# Supplementary material for: Proteomic characterisation of bovine and avian purified protein derivatives and identification of specific antigens for serodiagnosis of bovine tuberculosis
Source: Clin Proteomics. 2017 Nov 2;14:36. doi: 10.1186/s12014-017-9171-z (PMC5669029; doi:10.1186/s12014-017-9171-z)
Supplement: Supplementary file 1 — Additional file 1. Peptides and proteins identified in bPPD. [file 12014_2017_9171_MOESM1_ESM.xlsx]

## Sheet: Comparative
NCBI_Acc	Description	MW (Da)	pI	Sample: PPDb-1						Sample: PPDb-2						Sample: PPDb-3
				Protein score	Num. fragm	Uniq. pept	emPAI	Coverage	% PSM	Protein score	Num. fragm	Uniq. pept	emPAI	Coverage	% PSM	Protein score	Num. fragm	Uniq. pept	emPAI	Coverage	% PSM		Mean % PSM	SD % PSM
gi|489495023	MULTISPECIES: ESAT-6-like protein EsxB [Mycobacterium tuberculosis complex]	10787	4.59	3529.26	1729	46	35664.1	100	0.135661	3908.3	1757	46	24564	100	0.114874	4297.63	1735	49	159590	100	0.115674		0.12207	0.0117771
gi|489495046	MULTISPECIES: hypothetical protein [Mycobacterium tuberculosis complex]	9898	4.48	2071.28	1141	24	197.22	100	0.0895253	2713.51	1918	22	131.05	100	0.1254	2863.71	1892	24	296.88	100	0.126142		0.113689	0.0209298
gi|489509783	MULTISPECIES: cell surface protein [Mycobacterium tuberculosis complex]	19153	4.75	1597.21	953	18	5.79	44	0.0747744	1611.2	1425	16	5.79	44	0.0931677	1530.94	1305	16	5.79	44	0.0870058		0.0849826	0.00936205
gi|489513185	MULTISPECIES: molecular chaperone GroES [Mycobacterium]	10798	4.62	1643.2	461	24	1226.5	99	0.036171	2026.97	563	28	580.13	99	0.0368094	2016.09	544	27	843.68	99	0.0362691		0.0364165	0.000343773
gi|489509769	MULTISPECIES: cell surface protein [Mycobacterium tuberculosis complex]	22194	4.86	1503.04	455	19	6.61	71.8	0.0357003	1970.79	508	21	10.01	71.8	0.0332135	1841.26	510	20	10.01	71.8	0.0340023		0.0343053	0.0012708
gi|489497323	MULTISPECIES: molecular chaperone GroEL [Mycobacterium tuberculosis complex]	56692	4.85	4228.93	351	59	34.56	84.6	0.0275402	4297.97	471	53	25.6	78.5	0.0307944	4522.78	468	57	25.59	78.1	0.0312021		0.0298456	0.00200687
gi|489516779	MULTISPECIES: ESAT-6-like protein EsxL [Mycobacterium tuberculosis complex]	10012	4.72	1365.36	267	18	82.73	98.9	0.0209494	1376.27	349	16	36.45	98.9	0.0228179	1437.42	336	16	36.44	98.9	0.0224015		0.0220563	0.000980933
gi|489503953	MULTISPECIES: ESAT-6-like protein EsxN [Mycobacterium tuberculosis complex]	9982	4.76	1376.67	257	16	36.43	98.9	0.0201648	1413.92	319	16	36.45	98.9	0.0208565	1509.69	310	17	55	98.9	0.020668		0.0205631	0.000357601
gi|489504801	MULTISPECIES: hypothetical protein [Mycobacterium tuberculosis complex]	16504	4.92	1243.72	255	16	14.03	98.7	0.0200078	1377.59	305	16	10.75	95	0.0199412	1209.67	286	14	6.18	77.4	0.0190679		0.0196723	0.000524466
gi|489505308	MULTISPECIES: alpha-crystallin [Mycobacterium tuberculosis complex]	16217	5	1722.47	152	28	322.84	90.3	0.0119262	2056.65	259	29	415.93	86.8	0.0169336	2211.92	272	28	323.09	89.6	0.0181345		0.0156648	0.0032929
gi|489496900	MULTISPECIES: molecular chaperone DnaK [Mycobacterium tuberculosis complex]	66790	4.85	3461.08	200	53	17.36	75.8	0.0156924	3895.6	219	51	16.28	72	0.0143184	3919.24	230	53	17.37	66.7	0.0153344		0.0151151	0.000712778
gi|489504453	MULTISPECIES: alanine and proline-rich secreted protein Apa [Mycobacterium tuberculosis complex]	32667	4.93	1186.48	175	20	3.54	61.5	0.0137309	1646.65	237	21	4.16	62.8	0.0154953	1373.46	231	18	3	48	0.015401		0.0148757	0.000992584
gi|489505073	MULTISPECIES: hypothetical protein [Mycobacterium tuberculosis complex]	25023	4.84	1676.71	173	30	18.24	88.6	0.013574	1714.54	216	22	12.86	65.8	0.0141223	1736.03	206	25	15.33	88.6	0.0137342		0.0138102	0.000281927
gi|489500428	MULTISPECIES: ESAT-6-like protein EsxI [Mycobacterium tuberculosis complex]	9858	4.68	1135.27	161	14	24.92	98.9	0.0126324	1253.54	223	15	24.93	98.9	0.0145799	1072.65	209	13	24.93	98.9	0.0139343		0.0137155	0.000992015
gi|489498552	MULTISPECIES: elongation factor Tu [Mycobacterium tuberculosis complex]	43566	5.28	2357.98	154	37	24.14	84.6	0.0120832	2547.6	188	37	16.22	77.8	0.0122916	2983.45	187	40	17.92	77.8	0.0124675		0.0122808	0.000192393
gi|489507394	MULTISPECIES: Low molecular weight antigen MTB12 [Mycobacterium tuberculosis complex]	16625	6.04	1326.39	122	14	4.55	48.8	0.00957238	1476.76	183	14	4.55	48.8	0.0119647	1518.45	197	14	4.55	48.8	0.0131342		0.0115571	0.00181556
gi|489506691	MULTISPECIES: meromycolate extension acyl carrier protein [Mycobacterium tuberculosis complex]	12516	4	1204.46	112	15	24.22	94.8	0.00878776	1309.63	173	15	24.23	93.9	0.0113109	1178.09	161	13	17.27	93.9	0.010734		0.0102776	0.00132205
gi|489495247	MULTISPECIES: thiol reductase thioredoxin [Mycobacterium tuberculosis complex]	12629	5.06	816.64	60	13	23.53	84.5	0.00470773	901.92	141	12	32.81	80.2	0.0092187	709.68	126	9	23.54	58.6	0.00840056		0.00744233	0.0024033
gi|499253161	MULTISPECIES: secretion protein [Mycobacterium tuberculosis complex]	6304	4.74	396.53	69	6	11.11	100	0.00541389	446.56	124	7	11.11	100	0.00810722	412.83	123	6	21.6	100	0.00820055		0.00724055	0.00158263
gi|489506256	MULTISPECIES: cell wall synthesis protein Wag31 [Mycobacterium tuberculosis complex]	28260	4.8	1487.78	72	24	23.38	61.2	0.00564927	1874.76	102	28	17.25	53.8	0.00666885	1967.31	118	27	23.4	61.2	0.00786719		0.00672844	0.00111016
gi|489996587	MULTISPECIES: secretion protein EspC [Mycobacterium tuberculosis complex]	10834	5.11	471.12	94	8	8.24	27.2	0.00737544	453.28	89	8	12.4	28.2	0.0058189	471.03	93	9	8.25	27.2	0.00620041		0.00646492	0.000811283
gi|489501012	MULTISPECIES: 5-methyltetrahydropteroyltriglutamate--homocysteine methyltransferase [Mycobacterium tuberculosis complex]	81761	5.13	1910.51	70	33	4.59	57.3	0.00549235	1587.15	82	26	2.55	39.9	0.00536123	1652.04	88	25	2.73	39.1	0.00586706		0.00557355	0.000262508
gi|489501322	MULTISPECIES: PE family protein [Mycobacterium tuberculosis complex]	9610	4.56	109.68	12	2	0.52	31.3	0.000941546	125.92	111	2	0.52	31.3	0.00725727	153.25	122	2	0.52	31.3	0.00813388		0.00544423	0.003924
gi|489500440	MULTISPECIES: peptidase M22 [Mycobacterium tuberculosis complex]	10986	5.17	958.37	73	20	169.42	95.9	0.00572774	1014.42	78	18	245.2	95.9	0.00509971	1134.7	81	19	169.5	95.9	0.00540036		0.00540927	0.00031411
gi|489498442	MULTISPECIES: 50S ribosomal protein L7/L12 [Mycobacterium tuberculosis complex]	13432	4.59	855.09	63	15	91.69	48.5	0.00494311	705.03	78	11	19.49	46.9	0.00509971	840.79	73	11	14.15	46.9	0.00486699		0.00496994	0.000118653
gi|489501664	MULTISPECIES: hypothetical protein [Mycobacterium tuberculosis complex]	24951	5.26	1058.48	60	15	6.18	68	0.00470773	1574.24	76	20	12.86	73	0.00496894	1313.03	75	19	10.76	70.9	0.00500033		0.00489234	0.000160643
gi|489504514	MULTISPECIES: bacterioferritin [Mycobacterium tuberculosis complex]	18421	4.5	983.68	48	15	21.25	88.1	0.00376618	987.32	82	14	13.29	78	0.00536123	1102.28	83	15	16.83	88.1	0.0055337		0.00488704	0.000974512
gi|489508733	MULTISPECIES: hypoxic response protein 1 [Mycobacterium tuberculosis complex]	15646	4.96	925.46	58	15	16.47	90.2	0.0045508	1337.86	81	17	28.41	96.5	0.00529585	1049.3	66	15	37.13	96.5	0.00440029		0.00474898	0.000479542
gi|489495992	MULTISPECIES: diacylglycerol acyltransferase [Mycobacterium tuberculosis complex]	36794	5.92	587.68	68	11	2.43	35	0.00533543	691.03	66	11	1.74	32.9	0.00431514	710.09	67	11	2.84	32.9	0.00446696		0.00470584	0.000550495
gi|489996011	MULTISPECIES: glycogen accumulation regulator GarA [Mycobacterium tuberculosis complex]	17240	4.29	408.27	55	7	3.15	67.3	0.00431542	485.11	78	6	2.27	58.6	0.00509971	442.29	70	6	3.15	58.6	0.00466698		0.00469403	0.000392843
gi|489504572	MULTISPECIES: diacylglycerol acyltransferase [Mycobacterium tuberculosis complex]	34697	5.62	829.67	60	13	2.68	68	0.00470773	733.27	71	11	1.91	46.8	0.00464204	849.65	68	12	1.91	46.8	0.00453364		0.0046278	8.79155e-05
gi|489502422	MULTISPECIES: hypothetical protein [Mycobacterium tuberculosis complex]	24625	7.77	481.02	36	9	5.24	51.7	0.00282464	685.71	91	11	5.24	47	0.00594966	688.56	76	9	3.47	47	0.005067		0.00461377	0.00161106
gi|489998054	MULTISPECIES: serine protease [Mycobacterium tuberculosis complex]	46408	5.98	1168.11	52	16	1.91	33.2	0.00408003	1218.49	75	15	1.66	33.6	0.00490356	1424.18	70	18	2.18	40.9	0.00466698		0.00455019	0.000424005
gi|554797021	hypothetical protein O217_06580, partial [Mycobacterium bovis AN5]	16301	11.62	1031.28	47	13	11.14	87.4	0.00368772	1437.7	72	15	11.15	87.4	0.00470742	1285.62	74	12	8.46	96.4	0.00493366		0.00444293	0.000663745
gi|489504817	MULTISPECIES: 2-Cys peroxiredoxin [Mycobacterium tuberculosis complex]	17023	4.36	801.46	68	9	7.67	95.2	0.00533543	874.03	54	10	4.37	73.3	0.00353057	897.7	54	11	7.68	94.5	0.00360024		0.00415541	0.00102252
gi|489501660	MULTISPECIES: hypothetical protein [Mycobacterium tuberculosis complex]	12726	8.76	508.28	45	8	8.22	50.8	0.0035308	622.81	67	7	8.22	44.4	0.00438052	584.69	67	7	8.22	44.4	0.00446696		0.00412609	0.00051735
gi|489503193	MULTISPECIES: universal stress protein [Mycobacterium tuberculosis complex]	15303	5.51	1109.3	48	14	13.23	80.1	0.00376618	1026.72	65	14	23.23	80.8	0.00424975	967.39	58	12	17.57	80.8	0.00386692		0.00396095	0.000255131
gi|489509793	MULTISPECIES: protein disulfide oxidoreductase [Mycobacterium tuberculosis complex]	18463	5.2	844.39	68	10	3.72	72.8	0.00533543	768.58	50	9	2.78	50.3	0.00326904	883.77	46	9	2.78	50.3	0.00306687		0.00389045	0.00125546
gi|489513178	MULTISPECIES: molecular chaperone GroEL [Mycobacterium tuberculosis complex]	55843	4.98	1306.18	41	22	3.08	48.4	0.00321695	1287.9	62	21	4.1	41	0.00405361	1417.78	60	24	3.4	43.4	0.00400027		0.00375694	0.000468409
gi|554796584	aconitate hydratase [Mycobacterium bovis AN5]	102661	4.95	1365.21	57	29	2.64	48.5	0.00447234	1207.93	50	23	2.1	41.3	0.00326904	1086.53	42	21	1.98	41.7	0.00280019		0.00351386	0.000862541
gi|489501269	MULTISPECIES: hypothetical protein [Mycobacterium tuberculosis complex]	10966	4.68	119.62	38	2	1.08	36.4	0.00298156	173.31	63	3	2.01	36.4	0.00411899	137.43	49	3	2.01	36.4	0.00326688		0.00345581	0.000591784
gi|489501402	MULTISPECIES: malate dehydrogenase [Mycobacterium tuberculosis complex]	34347	4.65	777.04	49	13	4.37	62.3	0.00384464	1060.05	48	16	5.06	59.6	0.00313828	989.19	49	14	5.06	55.3	0.00326688		0.0034166	0.000376231
gi|489515710	MULTISPECIES: hypothetical protein [Mycobacterium tuberculosis complex]	15275	6.54	436.44	29	7	3.92	38.4	0.0022754	747.26	60	9	5.42	67.9	0.00392285	774.62	55	9	5.42	67.9	0.00366691		0.00328839	0.000886556
gi|489495969	MULTISPECIES: serine protease PepA [Mycobacterium tuberculosis complex]	34905	5.04	600.95	33	8	1.03	40	0.00258925	660.88	50	7	1.03	38.6	0.00326904	615.22	55	8	1.29	40	0.00366691		0.00317507	0.000544942
gi|499252785	MULTISPECIES: hypothetical protein [Mycobacterium tuberculosis complex]	56135	4.95	771.51	44	16	2.49	45.7	0.00345233	799.31	44	12	1.42	36.3	0.00287676	984.54	46	15	1.8	40.9	0.00306687		0.00313199	0.000293262
gi|489515950	MULTISPECIES: MPT51/MPB51 antigen [Mycobacterium tuberculosis complex]	31069	6.13	1000.15	32	14	2.76	68.2	0.00251079	1049.59	50	16	2.76	55.5	0.00326904	1139.64	53	18	4.59	68.2	0.00353357		0.00310447	0.00053088
gi|685915209	MULTISPECIES: Tuberculin related peptide [Mycobacterium tuberculosis complex]	16167	4.55	377.88	45	5	1.73	44.6	0.0035308	407.26	42	5	1.73	44.6	0.002746	441.34	43	6	1.73	44.6	0.00286686		0.00304788	0.000422559
gi|489506601	MULTISPECIES: glutamine synthetase 1 [Mycobacterium tuberculosis complex]	53674	5.04	957.98	43	19	2.42	51.9	0.00337387	696.75	43	12	1.52	33.9	0.00281138	683.75	44	11	1.72	37.2	0.00293353		0.00303959	0.000295867
gi|489500840	MULTISPECIES: transcription elongation factor GreA [Mycobacterium tuberculosis complex]	17844	4.9	912.06	35	16	29.73	91.5	0.00274617	856.66	45	13	18.48	91.5	0.00294214	858.27	46	12	14.49	91.5	0.00306687		0.00291839	0.000161661
gi|489996355	MULTISPECIES: hypothetical protein [Mycobacterium tuberculosis complex]	24602	4.8	874.85	42	14	5.24	71	0.00329541	1073.64	46	15	5.24	64.7	0.00300752	1043.52	35	13	6.37	67.9	0.00233349		0.00287881	0.000493709
gi|489509166	MULTISPECIES: hypothetical protein [Mycobacterium tuberculosis complex]	29240	5.71	1086.52	33	17	7.27	65.6	0.00258925	1280.57	47	18	11.62	71.9	0.0030729	1085.72	44	16	9.96	75.6	0.00293353		0.00286523	0.000248954
gi|489997328	MULTISPECIES: S-adenosylmethionine synthase [Mycobacterium tuberculosis complex]	43112	4.95	1070.17	35	19	4.1	49.4	0.00274617	1102.2	40	17	3.63	52.6	0.00261523	1211.27	43	18	4.1	53.6	0.00286686		0.00274276	0.000125847
gi|489496413	MULTISPECIES: uncharacterized protein [Mycobacterium tuberculosis complex]	10935	4.47	642.02	29	11	38.26	90.7	0.0022754	731.23	45	11	38.28	90.7	0.00294214	646.29	41	10	17.85	78.4	0.00273352		0.00265035	0.000341059
gi|489515590	MULTISPECIES: cutinase [Mycobacterium tuberculosis complex]	23654	5.7	389.79	28	5	1.83	30.9	0.00219694	573.99	43	7	1.38	59.7	0.00281138	743.17	43	9	2.37	30.9	0.00286686		0.00262506	0.000371797
gi|489502452	MULTISPECIES: hypothetical protein [Mycobacterium tuberculosis complex]	17118	4.29	488.05	27	7	4.31	54.8	0.00211848	587.95	46	8	3.18	54.8	0.00300752	512.24	41	7	4.31	54.8	0.00273352		0.00261984	0.000455292
gi|489506576	MULTISPECIES: dihydrolipoyllysine-residue acetyltransferase component of pyruvate dehydrogenase complex [Mycobacterium tuberculosis complex]	57099	4.9	1166.67	34	22	3.58	50.8	0.00266771	1368.84	33	17	3.26	42	0.00215757	1544.53	42	24	4.3	46.8	0.00280019		0.00254182	0.000339302
gi|489498084	MULTISPECIES: hypothetical protein [Mycobacterium tuberculosis complex]	9517	5.7	352.42	31	6	7.19	77.3	0.00243233	480.21	38	6	7.19	77.3	0.00248447	401.27	35	5	7.19	77.3	0.00233349		0.00241676	7.66854e-05
gi|489499370	MULTISPECIES: hypothetical protein [Mycobacterium tuberculosis complex]	10205	4.43	261.87	25	6	9.64	92	0.00196155	272.04	40	4	3.84	71	0.00261523	317.71	38	5	6.17	71	0.0025335		0.0023701	0.000356161
gi|489510012	MULTISPECIES: hypothetical protein [Mycobacterium tuberculosis complex]	24263	5.03	762.53	31	11	4.4	62.2	0.00243233	871.06	32	10	4.41	51.5	0.00209219	1025.19	38	12	5.4	61.4	0.0025335		0.00235267	0.000231189
gi|489495617	MULTISPECIES: single-stranded DNA-binding protein [Mycobacterium tuberculosis complex]	17389	5.12	585.12	32	10	7.22	51.2	0.00251079	597.98	33	8	4.15	47.6	0.00215757	486.77	34	7	3.07	47.6	0.00226682		0.00231172	0.000180842
gi|489997754	MULTISPECIES: diacylglycerol acyltransferase [Mycobacterium tuberculosis complex]	35802	6.08	735.53	42	10	2.16	47.9	0.00329541	565.11	28	8	1.24	37.3	0.00183066	662.46	27	10	1.24	45.3	0.00180012		0.00230873	0.000854625
gi|489505095	MULTISPECIES: cutinase [Mycobacterium tuberculosis complex]	21953	5.52	539.71	34	6	1.11	30.9	0.00266771	452.37	35	5	1.11	30.9	0.00228833	481.54	28	6	1.11	30.9	0.00186679		0.00227428	0.000400646
gi|489497426	MULTISPECIES: heparin-binding hemagglutinin [Mycobacterium tuberculosis complex]	21522	9.17	939.95	31	14	10.84	60.3	0.00243233	827.01	32	11	5.7	56.3	0.00209219	1017.32	34	15	8.79	61.3	0.00226682		0.00226378	0.00017009
gi|554796925	serine protease [Mycobacterium bovis AN5]	54150	4.95	776.56	27	14	1.5	27.8	0.00211848	753.25	34	10	0.99	23.1	0.00222295	705.6	36	11	1.5	26.5	0.00240016		0.0022472	0.000142398
gi|489502497	MULTISPECIES: glyceraldehyde-3-phosphate dehydrogenase [Mycobacterium tuberculosis complex]	36072	5.19	421.27	21	8	3.41	59.3	0.0016477	623.94	36	10	2.13	39.5	0.00235371	769.1	40	13	2.94	51	0.00266684		0.00222275	0.000522038
gi|489998280	MULTISPECIES: catalase peroxidase [Mycobacterium tuberculosis complex]	80649	5.05	733.62	23	14	1.05	32	0.00180463	517.02	38	9	0.85	22.8	0.00248447	391.56	34	7	0.59	14.6	0.00226682		0.00218531	0.000347174
gi|489508727	MULTISPECIES: universal stress protein [Mycobacterium tuberculosis complex]	31724	5.46	816.32	31	13	3.74	50.2	0.00243233	698.81	30	11	2.66	43.4	0.00196143	787.79	28	13	3.74	45.5	0.00186679		0.00208685	0.000302912
gi|489995552	MULTISPECIES: hypothetical protein [Mycobacterium tuberculosis complex]	12596	4.92	282.31	20	5	4.02	60.9	0.00156924	256.12	31	4	4.02	53.9	0.00202681	310.27	35	6	5.94	60.9	0.00233349		0.00197651	0.000384597
gi|499253336	MULTISPECIES: hypothetical protein [Mycobacterium tuberculosis complex]	13043	4.6	186.25	14	2	0.36	20.9	0.00109847	261.98	34	2	0.36	55.8	0.00222295	303.83	39	2	0.36	20.9	0.00260017		0.00197386	0.000781224
gi|489499868	MULTISPECIES: phosphate-binding protein PstS [Mycobacterium tuberculosis complex]	38160	5.76	511.21	29	9	1.94	35.9	0.0022754	635.41	27	8	1.94	34.9	0.00176528	614.23	27	7	1.64	31.6	0.00180012		0.00194693	0.000284994
gi|489997833	MULTISPECIES: heat-shock protein Hsp20 [Mycobacterium tuberculosis complex]	17775	5.21	471.38	34	8	5.28	72.3	0.00266771	567.29	29	9	4	62.9	0.00189604	366.63	18	5	2.15	57.2	0.00120008		0.00192128	0.000734142
gi|489496971	MULTISPECIES: calcium dodecin [Mycobacterium tuberculosis complex]	7961	8.09	488.05	22	6	18.97	66.2	0.00172617	409.78	24	5	11.12	66.2	0.00156914	430.02	35	6	18.97	73.2	0.00233349		0.00187627	0.000403676
gi|489511069	MULTISPECIES: electron transfer flavoprotein subunit beta [Mycobacterium tuberculosis complex]	28064	4.66	634.9	32	13	5.7	66.5	0.00251079	323.51	21	5	1.08	27.8	0.001373	489.51	25	8	2.22	43.6	0.00166678		0.00185019	0.000590653
gi|489501803	MULTISPECIES: ATP synthase subunit beta [Mycobacterium tuberculosis complex]	53153	4.86	716.33	26	15	2.47	49	0.00204002	539.56	26	11	1.97	42.2	0.0016999	576.8	26	11	1.75	41.4	0.00173345		0.00182446	0.000187433
gi|489508745	MULTISPECIES: hypothetical protein [Mycobacterium tuberculosis complex]	40907	5.2	618.7	24	12	2.03	47.9	0.00188309	624.61	32	11	1.74	43.3	0.00209219	549.38	22	9	1.48	38.2	0.00146676		0.00181401	0.000318382
gi|499253275	MULTISPECIES: electron transfer flavoprotein subunit alpha [Mycobacterium tuberculosis complex]	31700	4.71	1009.65	33	16	5.14	57.9	0.00258925	1122.91	25	15	4.39	71.1	0.00163452	853.26	18	11	2.21	51.3	0.00120008		0.00180795	0.000710639
gi|489516087	MULTISPECIES: ferritin BfrB [Mycobacterium tuberculosis complex]	20429	4.73	678.09	26	11	10.06	80.1	0.00204002	639.07	30	9	3.97	39.8	0.00196143	487.95	21	7	3.06	39.8	0.00140009		0.00180051	0.000348992
gi|489500895	MULTISPECIES: serine hydroxymethyltransferase [Mycobacterium tuberculosis complex]	45019	6.12	612.46	27	13	2.95	47.7	0.00211848	374.68	21	6	0.9	16.4	0.001373	608.73	28	11	1.74	33.8	0.00186679		0.00178609	0.000379236
gi|489510308	MULTISPECIES: ketol-acid reductoisomerase [Mycobacterium tuberculosis complex]	36604	4.98	811.02	26	14	3.83	49.3	0.00204002	748.9	25	12	5.05	38.9	0.00163452	696.35	25	11	4.41	40.1	0.00166678		0.00178044	0.000225379
gi|489513510	MULTISPECIES: DNA-directed RNA polymerase subunit alpha [Mycobacterium tuberculosis complex]	37729	4.64	828.12	32	16	4.74	47.3	0.00251079	652.89	21	12	2.71	40.9	0.001373	648.6	19	11	1.98	36	0.00126675		0.00171685	0.000689624
gi|489506544	MULTISPECIES: hypothetical protein [Mycobacterium tuberculosis complex]	12674	4.4	440.35	22	8	11.94	75.4	0.00172617	475.26	24	7	11.94	59.3	0.00156914	376.39	25	6	8.4	59.3	0.00166678		0.00165403	7.9286e-05
gi|499253317	MULTISPECIES: adenosylhomocysteinase [Mycobacterium tuberculosis complex]	54441	5.07	838.76	32	16	2.13	34.5	0.00251079	440.11	17	8	1.14	21.4	0.00111147	513.51	19	9	1.69	35.8	0.00126675		0.00162967	0.000767009
gi|489996861	MULTISPECIES: 3-oxoacyl-ACP reductase [Mycobacterium tuberculosis complex]	46893	6.04	700.86	31	13	2.75	46.3	0.00243233	847.35	22	12	2.15	42.3	0.00143838	605.99	15	9	1.21	28.2	0.00100007		0.00162359	0.000733873
gi|499253276	MULTISPECIES: hypothetical protein [Mycobacterium tuberculosis complex]	24557	5.35	521.69	38	9	3.5	52	0.00298156	478.3	13	6	1.73	33.5	0.000849951	428.08	15	6	2.22	48.5	0.00100007		0.00161053	0.00118972
gi|489506480	MULTISPECIES: hypothetical protein [Mycobacterium tuberculosis complex]	16314	4.75	672.29	34	14	24.67	79.2	0.00266771	367.69	19	6	8.46	77.8	0.00124224	367.1	13	7	11.14	66.7	0.000866724		0.00159222	0.000950136
gi|489499444	MULTISPECIES: TIGR04255 family protein [Mycobacterium tuberculosis complex]	30171	5.09	559.88	22	10	2.41	49.1	0.00172617	498.65	25	9	1.97	42.4	0.00163452	620.87	21	9	1.97	44.6	0.00140009		0.00158693	0.000168166
gi|489506990	MULTISPECIES: cutinase [Mycobacterium tuberculosis complex]	24095	5.17	370.63	18	6	1.34	60.9	0.00141232	391.54	26	4	0.67	12.2	0.0016999	266.76	24	3	0.67	12.2	0.00160011		0.00157078	0.000146018
gi|489506993	MULTISPECIES: hypothetical protein [Mycobacterium tuberculosis complex]	8585	6.02	242.05	18	4	5.5	75	0.00141232	243.29	23	3	3.07	65	0.00150376	353.59	25	5	5.5	65	0.00166678		0.00152762	0.000128897
gi|489498816	MULTISPECIES: adenylate kinase [Mycobacterium tuberculosis complex]	20113	5.02	601.15	21	11	8.38	51.9	0.0016477	555.68	19	10	6.66	54.1	0.00124224	637.75	25	10	6.66	51.9	0.00166678		0.00151891	0.000239793
gi|489515941	MULTISPECIES: polyketide synthase [Mycobacterium tuberculosis complex]	186546	4.83	651.3	26	15	0.53	16.7	0.00204002	685.61	22	12	0.43	11.9	0.00143838	566.81	14	10	0.34	9.7	0.000933396		0.0014706	0.000554013
gi|489502678	MULTISPECIES: hypothetical protein [Mycobacterium tuberculosis complex]	41257	6.12	530.63	22	9	1.72	32.3	0.00172617	538.56	20	10	2	38.8	0.00130762	513.99	20	9	1.46	36.7	0.00133342		0.00145574	0.000234556
gi|499252845	MULTISPECIES: nucleotide exchange factor GrpE [Mycobacterium tuberculosis complex]	24544	4.39	556.74	23	8	2.22	32.3	0.00180463	530.72	20	8	3.51	37.9	0.00130762	568.99	18	8	4.32	42.1	0.00120008		0.00143744	0.000322507
gi|489514714	MULTISPECIES: ESX-1 secretion-associated protein EspA [Mycobacterium tuberculosis complex]	39922	5.19	988.19	35	15	2.11	33.2	0.00274617	511.27	11	6	0.86	15.3	0.000719189	678.13	12	9	1.81	23.2	0.000800053		0.00142181	0.00114765
gi|489504350	MULTISPECIES: glycine cleavage system protein H [Mycobacterium tuberculosis complex]	14171	4.01	346.68	21	5	3.18	90.3	0.0016477	414.75	19	6	3.18	51.5	0.00124224	164.37	19	3	2.14	50.7	0.00126675		0.00138556	0.000227351
gi|489499385	MULTISPECIES: sulfurtransferase [Mycobacterium tuberculosis complex]	31088	5.14	519.57	20	13	5.38	50.9	0.00156924	512.1	15	9	2.29	35	0.000980713	566.03	23	11	5.38	62.1	0.00153344		0.00136113	0.000329938
gi|505101066	MULTISPECIES: hypothetical protein [Mycobacterium tuberculosis complex]	10842	4.97	213.64	9	3	2.04	30.2	0.000706159	294.8	27	4	2.04	30.2	0.00176528	316.7	24	4	2.04	30.2	0.00160011		0.00135718	0.00056982
gi|489509966	MULTISPECIES: hypothetical protein [Mycobacterium tuberculosis complex]	27107	4.72	426.43	18	7	2.36	40	0.00141232	312.55	19	6	1.89	33.5	0.00124224	565.74	21	9	3.56	51	0.00140009		0.00135155	9.48652e-05
gi|489997867	MULTISPECIES: hypothetical protein [Mycobacterium tuberculosis complex]	52407	4.76	490.95	16	11	2.02	38.1	0.00125539	514.26	20	10	1.2	17.9	0.00130762	451.18	22	9	0.88	17.9	0.00146676		0.00134326	0.0001101
gi|489499758	MULTISPECIES: type II citrate synthase [Mycobacterium tuberculosis complex]	48010	5.36	511.68	24	10	1.57	32	0.00188309	316.19	16	5	0.83	27.4	0.00104609	449.54	16	7	1.17	27.8	0.00106674		0.00133197	0.000477393
gi|505269384	MULTISPECIES: hypothetical protein [Mycobacterium tuberculosis complex]	6323	5.49	328.16	18	6	11.11	80.7	0.00141232	279.69	19	4	11.11	80.7	0.00124224	343.77	19	5	11.11	80.7	0.00126675		0.0013071	9.1941e-05
gi|489514552	MULTISPECIES: uncharacterized protein [Mycobacterium tuberculosis complex]	18960	4.93	270.22	19	3	1.37	30.7	0.00149078	136.91	16	2	0.54	16.5	0.00104609	257.75	20	3	0.54	16.5	0.00133342		0.0012901	0.000225487
gi|489506697	MULTISPECIES: beta-ketoacyl-[acyl-carrier-protein] synthase II [Mycobacterium tuberculosis complex]	43427	5.11	551.6	17	11	2.13	47.8	0.00133386	679.87	23	8	1.14	35.6	0.00150376	351.51	15	6	0.77	24.5	0.00100007		0.00127923	0.000256251
gi|489515573	MULTISPECIES: hypothetical protein [Mycobacterium tuberculosis complex]	13349	4.72	422.8	16	6	5.21	93.2	0.00125539	477.84	21	8	3.58	77.4	0.001373	401.28	18	7	5.21	87.2	0.00120008		0.00127616	8.83089e-05
gi|489997555	MULTISPECIES: hypothetical protein [Mycobacterium tuberculosis complex]	72327	4.47	494.56	17	11	0.88	24.7	0.00133386	517.79	16	9	0.67	21.3	0.00104609	634.11	21	11	0.88	26.3	0.00140009		0.00126001	0.000188198
gi|489514871	MULTISPECIES: protease [Mycobacterium tuberculosis complex]	23427	5.13	154.79	15	2	0.42	15.1	0.00117693	217.2	20	3	0.69	21.6	0.00130762	201.72	19	3	1.01	26.7	0.00126675		0.00125043	6.6853e-05
gi|489996048	MULTISPECIES: hypothetical protein [Mycobacterium tuberculosis complex]	20368	5.53	388.49	19	6	0.83	25.4	0.00149078	463.79	20	5	0.83	25.4	0.00130762	353.36	14	4	0.83	25.4	0.000933396		0.00124393	0.000284098
gi|489496308	MULTISPECIES: acyl dehydratase [Mycobacterium tuberculosis complex]	35950	6.49	796.08	26	14	5.25	61.7	0.00204002	413.45	12	7	2.15	36.5	0.00078457	468.42	13	7	2.14	39.5	0.000866724		0.00123044	0.000702318
gi|489499877	MULTISPECIES: phosphate-binding protein [Mycobacterium tuberculosis complex]	38054	4.97	506.31	18	9	1.38	37.6	0.00141232	475.76	18	7	1.13	25.9	0.00117686	351.35	16	5	0.72	22.4	0.00106674		0.00121864	0.000176538
gi|489498101	MULTISPECIES: hypothetical protein [Mycobacterium tuberculosis complex]	27371	4.41	480.35	11	6	1.46	56.7	0.000863084	754.34	19	10	1.46	37.5	0.00124224	654.32	23	9	1.12	30.7	0.00153344		0.00121292	0.000336136
gi|554795369	trigger factor [Mycobacterium bovis AN5]	50601	4.46	563.42	15	8	0.77	21.7	0.00117693	722.35	19	11	1.08	24.2	0.00124224	604.84	18	9	1.26	29.4	0.00120008		0.00120642	3.31098e-05
gi|489509802	MULTISPECIES: ribosome recycling factor [Mycobacterium tuberculosis complex]	20815	5.71	536.44	16	11	9.52	72.4	0.00125539	462.5	16	7	3.8	60.5	0.00104609	531.7	19	8	4.84	60.5	0.00126675		0.00118941	0.000124248
gi|489501991	MULTISPECIES: co-chaperone YbbN [Mycobacterium tuberculosis complex]	32197	4.63	581.52	21	9	2.59	57.2	0.0016477	388.7	13	5	0.9	30.9	0.000849951	604.16	16	8	1.15	36.2	0.00106674		0.00118813	0.000412499
gi|489500385	MULTISPECIES: enolase [Mycobacterium tuberculosis complex]	44881	4.47	632.84	28	13	2.63	54.3	0.00219694	312.86	9	6	0.74	18.4	0.000588428	528.91	11	8	1.29	28.4	0.000733382		0.00117292	0.000889787
gi|489502554	MULTISPECIES: transaldolase [Mycobacterium tuberculosis complex]	40712	4.87	435.35	13	8	1.25	28.4	0.00102001	476.94	19	7	1.25	33	0.00124224	417.18	18	6	1.03	35.4	0.00120008		0.00115411	0.000118031
gi|489496681	MULTISPECIES: hypothetical protein [Mycobacterium tuberculosis complex]	22790	8.54	317.55	12	6	1.46	31.2	0.000941546	506.61	15	7	2.53	27.5	0.000980713	545.67	23	7	2.53	27.5	0.00153344		0.0011519	0.000331001
gi|489498502	MULTISPECIES: DNA-directed RNA polymerase subunit beta~ [Mycobacterium tuberculosis complex]	147230	5.86	665.26	21	14	0.53	14.4	0.0016477	525.85	14	9	0.36	8.6	0.000915332	506.6	13	9	0.44	10.7	0.000866724		0.00114325	0.000437543
gi|489509098	MULTISPECIES: iron-dependent repressor IdeR [Mycobacterium tuberculosis complex]	25263	5.23	513.73	20	10	3.3	70	0.00156924	395.59	14	6	2.11	43	0.000915332	652.64	14	10	2.66	62.6	0.000933396		0.00113932	0.000372431
gi|490005593	MULTISPECIES: hypothetical protein [Mycobacterium tuberculosis complex]	36618	5.26	241.59	9	5	0.96	31.8	0.000706159	381.84	20	7	0.96	28.1	0.00130762	325.05	21	6	1.2	28.1	0.00140009		0.00113796	0.000376795
gi|489498684	MULTISPECIES: 50S ribosomal protein L29 [Mycobacterium tuberculosis complex]	8854	5.51	403.58	14	8	141.65	83.1	0.00109847	454.28	16	9	89.92	84.4	0.00104609	388.38	19	8	56.9	77.9	0.00126675		0.0011371	0.000115291
gi|489500822	MULTISPECIES: acetyl-CoA acetyltransferase [Mycobacterium tuberculosis complex]	42812	4.92	634.55	17	11	1.62	42	0.00133386	631.83	15	12	1.89	37.8	0.000980713	649.97	16	11	1.88	34.3	0.00106674		0.0011271	0.000184148
gi|554797815	elongation factor G [Mycobacterium bovis AN5]	77246	4.96	600.83	22	12	1.01	23.1	0.00172617	401.53	12	8	0.62	11.6	0.00078457	285.85	12	6	0.8	19.4	0.000800053		0.0011036	0.000539217
gi|499253028	MULTISPECIES: 30S ribosomal protein S1 [Mycobacterium tuberculosis complex]	53199	4.83	597.21	18	12	1.54	33.7	0.00141232	431.77	14	7	0.86	21.2	0.000915332	540.92	14	9	1.35	24.9	0.000933396		0.00108702	0.000281866
gi|489996047	MULTISPECIES: hypothetical protein [Mycobacterium tuberculosis complex]	20377	6.02	156.1	18	2	1.23	33.3	0.00141232	254	14	3	0.82	16.4	0.000915332	242.76	14	3	0.82	16.4	0.000933396		0.00108702	0.000281866
gi|489508754	MULTISPECIES: hypothetical protein [Mycobacterium tuberculosis complex]	10123	4.98	290.83	10	6	6.32	77.4	0.000784621	428.94	18	5	3.92	62.4	0.00117686	425.32	19	5	3.92	62.4	0.00126675		0.00107608	0.000256378
gi|489499963	MULTISPECIES: succinyl-CoA synthetase subunit alpha [Mycobacterium tuberculosis complex]	30858	5.45	312.33	20	7	1.9	38	0.00156924	196.78	9	4	0.7	26.7	0.000588428	235.1	16	4	1.54	39.7	0.00106674		0.0010748	0.000490457
gi|554799228	peptidyl-prolyl cis-trans isomerase [Mycobacterium bovis AN5]	19274	5.59	463.21	16	8	4.43	74.7	0.00125539	450.76	13	5	1.33	36.8	0.000849951	485.43	16	9	2.56	37.4	0.00106674		0.00105736	0.000202884
gi|489499879	MULTISPECIES: phosphate-binding protein [Mycobacterium tuberculosis complex]	38329	5.14	419.95	13	6	1.37	48.4	0.00102001	579.06	17	8	1.12	37.7	0.00111147	461.22	15	7	1.37	46	0.00100007		0.00104385	5.94074e-05
gi|489502347	MULTISPECIES: hypothetical protein [Mycobacterium]	11499	10.06	367.06	11	6	7.16	53.3	0.000863084	329.27	14	5	7.16	43.8	0.000915332	629.42	20	10	22.32	53.3	0.00133342		0.00103728	0.000257794
gi|489499777	MULTISPECIES: peptidoglycan-binding protein [Mycobacterium tuberculosis complex]	33646	6.84	198.91	9	4	0.63	22.4	0.000706159	376.76	20	6	1.08	29.8	0.00130762	363.25	16	5	0.84	24.5	0.00106674		0.00102684	0.000302707
gi|554794629	2,5-diketo-D-gluconic acid reductase [Mycobacterium bovis AN5]	30506	4.76	539.89	19	11	4.04	60.6	0.00149078	532.52	11	9	1.94	35.8	0.000719189	605.66	13	10	2.36	39	0.000866724		0.00102556	0.000409586
gi|554794450	hypothetical protein O217_17035 [Mycobacterium bovis AN5]	9884	4.86	434.76	19	7	24.92	82.1	0.00149078	351.98	24	6	6.65	69.5	0.00156914						0		0.00101997	0.000884192
gi|554799059	acetyl-CoA acetyltransferase [Mycobacterium bovis AN5]	46264	5.88	229.02	16	5	1.04	23.9	0.00125539	376.28	14	7	1.04	19.3	0.000915332	215.17	13	6	0.87	16.8	0.000866724		0.00101248	0.000211766
gi|499253107	MULTISPECIES: NAD(P)H nitroreductase [Mycobacterium tuberculosis complex]	36736	5.28	570.98	14	12	3.81	48.3	0.00109847	427.59	14	7	2.07	35	0.000915332	397.6	15	7	1.45	21.8	0.00100007		0.00100462	9.16541e-05
gi|499253075	MULTISPECIES: hypothetical protein [Mycobacterium tuberculosis complex]	69700	4.7	419.38	17	6	0.43	10	0.00133386	290.61	13	4	0.27	6.2	0.000849951	321.53	12	5	0.43	9.5	0.000800053		0.00099462	0.000294845
gi|554798549	protein disaggregation chaperone [Mycobacterium bovis AN5]	95767	5.26						0	790.85	22	13	0.83	17	0.00143838	787.78	23	14	1	20	0.00153344		0.000990605	0.000859204
gi|489496278	MULTISPECIES: hemophore [Mycobacterium tuberculosis complex]	13984	8.76	252.09	5	3	1.39	34.6	0.000392311	298.25	18	5	1.39	52.9	0.00117686	313.86	21	4	1.39	52.9	0.00140009		0.000989753	0.000529303
gi|554797045	fructose 1,6-bisphosphatase [Mycobacterium bovis AN5]	38336	5.24	187.12	6	4	0.71	19.1	0.000470773	298.48	19	5	1.12	24.3	0.00124224	358.4	18	7	1.12	19.1	0.00120008		0.00097103	0.000433748
gi|489496942	MULTISPECIES: class II fructose-bisphosphate aldolase [Mycobacterium tuberculosis complex]	36705	5.49	509.95	16	9	2.84	56.1	0.00125539	402.23	12	6	1.19	35.2	0.00078457	534.08	13	7	1.19	27	0.000866724		0.000968896	0.000251492
gi|490015893	MULTISPECIES: ATP-dependent Clp protease proteolytic subunit [Mycobacterium tuberculosis complex]	21125	4.88	485.78	15	7	2.2	46.4	0.00117693	335.97	13	4	1.17	45.9	0.000849951	283.96	13	3	0.79	23.7	0.000866724		0.000964536	0.000184132
gi|499253254	MULTISPECIES: elongation factor Ts [Mycobacterium tuberculosis complex]	28859	5.26	681.39	22	12	4.52	56.1	0.00172617	522.21	9	7	2.13	35.8	0.000588428	423.12	8	7	1.71	36.9	0.000533369		0.000949321	0.000673331
gi|489511113	MULTISPECIES: NADP-dependent alcohol dehydrogenase C [Mycobacterium tuberculosis complex]	37420	5.11	668.72	16	12	2.75	43.1	0.00125539	777.12	13	12	2.01	37.6	0.000849951	456.68	11	8	1.41	26	0.000733382		0.000946242	0.000274004
gi|489499504	MULTISPECIES: hypothetical protein [Mycobacterium tuberculosis complex]	16335	5.1	244.41	13	4	1.71	33.3	0.00102001	264.99	14	4	1.71	33.3	0.000915332	247.76	13	5	1.71	33.3	0.000866724		0.000934021	7.83321e-05
gi|489506702	MULTISPECIES: 3-oxoacyl-ACP synthase II [Mycobacterium tuberculosis complex]	44387	5.27	346.16	18	7	0.92	25.4	0.00141232	375.03	14	4	0.75	18.2	0.000915332	262.08	7	3	0.32	12.5	0.000466698		0.000931449	0.000473016
gi|489515575	MULTISPECIES: hypothetical protein [Mycobacterium tuberculosis complex]	24913	9.3	419.09	14	8	2.17	53.5	0.00109847	383.65	13	7	2.74	46.1	0.000849951	381.86	12	7	2.17	48.5	0.000800053		0.000916158	0.000159846
gi|489997423	MULTISPECIES: uncharacterized protein [Mycobacterium tuberculosis complex]	15619	5.2	159.15	8	3	1.18	17.3	0.000627697	206.98	16	3	1.18	17.3	0.00104609	147.82	16	2	1.18	17.3	0.00106674		0.000913509	0.000247736
gi|489997196	MULTISPECIES: DNA-directed RNA polymerase subunit beta [Mycobacterium tuberculosis complex]	130244	4.92	803.57	21	17	0.77	21.5	0.0016477	202.94	8	4	0.17	7.3	0.000523047	193.03	8	4	0.17	5.3	0.000533369		0.000901374	0.000646363
gi|554797776	transcription antitermination protein NusG [Mycobacterium bovis AN5]	25461	4.7	279.01	15	6	1.63	28.2	0.00117693	298.66	9	5	1.64	23.5	0.000588428	331.51	14	7	2.64	23.9	0.000933396		0.000899585	0.000295706
gi|499252920	MULTISPECIES: 3-hydroxyacyl-CoA dehydrogenase [Mycobacterium tuberculosis complex]	76178	5.42	355.9	20	10	1.03	17.6	0.00156924	186.84	8	5	0.46	10.6	0.000523047	283.32	9	7	0.55	11.4	0.00060004		0.000897443	0.000583068
gi|489997710	MULTISPECIES: hypothetical protein [Mycobacterium tuberculosis complex]	18899	9.44	285.69	7	5	1.95	44	0.000549235	568.74	14	7	2.67	53.8	0.000915332	564.04	18	10	3.55	69.8	0.00120008		0.000888216	0.000326269
gi|489996564	MULTISPECIES: D-3-phosphoglycerate dehydrogenase [Mycobacterium tuberculosis complex]	54613	4.8	368.2	11	8	0.98	28	0.000863084	459.39	15	9	1.3	26.5	0.000980713	491.84	12	9	1.13	26.5	0.000800053		0.000881283	9.16944e-05
gi|489501718	MULTISPECIES: carbonic anhydrase [Mycobacterium tuberculosis complex]	18315	5.48	200.06	9	5	2.05	33.1	0.000706159	221.23	15	5	2.81	37.4	0.000980713	239.72	14	5	2.81	44.8	0.000933396		0.000873422	0.000146774
gi|489499515	MULTISPECIES: acetyl-CoA acetyltransferase [Mycobacterium tuberculosis complex]	42496	5.2	452.38	17	8	1.17	35.5	0.00133386	477.26	10	6	0.79	19.4	0.000653808	355.41	9	5	0.79	20.3	0.00060004		0.000862568	0.000409032
gi|489510249	MULTISPECIES: DNA-binding protein HU homolog [Mycobacterium tuberculosis complex]	22174	11.95	192.5	6	4	1.09	12.1	0.000470773	421.13	16	6	1.52	19.2	0.00104609	300.58	16	5	1.09	12.1	0.00106674		0.000861201	0.000338279
gi|489498348	MULTISPECIES: enoyl-CoA hydratase [Mycobacterium tuberculosis complex]	24431	5.52	470.73	16	10	4.36	56.7	0.00125539	255.65	8	5	1.32	23.8	0.000523047	202.11	12	4	1.32	32	0.000800053		0.000859498	0.000369775
gi|489498141	MULTISPECIES: hypothetical protein [Mycobacterium tuberculosis complex]	23714	4.57	164.39	11	4	0.99	22.8	0.000863084	165.78	17	4	0.99	22.8	0.00111147	159.95	9	3	0.68	22.8	0.00060004		0.000858199	0.000255752
gi|489495666	MULTISPECIES: isocitrate dehydrogenase, NADP-dependent [Mycobacterium tuberculosis complex]	82760	5.2	306.81	14	8	0.65	16.9	0.00109847	370.24	10	7	0.42	12.2	0.000653808	388.71	12	8	0.49	12.2	0.000800053		0.000850777	0.000226629
gi|489504631	MULTISPECIES: uncharacterized protein [Mycobacterium tuberculosis complex]	7463	4.58	381.57	14	6	13.48	69.4	0.00109847	473.77	12	6	13.48	69.4	0.00078457	479.31	10	5	13.48	61.1	0.000666711		0.000849917	0.000223174
gi|489503959	MULTISPECIES: ESX secretion-associated protein EspG [Mycobacterium tuberculosis complex]	32471	4.86	402.76	13	8	1.75	41.7	0.00102001	343.67	13	7	1.43	33.7	0.000849951	445.19	10	6	1.43	33.3	0.000666711		0.000845557	0.000176689
gi|489497049	MULTISPECIES: uncharacterized protein [Mycobacterium tuberculosis complex]	21872	6.21	265.29	12	6	2.08	57.3	0.000941546	234.79	11	4	1.12	30.5	0.000719189	268.61	13	4	0.75	18.3	0.000866724		0.000842486	0.000113142
gi|489502287	MULTISPECIES: hypothetical protein [Mycobacterium tuberculosis complex]	26927	8.89	421.43	11	7	1.49	36.4	0.000863084	469.63	12	7	1.49	36.4	0.00078457	471.93	13	7	1.49	38.3	0.000866724		0.000838126	4.64165e-05
gi|499253262	MULTISPECIES: mycocerosic acid synthase [Mycobacterium tuberculosis complex]	225314	5.05	620.23	15	12	0.32	9.4	0.00117693	317.64	8	7	0.2	7	0.000523047	362.82	12	7	0.22	7.3	0.000800053		0.000833344	0.000328211
gi|489509260	MULTISPECIES: polyribonucleotide nucleotidyltransferase [Mycobacterium tuberculosis complex]	79823	4.73	489	15	10	0.86	19	0.00117693	481.81	11	7	0.51	13.2	0.000719189	454.46	9	7	0.51	12.8	0.00060004		0.000832054	0.000304557
gi|489500222	MULTISPECIES: molybdenum cofactor biosynthesis protein [Mycobacterium tuberculosis complex]	18476	4.53	428.13	18	8	4.89	63.5	0.00141232	368.78	7	5	2.78	49.7	0.000457666	308.4	9	5	3.72	51.9	0.00060004		0.000823341	0.000515013
gi|489997066	MULTISPECIES: PPE family protein [Mycobacterium tuberculosis complex]	39389	5.14	126.47	7	2	0.23	9.9	0.000549235	172.43	15	2	0.23	9.9	0.000980713	176.79	14	2	0.37	12.7	0.000933396		0.000821114	0.00023664
gi|489507779	MULTISPECIES: ATP-dependent Clp protease proteolytic subunit [Mycobacterium tuberculosis complex]	23571	4.99	432.26	15	8	1.84	46.3	0.00117693	379.87	13	6	2.39	33.6	0.000849951	321.43	6	5	1.84	33.2	0.000400027		0.00080897	0.000390071
gi|489503613	MULTISPECIES: thioredoxin family protein [Mycobacterium tuberculosis complex]	19571	5.02	457.5	14	7	1.85	44	0.00109847	399.72	9	6	1.85	33	0.000588428	346.96	11	5	1.85	44	0.000733382		0.00080676	0.000262819
gi|489502558	MULTISPECIES: transketolase [Mycobacterium tuberculosis complex]	75632	4.96	370.24	14	9	0.73	20.7	0.00109847	344.36	11	7	0.55	16.3	0.000719189	261.04	9	6	0.39	11.6	0.00060004		0.0008059	0.000260283
gi|489514740	MULTISPECIES: inorganic pyrophosphatase [Mycobacterium tuberculosis complex]	18363	4.73	382.76	12	7	3.76	46.3	0.000941546	357.77	11	6	2.81	41.4	0.000719189	310.4	11	5	2.05	41.4	0.000733382		0.000798039	0.000124483
gi|554798936	acyl-CoA synthetase [Mycobacterium bovis AN5]	59829	6.31	389.14	11	7	0.62	19.1	0.000863084	312.33	12	5	0.41	12.1	0.00078457	328.24	11	4	0.51	18	0.000733382		0.000793679	6.53287e-05
gi|489496697	MULTISPECIES: uncharacterized protein [Mycobacterium tuberculosis complex]	13940	4.4	346.78	16	4	2.19	59.4	0.00125539	324.75	9	4	2.19	59.4	0.000588428	327.98	8	4	3.27	68.8	0.000533369		0.000792397	0.000401911
gi|554795166	peptidyl-prolyl cis-trans isomerase [Mycobacterium bovis AN5]	32629	9.45	261.44	9	5	0.66	31.8	0.000706159	281.8	13	5	0.88	29.9	0.000849951	339.55	12	6	0.66	22.1	0.000800053		0.000785388	7.3009e-05
gi|489503632	MULTISPECIES: hypothetical protein [Mycobacterium tuberculosis complex]	10646	6.18	347.63	8	5	3.54	41.5	0.000627697	470.08	12	6	5.63	48.9	0.00078457	484.19	14	6	5.62	48.9	0.000933396		0.000781888	0.000152867
gi|489504387	MULTISPECIES: malate synthase G [Mycobacterium tuberculosis complex]	80537	5.03	449.61	13	9	0.95	19.6	0.00102001	321.78	8	6	0.43	10.9	0.000523047	411.43	12	6	0.36	9.7	0.000800053		0.000781036	0.000249026
gi|554797004	F0F1 ATP synthase subunit alpha [Mycobacterium bovis AN5]	59422	5.03	382.76	17	8	1.15	22.2	0.00133386	135.6	8	3	0.32	8.6	0.000523047	143.68	7	3	0.32	12.8	0.000466698		0.000774534	0.000485206
gi|489495439	MULTISPECIES: serine/threonine protein kinase [Mycobacterium tuberculosis complex]	66561	5.22	348.48	9	8	0.86	22	0.000706159	297.51	10	5	0.45	11.8	0.000653808	326.9	14	7	0.75	15.5	0.000933396		0.000764454	0.00014863
gi|489997288	MULTISPECIES: hypothetical protein [Mycobacterium tuberculosis complex]	7805	5.74	213.84	7	3	3.66	56	0.000549235	242.22	14	4	6.77	53.3	0.000915332	345.58	12	5	6.77	53.3	0.000800053		0.000754873	0.000187183
gi|489511116	MULTISPECIES: hypothetical protein [Mycobacterium tuberculosis complex]	13375	4.95	397.08	16	7	10.42	94.4	0.00125539	182.33	6	4	3.58	55.6	0.000392285	305.52	9	5	3.58	55.6	0.00060004		0.00074924	0.000450483
gi|489514899	MULTISPECIES: hypothetical protein [Mycobacterium tuberculosis complex]	5911	6	283.76	10	4	6.42	92.5	0.000784621	414.56	12	6	13.47	92.5	0.00078457	251.65	10	4	6.42	92.5	0.000666711		0.000745301	6.80607e-05
gi|554795112	membrane protein [Mycobacterium bovis AN5]	23156	6.81	101.34	4	2	0.42	11.4	0.000313849	139.4	13	2	0.7	14.8	0.000849951	177.46	16	3	0.7	14.8	0.00106674		0.000743512	0.000387566
gi|489512273	MULTISPECIES: acyl-CoA dehydrogenase [Mycobacterium tuberculosis complex]	41881	5.21	383.24	11	6	1.43	20.8	0.000863084	491.01	11	8	1.2	26.7	0.000719189	435.19	8	7	0.99	21.6	0.000533369		0.000705214	0.000165301
gi|489503153	MULTISPECIES: transcriptional regulator [Mycobacterium tuberculosis complex]	22655	5.02	370.44	9	6	1.96	34.6	0.000706159	432.11	11	7	2.55	35.1	0.000719189	352.5	10	6	1.96	37.1	0.000666711		0.000697353	2.73249e-05
gi|489505156	MULTISPECIES: hypothetical protein [Mycobacterium tuberculosis complex]	27398	4.74	286.45	8	7	2.32	33.3	0.000627697	389.22	10	7	1.85	29.8	0.000653808	318.11	12	5	1.85	29.8	0.000800053		0.000693853	9.28942e-05
gi|554795521	heat shock protein 90 [Mycobacterium bovis AN5]	72980	4.79	274.56	7	5	0.41	15.5	0.000549235	488.25	11	7	0.57	19.5	0.000719189	340.3	12	5	0.41	14.1	0.000800053		0.000689493	0.000128019
gi|554797149	hypothetical protein O217_06570, partial [Mycobacterium bovis AN5]	22804	3.8	167.52	7	3	0.43	16.6	0.000549235	105.32	12	2	0.43	16.6	0.00078457	120.3	11	2	0.43	16.6	0.000733382		0.000689062	0.000123769
gi|489498026	MULTISPECIES: hypothetical protein [Mycobacterium tuberculosis complex]	12201	8.66	232.04	11	4	1.7	54.5	0.000863084	301.24	10	3	1.7	44.6	0.000653808	266.67	8	3	1.7	44.6	0.000533369		0.00068342	0.00016684
gi|489499716	MULTISPECIES: phosphoserine aminotransferase [Mycobacterium tuberculosis complex]	40255	4.77	460.44	10	9	1.78	41.5	0.000784621	159.09	10	4	0.51	12	0.000653808	271.08	9	6	0.85	19.7	0.00060004		0.00067949	9.49328e-05
gi|489512307	MULTISPECIES: acetyl-/propionyl-CoA carboxylase subunit alpha [Mycobacterium tuberculosis complex]	63928	5.48	441.56	15	7	0.68	14.8	0.00117693	223.28	6	4	0.38	7.7	0.000392285	220.78	7	5	0.47	14.3	0.000466698		0.000678638	0.000433136
gi|489506148	MULTISPECIES: proteasome subunit beta [Mycobacterium tuberculosis complex]	30286	4.65	183.91	9	3	0.5	24.1	0.000706159	238.79	10	5	0.72	16.5	0.000653808	271.45	10	4	0.5	16.5	0.000666711		0.00067556	2.72741e-05
gi|490009413	MULTISPECIES: PPOX class F420-dependent oxidoreductase [Mycobacterium tuberculosis complex]	14732	5.2	243.99	8	3	1.28	27.9	0.000627697	197.66	11	3	1.28	27.9	0.000719189	156.33	10	2	0.73	19.9	0.000666711		0.000671199	4.59109e-05
gi|489496063	MULTISPECIES: short-chain type dehydrogenase/reductase [Mycobacterium tuberculosis complex]	29852	5.26	364.2	13	7	2.45	48.6	0.00102001	165.89	7	3	0.73	23.4	0.000457666	188.39	8	3	0.51	15.4	0.000533369		0.000670348	0.000305171
gi|489997788	MULTISPECIES: hypothetical protein [Mycobacterium tuberculosis complex]	31904	6.97	284.73	11	5	0.91	33.2	0.000863084	230.85	9	3	0.68	15.2	0.000588428	213.99	8	3	0.91	18.4	0.000533369		0.000661627	0.000176625
gi|489514975	MULTISPECIES: sensor domain-containing protein [Mycobacterium tuberculosis complex]	22529	4.93	206.74	7	4	1.07	24.8	0.000549235	262.71	9	4	1.98	33.6	0.000588428	254.78	12	4	1.98	33.6	0.000800053		0.000645905	0.000134927
gi|489514909	MULTISPECIES: penicillin-binding protein [Mycobacterium tuberculosis complex]	85043	5.34	153.74	6	2	0.22	6.4	0.000470773	233.55	10	3	0.16	5.2	0.000653808	242.18	12	3	0.16	5.2	0.000800053		0.000641545	0.000164982
gi|489512050	MULTISPECIES: short chain dehydrogenase [Mycobacterium tuberculosis complex]	30025	5.33	418.62	10	8	2	36.2	0.000784621	221.98	8	5	1.61	28	0.000523047	270.94	9	7	2	29.8	0.00060004		0.000635903	0.000134424
gi|489502905	MULTISPECIES: NLP/P60 family protein [Mycobacterium tuberculosis complex]	23950	10.23	244.46	8	3	0.67	23	0.000627697	443.47	9	5	0.98	23	0.000588428	522.67	10	5	0.98	23	0.000666711		0.000627612	3.91418e-05
gi|489508602	MULTISPECIES: pyridoxal 5~-phosphate synthase subunit PdxS [Mycobacterium tuberculosis complex]	31391	5.24	270.5	8	5	0.92	23.7	0.000627697	385.96	12	6	0.93	24.7	0.00078457	328.64	7	4	0.69	18.7	0.000466698		0.000626322	0.000158941
gi|489496532	MULTISPECIES: S-adenosylmethionine-dependent methyltransferase [Mycobacterium tuberculosis complex]	33070	4.88	233.16	7	6	1.11	29.1	0.000549235	213.39	10	4	0.86	20.5	0.000653808	285.77	10	5	0.86	21.5	0.000666711		0.000623252	6.4424e-05
gi|489506648	MULTISPECIES: uncharacterized protein [Mycobacterium tuberculosis complex]	7128	5.17	149.98	6	3	4.34	61.5	0.000470773	206.58	9	3	4.34	61.5	0.000588428	151.29	12	2	4.34	61.5	0.000800053		0.000619751	0.00016686
gi|490011849	MULTISPECIES: DNA-binding protein [Mycobacterium tuberculosis complex]	11974	4.73						0	363.21	12	5	6.57	69	0.00078457	344.93	16	5	6.57	69	0.00106674		0.000617103	0.000552735
gi|489497388	MULTISPECIES: dihydrolipoyl dehydrogenase [Mycobacterium tuberculosis complex]	49392	5.53	419.32	14	8	1.31	31	0.00109847	292.35	4	4	0.52	17.2	0.000261523	349.12	7	6	0.65	20	0.000466698		0.000608897	0.000436217
gi|499253407	MULTISPECIES: superoxide dismutase [Fe] [Mycobacterium tuberculosis complex]	23008	5.96	504.76	12	8	3.17	62.3	0.000941546	321.07	6	5	1.44	35.7	0.000392285	247.19	7	4	1.04	35.7	0.000466698		0.000600176	0.000297967
gi|489504625	MULTISPECIES: uncharacterized protein [Mycobacterium tuberculosis complex]	14284	4.64	122.86	6	2	1.34	43.7	0.000470773	153.59	11	2	0.76	26.7	0.000719189	164.68	9	2	0.76	26.7	0.00060004		0.000596667	0.000124243
gi|515920633	MULTISPECIES: nitrate ABC transporter substrate-binding protein [Mycobacterium tuberculosis complex]	68593	5.86	411.36	11	9	0.83	18	0.000863084	216.41	7	4	0.53	15.3	0.000457666	263.21	7	4	0.35	9.1	0.000466698		0.000595816	0.000231505
gi|489512300	MULTISPECIES: thiosulfate sulfurtransferase SseA [Mycobacterium tuberculosis complex]	33392	5	443.13	10	8	1.68	42.8	0.000784621	303.05	8	5	0.85	24.9	0.000523047	216.72	7	4	0.64	18.9	0.000466698		0.000591455	0.000169643
gi|515090493	MULTISPECIES: serine protease [Mycobacterium tuberculosis complex]	41106	6.33	300.98	9	5	0.65	17.5	0.000706159	257.91	6	4	0.49	17.5	0.000392285	298.55	10	3	0.49	14	0.000666711		0.000588385	0.000170969
gi|489503380	MULTISPECIES: thiol:disulfide interchange protein [Mycobacterium tuberculosis complex]	19364	5.89	78.18	2	2	0.89	24.7	0.000156924	154.01	12	3	0.89	4.9	0.00078457	111.8	12	2	0.53	4.4	0.000800053		0.000580516	0.000366923
gi|489506540	MULTISPECIES: adenosine kinase [Mycobacterium tuberculosis complex]	34588	4.75	307.7	12	5	1.04	25.9	0.000941546	79.12	6	2	0.43	11.4	0.000392285	134.35	6	3	0.61	14.5	0.000400027		0.000577952	0.000314905
gi|489513495	MULTISPECIES: cutinase [Mycobacterium tuberculosis complex]	26671	6.57	172.25	6	4	1.16	26.7	0.000470773	204.08	10	4	1.16	26.7	0.000653808	190.76	9	4	1.16	24	0.00060004		0.000574874	9.40772e-05
gi|489507839	MULTISPECIES: energy-dependent translational throttle protein EttA [Mycobacterium tuberculosis complex]	62039	5.17	262.71	10	6	0.82	19.5	0.000784621	254.63	7	5	0.49	14	0.000457666	288.56	7	6	0.49	12.9	0.000466698		0.000569662	0.000186215
gi|554793963	hypothetical protein O217_19000 [Mycobacterium bovis AN5]	28252	5.84	539.48	15	7	1.76	37.7	0.00117693	152.13	3	2	0.55	13.2	0.000196143	272.34	5	5	0.79	24.9	0.000333356		0.00056881	0.000531099
gi|489506244	MULTISPECIES: hypothetical protein [Mycobacterium tuberculosis complex]	18622	5.41	405.22	15	8	7.94	76.7	0.00117693	137.05	4	3	1.4	52.3	0.000261523	197.61	4	4	1.4	42.6	0.000266684		0.00056838	0.000527028
gi|489508089	MULTISPECIES: hypothetical protein [Mycobacterium tuberculosis complex]	25400	9.52	302.39	9	6	1.24	22.5	0.000706159	284.21	7	4	1.24	27.1	0.000457666	326.54	8	5	1.24	21.7	0.000533369		0.000565731	0.000127369
gi|489501285	MULTISPECIES: ferredoxin FdxC [Mycobacterium tuberculosis complex]	12199	3.91	226.06	9	4	2.76	38.9	0.000706159	389.21	8	5	4.24	38.9	0.000523047	325.24	7	5	4.24	38.9	0.000466698		0.000565301	0.000125198
gi|489515766	MULTISPECIES: hypothetical protein [Mycobacterium tuberculosis complex]	18550	4.55	148.37	7	5	2.75	56.5	0.000549235	92.01	6	2	0.94	19.4	0.000392285	254.68	11	5	2.01	30.6	0.000733382		0.000558301	0.000170729
gi|489497405	MULTISPECIES: 3-hydroxybutyryl-CoA dehydrogenase [Mycobacterium tuberculosis complex]	30755	5.2	457.95	12	8	1.23	31.1	0.000941546	363.17	5	5	1.23	31.5	0.000326904	290.6	6	3	0.71	23.1	0.000400027		0.000556159	0.000335751
gi|499253342	MULTISPECIES: dehydrogenase [Mycobacterium tuberculosis complex]	30477	5.17	292.37	6	5	1.94	36.2	0.000470773	398.4	7	5	0.96	24.8	0.000457666	366.74	11	6	1.24	26.2	0.000733382		0.00055394	0.000155539
gi|489498831	MULTISPECIES: TIGR03086 family protein [Mycobacterium tuberculosis complex]	19228	5.29	338.08	11	6	2.58	57.7	0.000863084	283.88	5	5	1.9	57.7	0.000326904	376.03	7	7	1.9	35.2	0.000466698		0.000552229	0.000278134
gi|489514813	MULTISPECIES: cold-shock protein [Mycobacterium]	7366	5.17	232.02	10	3	7.75	74.6	0.000784621	335.34	7	3	1.96	65.7	0.000457666	233.21	6	3	1.96	65.7	0.000400027		0.000547438	0.000207419
gi|489512266	MULTISPECIES: hypothetical protein [Mycobacterium tuberculosis complex]	9744	6.84	128.43	4	3	4.18	41.9	0.000313849	190.41	8	3	4.18	41.9	0.000523047	134.93	12	2	1.28	29	0.000800053		0.00054565	0.000243889
gi|490011357	MULTISPECIES: uncharacterized protein [Mycobacterium tuberculosis complex]	14619	5.77	306.52	7	3	1.3	39.3	0.000549235	351.01	10	4	1.3	39.3	0.000653808	270.56	6	4	0.74	39.3	0.000400027		0.000534357	0.000127543
gi|489511259	MULTISPECIES: hypothetical protein [Mycobacterium tuberculosis complex]	30581	5.18	205.4	6	4	0.96	22.6	0.000470773	340.43	9	5	1.56	26.9	0.000588428	190.59	8	4	0.96	22.6	0.000533369		0.000530856	5.88676e-05
gi|489501181	MULTISPECIES: 4a-hydroxytetrahydrobiopterin dehydratase [Mycobacterium tuberculosis complex]	10373	5.36	164.82	11	3	2.22	29.8	0.000863084	119.21	5	2	2.22	29.8	0.000326904	257.63	6	4	2.22	29.8	0.000400027		0.000530005	0.000290762
gi|554798311	isocitrate lyase [Mycobacterium bovis AN5]	47209	5.03	235.17	10	6	1.01	25	0.000784621	238.39	5	4	0.42	13.1	0.000326904	240.45	7	5	0.55	14.7	0.000466698		0.000526074	0.000234564
gi|489997334	MULTISPECIES: phosphoglycerate kinase [Mycobacterium tuberculosis complex]	42578	4.83	280.31	10	8	1.17	31.6	0.000784621	342.84	7	6	0.79	25.5	0.000457666	240.98	5	4	0.79	21.6	0.000333356		0.000525214	0.000233093
gi|489496296	MULTISPECIES: phosphoenolpyruvate carboxykinase [Mycobacterium tuberculosis complex]	67624	4.92	358.88	10	7	0.84	18.3	0.000784621	347.58	7	6	0.63	12.5	0.000457666	317.16	5	5	0.36	11.2	0.000333356		0.000525214	0.000233093
gi|489503862	MULTISPECIES: L-gulono-1,4-lactone dehydrogenase [Mycobacterium tuberculosis complex]	48199	7.14	158.37	10	3	0.67	12.9	0.000784621	141.1	7	3	0.29	5.8	0.000457666	180.59	5	3	0.29	8.2	0.000333356		0.000525214	0.000233093
gi|489500903	MULTISPECIES: class II fumarate hydratase [Mycobacterium tuberculosis complex]	50248	5.31	279.55	9	6	0.64	11	0.000706159	246.47	7	6	0.78	19	0.000457666	156.61	6	4	0.39	11	0.000400027		0.000521284	0.00016268
gi|489507795	MULTISPECIES: hypothetical protein [Mycobacterium tuberculosis complex]	23112	5.34	164.35	9	4	1.03	19.3	0.000706159	281.93	8	5	1.43	25.1	0.000523047	174.44	5	3	0.7	18.8	0.000333356		0.000520854	0.000186412
gi|489496750	MULTISPECIES: hypothetical protein [Mycobacterium tuberculosis complex]	13066	4.46	218.49	9	4	2.45	39.5	0.000706159	211.82	8	4	2.45	39.5	0.000523047	191.04	5	3	2.45	39.5	0.000333356		0.000520854	0.000186412
gi|489509107	MULTISPECIES: hypothetical protein [Mycobacterium tuberculosis complex]	24559	4.95	308.32	8	5	1.31	21.1	0.000627697	182.73	6	4	0.95	25.4	0.000392285	222.72	8	5	0.95	30.7	0.000533369		0.000517784	0.000118477
gi|489514988	MULTISPECIES: aspartate-semialdehyde dehydrogenase [Mycobacterium tuberculosis complex]	36300	4.89	169.4	3	3	0.41	17.1	0.000235386	207.05	12	4	0.76	20.3	0.00078457	154.54	8	2	0.41	11.3	0.000533369		0.000517775	0.000274924
gi|489508718	MULTISPECIES: hypothetical protein [Mycobacterium tuberculosis complex]	12360	5.66	269.79	12	4	2.72	35	0.000941546	157.23	3	2	0.93	23.9	0.000196143	167.02	6	3	0.93	35	0.000400027		0.000512572	0.000385235
gi|489998779	MULTISPECIES: oxidoreductase [Mycobacterium tuberculosis complex]	49455	8.32	418.77	12	8	1.12	28.8	0.000941546	246.01	5	3	0.28	10.2	0.000326904	244.26	4	3	0.28	10.2	0.000266684		0.000511711	0.000373463
gi|499253062	MULTISPECIES: PPE family protein [Mycobacterium tuberculosis complex]	38548	4.48	179.28	6	4	0.38	14.8	0.000470773	171.1	8	3	0.38	14.8	0.000523047	176.65	8	3	0.53	18.6	0.000533369		0.000509063	3.35593e-05
gi|489996382	MULTISPECIES: universal stress protein [Mycobacterium tuberculosis complex]	28705	6	380.35	11	10	3.18	49.2	0.000863084	276.31	4	4	0.77	26.9	0.000261523	271.88	6	5	1.04	31.4	0.000400027		0.000508211	0.000315034
gi|489514664	MULTISPECIES: heme-degrading monooxygenase HmoB [Mycobacterium tuberculosis complex]	11178	5.91	473.69	11	7	3.22	66.7	0.000863084	331.1	4	3	1.94	61.9	0.000261523	319.33	6	4	3.22	39	0.000400027		0.000508211	0.000315034
gi|489505179	MULTISPECIES: universal stress protein [Mycobacterium tuberculosis complex]	31104	5.53	107.14	6	2	0.3	9.2	0.000470773	97.33	10	2	0.3	6.4	0.000653808	73.78	6	2	0.49	9.2	0.000400027		0.000508203	0.000130966
gi|489514956	MULTISPECIES: hypothetical protein [Mycobacterium tuberculosis complex]	25029	4.69	310.73	9	5	1.27	38.6	0.000706159	270.37	6	3	0.64	24.9	0.000392285	368.34	6	5	0.93	33.5	0.000400027		0.00049949	0.000179022
gi|489511511	MULTISPECIES: NAD(P)H nitroreductase [Mycobacterium tuberculosis complex]	36324	6.6	79.82	3	2	0.41	11.4	0.000235386	308.83	11	6	1.21	23.5	0.000719189	293.38	8	5	0.98	26.8	0.000533369		0.000495982	0.000244059
gi|489496406	MULTISPECIES: succinate dehydrogenase flavoprotein subunit [Mycobacterium tuberculosis complex]	71004	5.62	196.46	8	4	0.59	15.3	0.000627697	246.47	6	3	0.19	5.4	0.000392285	301.1	7	5	0.26	7.7	0.000466698		0.00049556	0.000120331
gi|489508334	MULTISPECIES: alanine--tRNA ligase [Mycobacterium tuberculosis complex]	97421	5.37	374.37	9	8	0.47	14.9	0.000706159	202.7	3	3	0.19	5.6	0.000196143	388.13	8	7	0.41	8.3	0.000533369		0.000478557	0.000259389
gi|489495603	MULTISPECIES: 30S ribosomal protein S6 [Mycobacterium tuberculosis complex]	10928	8.01	222.85	7	4	5.38	50	0.000549235	167.75	6	3	3.41	43.8	0.000392285	154.72	7	3	2.04	33.3	0.000466698		0.000469406	7.851e-05
gi|489497373	MULTISPECIES: hypothetical protein [Mycobacterium tuberculosis complex]	16721	6.39	225.54	6	4	1.64	29.1	0.000470773	213.27	7	3	1.07	17.6	0.000457666	207.24	7	3	1.65	17.6	0.000466698		0.000465046	6.70787e-06
gi|489497381	MULTISPECIES: aldehyde dehydrogenase [Mycobacterium tuberculosis complex]	54770	5.09	355.2	11	8	0.83	20.3	0.000863084	129.73	4	3	0.35	11	0.000261523	212.47	4	4	0.46	16	0.000266684		0.000463764	0.000345831
gi|489507797	MULTISPECIES: aminopeptidase [Mycobacterium tuberculosis complex]	94594	4.92	378.87	10	8	0.55	15.1	0.000784621	245.52	5	5	0.3	6.7	0.000326904	183.01	4	3	0.19	4.6	0.000266684		0.000459403	0.000283252
gi|490008427	MULTISPECIES: SAM-dependent methyltransferase [Mycobacterium tuberculosis complex]	24083	4.65	260.7	9	5	1.34	47.6	0.000706159	231.61	6	4	1.34	32.9	0.000392285	251.5	4	4	0.98	28.9	0.000266684		0.000455043	0.000226359
gi|499253413	MULTISPECIES: secretion protein EspB [Mycobacterium tuberculosis complex]	47782	4.83	435.89	8	7	1.38	22.4	0.000627697	249.11	6	6	0.83	24.1	0.000392285	203.34	5	4	0.54	19.8	0.000333356		0.000451113	0.000155739
gi|489511277	MULTISPECIES: peptide chain release factor 2 [Mycobacterium tuberculosis complex]	41540	4.83	219.42	6	5	0.64	15.6	0.000470773	257.29	6	4	0.64	18.3	0.000392285	169.27	7	3	0.82	18.6	0.000466698		0.000443252	4.41856e-05
gi|489995784	MULTISPECIES: ATP synthase subunit gamma [Mycobacterium tuberculosis complex]	33915	5.39	298.28	6	6	1.07	30.2	0.000470773	232.03	7	4	0.62	12.5	0.000457666	257.14	6	3	0.62	9.8	0.000400027		0.000442822	3.76366e-05
gi|489508121	MULTISPECIES: elongation factor P [Mycobacterium tuberculosis complex]	20395	5.54	131.81	6	4	1.72	46	0.000470773	237.52	7	5	1.23	26.7	0.000457666	156.73	6	3	0.82	24.1	0.000400027		0.000442822	3.76366e-05
gi|489498076	MULTISPECIES: YajQ family cyclic di-GMP-binding protein [Mycobacterium tuberculosis complex]	18067	9.2	237.9	5	5	2.87	35.6	0.000392311	276.1	7	5	2.09	29.4	0.000457666	348.41	7	6	2.87	32.5	0.000466698		0.000438891	4.05921e-05
gi|489496705	MULTISPECIES: beta-1,3-glucanase [Mycobacterium tuberculosis complex]	32230	4.83	230.44	5	4	0.89	18.4	0.000392311	362.27	7	5	0.9	18.4	0.000457666	257.39	7	5	0.67	14.6	0.000466698		0.000438891	4.05921e-05
gi|489494927	MULTISPECIES: ESX-1 secretion-associated protein EspH [Mycobacterium tuberculosis complex]	19933	3.91	215.52	5	4	1.78	49.2	0.000392311	219.6	8	4	1.27	37.7	0.000523047	183.43	6	3	0.85	23.5	0.000400027		0.000438461	7.33546e-05
gi|489500810	MULTISPECIES: enoyl-CoA hydratase [Mycobacterium tuberculosis complex]	27348	4.93	255.39	10	5	1.47	23	0.000784621	189.46	8	4	1.12	24.9	0.000523047						0		0.000435889	0.000399506
gi|489510151	MULTISPECIES: hypothetical protein [Mycobacterium tuberculosis complex]	27029	5.68	172.28	4	4	1.48	30.6	0.000313849	283.18	6	5	1.13	27.8	0.000392285	262.03	9	4	1.89	31	0.00060004		0.000435391	0.000147885
gi|489515753	MULTISPECIES: enoyl-CoA hydratase [Mycobacterium tuberculosis complex]	29175	5.01	149.78	4	3	0.53	11.7	0.000313849	310.63	7	7	1.68	22.6	0.000457666	309.65	8	6	1.68	22.6	0.000533369		0.000434961	0.000111508
gi|499252887	MULTISPECIES: 50S ribosomal protein L1 [Mycobacterium tuberculosis complex]	24711	9.74	211.04	9	4	1.7	28.1	0.000706159	141.9	5	3	0.94	15.7	0.000326904	142.1	4	3	0.94	23.8	0.000266684		0.000433249	0.000238257
gi|489496196	MULTISPECIES: lysophospholipase [Mycobacterium tuberculosis complex]	30335	5.79	271.35	8	6	1.26	26.9	0.000627697	193.5	5	4	0.72	16.5	0.000326904	207.73	5	4	0.72	17.2	0.000333356		0.000429319	0.000171831
gi|489996248	MULTISPECIES: hypothetical protein [Mycobacterium tuberculosis complex]	48728	4.93	264.05	8	6	0.66	14.9	0.000627697	188.13	6	4	0.53	9.2	0.000392285	108.57	4	2	0.4	9.6	0.000266684		0.000428889	0.000183269
gi|490008984	MULTISPECIES: pyruvate dehydrogenase E1 component [Mycobacterium tuberculosis complex]	103560	5.62	244.72	6	6	0.32	8.7	0.000470773	148.32	6	3	0.17	5.4	0.000392285	182.9	6	4	0.17	6.6	0.000400027		0.000421028	4.32537e-05
gi|489995395	MULTISPECIES: glucose-6-phosphate dehydrogenase (coenzyme-F420) [Mycobacterium tuberculosis complex]	37058	5.28	211.23	6	4	0.56	14.9	0.000470773	161.83	7	3	0.4	10.7	0.000457666	141.81	5	3	0.4	10.7	0.000333356		0.000420598	7.58379e-05
gi|489500942	MULTISPECIES: exodeoxyribonuclease 7 small subunit [Mycobacterium tuberculosis complex]	9454	4.54	136.64	6	2	1.34	44.7	0.000470773	184.17	7	2	1.34	44.7	0.000457666	245.23	5	3	2.58	56.5	0.000333356		0.000420598	7.58379e-05
gi|489497220	MULTISPECIES: lipoprotein aminopeptidase LpqL [Mycobacterium tuberculosis complex]	52148	4.99	184.01	5	4	0.37	13.4	0.000392311	149.42	7	3	0.61	17.2	0.000457666	170.17	6	4	0.37	10.2	0.000400027		0.000416668	3.57144e-05
gi|489503098	MULTISPECIES: indole-3-glycerol-phosphate synthase [Mycobacterium tuberculosis complex]	28098	5.07	231.43	5	5	1.41	27.6	0.000392311	325.64	8	6	1.79	31.2	0.000523047	189.34	5	3	0.8	17.3	0.000333356		0.000416238	9.70828e-05
gi|489995496	MULTISPECIES: antitoxin VapB [Mycobacterium tuberculosis complex]	8104	5.06	124.67	9	2	1.68	28.6	0.000706159	145.84	4	2	1.68	28.6	0.000261523	147.38	4	2	1.68	28.6	0.000266684		0.000411456	0.000255234
gi|489499959	MULTISPECIES: succinyl-CoA ligase subunit beta [Mycobacterium tuberculosis complex]	40964	4.97	232.9	8	5	1.02	22.2	0.000627697	106.04	3	3	0.35	7	0.000196143	200.7	6	5	0.83	19.4	0.000400027		0.000407955	0.000215887
gi|554794077	aminotransferase [Mycobacterium bovis AN5]	47403	5.63	347.68	8	8	1.01	29.4	0.000627697	188.15	5	3	0.3	9.2	0.000326904	167.2	4	3	0.3	10.8	0.000266684		0.000407095	0.000193405
gi|489514896	MULTISPECIES: hypothetical protein [Mycobacterium tuberculosis complex]	15282	5.06	131.68	7	3	1.22	47	0.000549235	215.12	4	4	1.89	58.3	0.000261523	257.31	6	4	1.89	58.3	0.000400027		0.000403595	0.000143889
gi|489497007	MULTISPECIES: hypothetical protein [Mycobacterium tuberculosis complex]	15474	4.68	166.56	7	4	3.87	60.7	0.000549235	98.88	5	2	0.69	13.6	0.000326904	109.37	5	2	0.69	13.6	0.000333356		0.000403165	0.000126542
gi|554795133	hypothetical protein O217_14255 [Mycobacterium bovis AN5]	30273	4.35	266.36	7	6	1.59	26.3	0.000549235	119.32	6	3	0.72	11.9	0.000392285	137.13	4	3	0.72	17.6	0.000266684		0.000402735	0.000141565
gi|489499184	MULTISPECIES: hypothetical protein [Mycobacterium tuberculosis complex]	28859	4.9	364.76	11	7	1.71	41.1	0.000863084	110.72	3	2	0.33	8.3	0.000196143	91.22	2	2	0.33	8.3	0.000133342		0.000397523	0.000404408
gi|490015326	MULTISPECIES: cyclase [Mycobacterium tuberculosis complex]	16050	4.55	149.46	11	3	1.14	21.9	0.000863084	155.8	5	3	1.14	23.3	0.000326904						0		0.000396663	0.00043575
gi|489505885	MULTISPECIES: membrane protein [Mycobacterium tuberculosis complex]	26096	5.76	120.34	5	3	0.6	7.8	0.000392311	142.76	6	3	0.6	7.8	0.000392285	138.37	6	3	0.6	7.8	0.000400027		0.000394874	4.46223e-06
gi|489511946	MULTISPECIES: membrane protein [Mycobacterium tuberculosis complex]	107499	8.99	186.91	4	4	0.26	7.3	0.000313849	207.81	7	4	0.17	4.7	0.000457666	280.7	6	5	0.17	4.1	0.000400027		0.000390514	7.23791e-05
gi|489500844	MULTISPECIES: mycothiol S-conjugate amidase [Mycobacterium tuberculosis complex]	32895	5.11	71.64	3	2	0.46	21.2	0.000235386	160.06	6	3	0.46	17	0.000392285	226.32	8	4	0.87	30.6	0.000533369		0.000387013	0.000149061
gi|489498106	MULTISPECIES: uncharacterized protein [Mycobacterium tuberculosis complex]	18024	9.88	231	8	4	1.48	18.4	0.000627697	201.41	3	3	0.98	14.1	0.000196143	158.02	5	2	0.57	13.5	0.000333356		0.000385732	0.000220493
gi|489996501	MULTISPECIES: 4-hydroxy-3-methylbut-2-en-1-yl diphosphate synthase (flavodoxin) [Mycobacterium tuberculosis complex]	40825	5.14	462.32	7	7	1.24	33.3	0.000549235	291.78	4	4	0.66	21.4	0.000261523	216.34	5	4	0.66	18.1	0.000333356		0.000381371	0.000149745
gi|489497285	MULTISPECIES: superoxide dismutase [Cu-Zn] [Mycobacterium tuberculosis complex]	23968	5.94	199.23	7	4	0.98	27.5	0.000549235	199.86	4	3	0.41	14.2	0.000261523	220.18	5	4	0.98	33.3	0.000333356		0.000381371	0.000149745
gi|497621777	MULTISPECIES: acetyltransferase [Mycobacterium tuberculosis complex]	24452	5.04	207.59	12	4	1.32	35.5	0.000941546	123.58	3	3	0.4	11.4	0.000196143						0		0.000379229	0.000496757
gi|489500899	MULTISPECIES: acyl-ACP desaturase [Mycobacterium tuberculosis complex]	31524	4.82	255.65	5	5	1.19	38.2	0.000392311	150.8	4	2	0.48	13.1	0.000261523	163.63	7	2	0.48	14.2	0.000466698		0.000373511	0.000103871
gi|489996976	MULTISPECIES: hypothetical protein [Mycobacterium tuberculosis complex]	17223	4.91	151.41	5	3	2.27	45	0.000392311	224.27	4	3	1.04	32.5	0.000261523	325.64	7	6	3.15	49.4	0.000466698		0.000373511	0.000103871
gi|489514891	MULTISPECIES: cAMP receptor protein [Mycobacterium tuberculosis complex]	24776	9.57	152.73	5	4	2.19	29.9	0.000392311	146.47	6	3	0.94	20.1	0.000392285	101.95	5	2	0.64	19.6	0.000333356		0.00037265	3.40304e-05
gi|489995586	MULTISPECIES: acyl-CoA dehydrogenase [Mycobacterium tuberculosis complex]	70931	5.68	110.96	5	3	0.42	10.9	0.000392311	125.12	6	3	0.26	6.2	0.000392285	198.27	5	4	0.26	10.3	0.000333356		0.00037265	3.40304e-05
gi|489494937	MULTISPECIES: ESX-1 secretion system protein eccB1 [Mycobacterium tuberculosis complex]	51153	7.13	157.11	5	4	0.62	15.8	0.000392311	245.74	7	5	0.5	15.8	0.000457666	198.29	4	3	0.27	8.5	0.000266684		0.00037222	9.70628e-05
gi|499253337	MULTISPECIES: bifunctional methylenetetrahydrofolate dehydrogenase/methenyltetrahydrofolate cyclohydrolase [Mycobacterium tuberculosis complex]	29619	5.97	131.58	4	3	0.52	10.3	0.000313849	115.79	5	2	0.32	7.1	0.000326904	134.87	7	3	0.52	10.3	0.000466698		0.00036915	8.47305e-05
gi|489498767	MULTISPECIES: 50S ribosomal protein L18 [Mycobacterium tuberculosis complex]	13176	11.61	169.27	4	3	1.51	23	0.000313849	88.38	6	2	0.85	13.9	0.000392285	96.86	6	2	0.85	22.1	0.000400027		0.00036872	4.76775e-05
gi|489509215	MULTISPECIES: hypothetical protein [Mycobacterium tuberculosis complex]	26327	5.06	247.91	9	6	1.98	40.4	0.000706159	118.24	3	3	0.6	20	0.000196143	105	3	2	0.37	14.3	0.000200013		0.000367438	0.000293347
gi|489503204	MULTISPECIES: uncharacterized protein [Mycobacterium tuberculosis complex]	9502	4.58	131.62	3	2	1.32	36.5	0.000235386	192.86	7	3	2.53	47.1	0.000457666	199.29	6	3	2.53	47.1	0.000400027		0.00036436	0.000115352
gi|489512402	MULTISPECIES: uncharacterized protein [Mycobacterium tuberculosis complex]	45796	4.14	168.11	8	4	0.43	11.7	0.000627697	129.86	4	3	0.31	11.4	0.000261523	70.24	3	2	0.31	6.7	0.000200013		0.000363078	0.000231221
gi|489513513	MULTISPECIES: 30S ribosomal protein S4 [Mycobacterium tuberculosis complex]	23461	10.02	173.14	6	4	1.4	31.3	0.000470773	137.15	3	2	0.42	17.9	0.000196143	277.66	6	5	1.01	27.9	0.000400027		0.000355647	0.000142592
gi|489514674	MULTISPECIES: ATP-dependent Clp protease ATP-binding protein [Mycobacterium tuberculosis complex]	93495	5.64	206.81	6	6	0.56	11	0.000470773	77.93	5	2	0.3	5.2	0.000326904	67.76	4	2	0.25	5.8	0.000266684		0.000354787	0.000104862
gi|489496186	MULTISPECIES: hypothetical protein [Mycobacterium tuberculosis complex]	39438	8.95	223.49	6	5	0.52	19.8	0.000470773	227.61	5	5	0.69	19.8	0.000326904	186.51	4	3	0.37	16.8	0.000266684		0.000354787	0.000104862
gi|489507723	MULTISPECIES: nucleoside-diphosphate kinase [Mycobacterium tuberculosis complex]	14499	5.34	126.97	6	3	2.06	44.1	0.000470773	163.64	5	3	2.06	36.8	0.000326904	203.74	4	4	2.06	44.1	0.000266684		0.000354787	0.000104862
gi|489496403	MULTISPECIES: fumarate reductase [Mycobacterium tuberculosis complex]	29205	5.92	322.33	11	8	2.55	39.9	0.000863084	129.07	3	2	0.76	21	0.000196143						0		0.000353075	0.000452437
gi|489996261	MULTISPECIES: hypothetical protein [Mycobacterium tuberculosis complex]	69988	8.01	76.83	4	2	0.51	15.3	0.000313849	190.8	4	4	0.34	10.5	0.000261523	277.56	7	5	0.51	15.5	0.000466698		0.000347357	0.000106612
gi|489506269	MULTISPECIES: cell division protein FtsZ [Mycobacterium tuberculosis complex]	38778	4.55	327.5	9	6	0.7	21.4	0.000706159						0	189.65	5	3	0.38	12.1	0.000333356		0.000346505	0.000353263
gi|489498430	MULTISPECIES: 50S ribosomal protein L10 [Mycobacterium tuberculosis complex]	18513	7.82	82.02	4	2	0.94	20.8	0.000313849	155.61	6	3	1.41	24.7	0.000392285	212.62	5	4	1.41	24.7	0.000333356		0.000346496	4.0836e-05
gi|499252886	MULTISPECIES: 3-hydroxyacyl-ACP dehydratase [Mycobacterium tuberculosis complex]	14895	6.08	99.88	3	2	0.73	17.6	0.000235386	243.81	8	5	2.92	30.3	0.000523047	108.87	4	2	0.73	17.6	0.000266684		0.000341706	0.000157824
gi|489507682	MULTISPECIES: PE family protein [Mycobacterium tuberculosis complex]	10681	5.76	85.46	2	2	1.13	28.3	0.000156924	129.78	6	3	2.11	61.6	0.000392285	173.76	7	3	2.11	51.5	0.000466698		0.000338636	0.000161705
gi|489511982	MULTISPECIES: NAD-binding protein of Kef-type K+ transporter [Mycobacterium tuberculosis complex]	38156	6.99	208.22	7	4	0.54	16.3	0.000549235	128.01	3	2	0.24	7.3	0.000196143	167.6	4	3	0.38	11.8	0.000266684		0.000337354	0.000186853
gi|504661001	MULTISPECIES: methyltransferase [Mycobacterium tuberculosis complex]	27256	6.17	260.64	7	6	1.87	34.5	0.000549235	195.19	4	3	1.12	20.5	0.000261523	163.24	3	2	0.57	15.7	0.000200013		0.000336924	0.000186421
gi|490009273	MULTISPECIES: CoA ester lyase [Mycobacterium tuberculosis complex]	32852	4.73	235.09	7	5	1.72	30.6	0.000549235	164.78	5	4	1.12	17.4	0.000326904	72.56	2	2	0.65	12.2	0.000133342		0.000336494	0.000208112
gi|554794998	protease [Mycobacterium bovis AN5]	54512	4.78	254.46	6	6	0.58	13.3	0.000470773	152.32	3	3	0.26	7.2	0.000196143	164.68	5	3	0.35	9.1	0.000333356		0.000333424	0.000137315
gi|489509178	MULTISPECIES: hypothetical protein [Mycobacterium tuberculosis complex]	11138	5.19	160.77	6	3	1.07	36.5	0.000470773	243.16	3	3	1.07	36.5	0.000196143	150.93	5	2	1.98	36.5	0.000333356		0.000333424	0.000137315
gi|490012836	MULTISPECIES: hypothetical protein [Mycobacterium tuberculosis complex]	22444	9.09	362.55	5	5	1.49	34.6	0.000392311	300.68	4	4	0.73	24.3	0.000261523	278.94	5	3	0.73	24.3	0.000333356		0.000329063	6.54992e-05
gi|489506976	MULTISPECIES: haloalkane dehalogenase [Mycobacterium tuberculosis complex]	33337	6.45	155.77	5	3	0.64	14.3	0.000392311	99.74	4	2	0.64	14.7	0.000261523	97.59	5	2	0.28	8	0.000333356		0.000329063	6.54992e-05
gi|489501335	MULTISPECIES: 2,3,4,5-tetrahydropyridine-2,6-dicarboxylate N-succinyltransferase [Mycobacterium tuberculosis complex]	32473	5.59	136.26	3	3	0.66	15.6	0.000235386	141.42	3	3	0.46	12.1	0.000196143	237.79	8	5	0.88	17.8	0.000533369		0.000321633	0.000184416
gi|489996034	MULTISPECIES: chorismate mutase [Mycobacterium tuberculosis complex]	22023	5.4	53.55	3	2	0.75	14.1	0.000235386	123.83	4	3	0.75	14.1	0.000261523	199.35	7	5	1.54	22.1	0.000466698		0.000321203	0.000126678
gi|489509811	MULTISPECIES: amidase [Mycobacterium tuberculosis complex]	50931	6.62	111.84	3	2	0.28	8.9	0.000235386	174.11	5	4	0.38	11	0.000326904	245.25	6	4	0.38	11	0.000400027		0.000320772	8.24912e-05
gi|489998576	MULTISPECIES: phosphomannomutase/phosphoglucomutase [Mycobacterium tuberculosis complex]	49221	4.68	120.25	3	3	0.4	14	0.000235386	220.53	6	5	0.52	15.9	0.000392285	203.74	5	4	0.52	15.9	0.000333356		0.000320342	7.92547e-05
gi|504203443	MULTISPECIES: GMP synthetase [Mycobacterium tuberculosis complex]	54524	5.45	179.56	7	5	0.7	16.5	0.000549235	101.44	3	3	0.26	6.9	0.000196143	104.86	3	3	0.26	6.9	0.000200013		0.00031513	0.00020275
gi|489508128	MULTISPECIES: X-Pro dipeptidase [Mycobacterium tuberculosis complex]	38813	5.26	327.37	7	6	0.89	28	0.000549235	209.22	4	4	0.53	13.2	0.000261523	112.47	2	2	0.24	6.2	0.000133342		0.0003147	0.000212985
gi|490007729	MULTISPECIES: NAD-glutamate dehydrogenase [Mycobacterium tuberculosis complex]	177011	5.55	213.69	6	4	0.12	3.5	0.000470773	191.13	3	3	0.15	4.1	0.000196143	195.68	4	3	0.12	3.9	0.000266684		0.0003112	0.000142624
gi|489495510	MULTISPECIES: TIGR03084 family protein [Mycobacterium tuberculosis complex]	27575	4.84	168.78	5	4	0.56	18.3	0.000392311	271.91	4	4	0.82	24.1	0.000261523	331.91	4	4	0.82	22.2	0.000266684		0.00030684	7.40652e-05
gi|489996815	MULTISPECIES: maltokinase [Mycobacterium tuberculosis complex]	49996	5.06	164.04	5	4	0.51	17.1	0.000392311	225.97	4	3	0.39	10.5	0.000261523	224.34	4	4	0.39	10.5	0.000266684		0.00030684	7.40652e-05
gi|489498253	MULTISPECIES: hypothetical protein [Mycobacterium tuberculosis complex]	10176	4.14	111.91	4	3	2.26	45.6	0.000313849	184.23	5	4	2.26	45.6	0.000326904	105.99	4	2	1.2	9.7	0.000266684		0.000302479	3.16789e-05
gi|489502425	MULTISPECIES: riboflavin synthase [Mycobacterium tuberculosis complex]	21399	5.04	187.77	8	5	1.6	31.3	0.000627697	104.01	2	2	0.47	12.4	0.000130762	117	2	2	0.47	20.4	0.000133342		0.000297267	0.000286164
gi|489511518	MULTISPECIES: DNA-binding response regulator [Mycobacterium tuberculosis complex]	23371	5.62	284.53	7	5	1.86	32.7	0.000549235	179.17	2	2	1.01	20.3	0.000130762	194.87	3	3	0.69	18	0.000200013		0.000293337	0.000224303
gi|489496907	MULTISPECIES: molecular chaperone DnaJ [Mycobacterium tuberculosis complex]	41688	8.4	233.67	7	5	0.64	20.3	0.000549235	105.23	5	2	0.49	16.5	0.000326904						0		0.000292046	0.000276272
gi|489997796	MULTISPECIES: oxidoreductase [Mycobacterium tuberculosis complex]	29760	8.67	170.02	6	4	0.74	10.1	0.000470773						0	133.33	6	3	0.51	10.1	0.000400027		0.000290267	0.000253855
gi|489506570	MULTISPECIES: cytosol aminopeptidase [Mycobacterium tuberculosis complex]	53644	8.18	242.89	6	6	0.72	25	0.000470773	189.51	3	3	0.26	7	0.000196143	126.22	3	2	0.17	7	0.000200013		0.000288976	0.000157452
gi|489996489	MULTISPECIES: translation initiation factor IF-2 [Mycobacterium tuberculosis complex]	94076	6.01	193.5	6	4	0.25	8.1	0.000470773	189.85	4	3	0.19	7	0.000261523	127.69	2	2	0.09	2.6	0.000133342		0.000288546	0.000170331
gi|489995912	MULTISPECIES: pyruvate kinase [Mycobacterium tuberculosis complex]	50851	5.44	102.17	5	3	0.28	7.2	0.000392311	80.76	2	2	0.28	4.4	0.000130762	134.47	5	3	0.28	8.3	0.000333356		0.000285476	0.000137191
gi|489503910	MULTISPECIES: type VII secretion protein EccB [Mycobacterium tuberculosis complex]	53807	6.62	199.22	5	5	0.59	15.6	0.000392311	122.93	4	2	0.26	6.1	0.000261523	118.24	3	2	0.26	10.7	0.000200013		0.000284616	9.82065e-05
gi|489506531	MULTISPECIES: membrane protein [Mycobacterium tuberculosis complex]	31028	4.35	237.13	5	4	0.49	16.1	0.000392311	230.76	4	3	0.49	19.1	0.000261523	284.47	3	3	0.7	19.1	0.000200013		0.000284616	9.82065e-05
gi|489500978	MULTISPECIES: 6-phosphogluconate dehydrogenase (decarboxylating) [Mycobacterium tuberculosis complex]	36611	5.24	144.93	5	4	0.57	18.2	0.000392311	114.63	4	2	0.57	16.8	0.000261523	83.56	3	2	0.25	9.7	0.000200013		0.000284616	9.82065e-05
gi|489504700	MULTISPECIES: isocitrate lyase [Mycobacterium tuberculosis complex]	85404	5.81	202.08	9	5	0.47	12.7	0.000706159	72.91	2	2	0.1	4.3	0.000130762						0		0.000278974	0.000375686
gi|489496587	MULTISPECIES: type VII secretion system protein EsxS [Mycobacterium tuberculosis complex]	9772	6	212.32	3	3	2.44	52.6	0.000235386	199.48	4	2	1.28	52.6	0.000261523	461.08	5	4	2.44	52.6	0.000333356		0.000276755	5.07296e-05
gi|489502608	MULTISPECIES: thiol reductase thioredoxin [Mycobacterium tuberculosis complex]	13425	4.92	70.14	3	2	1.47	32.5	0.000235386	166.02	5	3	1.47	32.5	0.000326904	179.53	4	3	1.47	30.9	0.000266684		0.000276325	4.65143e-05
gi|489996640	MULTISPECIES: hypothetical protein [Mycobacterium tuberculosis complex]	15652	6.74	105.13	3	2	1.18	23.1	0.000235386	150.74	5	2	1.18	24.5	0.000326904	135.09	4	2	0.68	17.7	0.000266684		0.000276325	4.65143e-05
gi|489497306	MULTISPECIES: short-chain dehydrogenase [Mycobacterium tuberculosis complex]	33675	9.67	143.98	3	2	0.28	10	0.000235386	176.76	9	2	0.28	10	0.000588428						0		0.000274605	0.000296168
gi|489500828	MULTISPECIES: cystathionine beta-synthase [Mycobacterium tuberculosis complex]	48789	5.17	207.91	7	5	0.53	15.7	0.000549235						0	159.2	4	4	0.4	14.2	0.000266684		0.000271973	0.000274656
gi|489995817	MULTISPECIES: transferase [Mycobacterium tuberculosis complex]	22985	4.79	219.31	6	6	1.44	28.8	0.000470773	138.49	3	3	0.71	15.1	0.000196143	93.46	2	2	0.43	13.2	0.000133342		0.000266753	0.000179455
gi|489996797	MULTISPECIES: hypothetical protein [Mycobacterium tuberculosis complex]	17419	9.98	113.1	5	3	1.02	32.7	0.000392311	87.27	3	2	0.6	14.5	0.000196143	97.44	3	2	0.6	14.5	0.000200013		0.000262822	0.000112157
gi|489997659	MULTISPECIES: LytR family transcriptional regulator [Mycobacterium tuberculosis complex]	51243	5.11	127.76	3	3	0.17	10.9	0.000235386	133.28	3	2	0.27	7.8	0.000196143	200.23	5	3	0.27	7.8	0.000333356		0.000254962	7.06699e-05
gi|499253375	MULTISPECIES: 2-C-methyl-D-erythritol 4-phosphate cytidylyltransferase [Mycobacterium tuberculosis complex]	24029	4.71	82.59	3	2	1.35	27.3	0.000235386	104.57	4	3	0.98	16.5	0.000261523	113.11	4	3	1.35	25.1	0.000266684		0.000254531	1.67797e-05
gi|489496110	MULTISPECIES: NAD(P) transhydrogenase subunit alpha [Mycobacterium tuberculosis complex]	37763	4.9	112.82	3	3	0.39	14.5	0.000235386	167.79	5	3	0.39	9.8	0.000326904	142.04	3	2	0.24	6.3	0.000200013		0.000254101	6.54829e-05
gi|489996419	MULTISPECIES: hypothetical protein [Mycobacterium tuberculosis complex]	11093	4.25	231.14	8	3	1.07	51	0.000627697						0	96.88	2	2	1.07	24	0.000133342		0.00025368	0.000330699
gi|490009742	MULTISPECIES: succinate-semialdehyde dehydrogenase [NADP+] [Mycobacterium tuberculosis complex]	48790	4.95	241	8	6	0.66	24.5	0.000627697	112.88	2	2	0.18	6.8	0.000130762						0		0.00025282	0.000331171
gi|489506580	MULTISPECIES: epimerase [Mycobacterium tuberculosis complex]	31744	6.97	67.61	2	2	0.3	10.6	0.000156924	196.67	5	4	0.68	20.6	0.000326904	98.5	4	2	0.3	8	0.000266684		0.000250171	8.61848e-05
gi|489511726	MULTISPECIES: diguanylate cyclase [Mycobacterium tuberculosis complex]	42629	5.16	226.69	7	5	0.97	24.6	0.000549235	115.84	3	2	0.34	9.9	0.000196143						0		0.000248459	0.00027833
gi|489996025	MULTISPECIES: reductase [Mycobacterium tuberculosis complex]	43648	4.93	147.78	7	4	0.76	23.4	0.000549235	143.06	3	3	0.33	11.2	0.000196143						0		0.000248459	0.00027833
gi|489997995	MULTISPECIES: ferredoxin reductase [Mycobacterium tuberculosis complex]	43129	4.9	192.32	6	4	0.47	14.5	0.000470773						0	141.38	4	2	0.21	4.9	0.000266684		0.000245819	0.000236079
gi|489997819	MULTISPECIES: dihydroxy-acid dehydratase [Mycobacterium tuberculosis complex]	59682	5.06	104.39	5	3	0.41	12.9	0.000392311	83.73	5	2	0.23	11.1	0.000326904						0		0.000239738	0.000210179
gi|489498004	MULTISPECIES: antitoxin VapB3 [Mycobacterium tuberculosis complex]	9630	4.86	65.42	4	2	2.48	33	0.000313849						0	89.53	6	2	1.3	33	0.000400027		0.000237958	0.000210535
gi|489514414	MULTISPECIES: acetaldehyde dehydrogenase [Mycobacterium tuberculosis complex]	32081	4.78	136.32	4	3	0.67	19.5	0.000313849	112.39	3	2	0.47	13.9	0.000196143	144.35	3	3	0.47	13.9	0.000200013		0.000236668	6.68682e-05
gi|489514928	MULTISPECIES: hypothetical protein [Mycobacterium tuberculosis complex]	16691	5.35	164.77	4	3	1.08	36.4	0.000313849	120	3	2	0.63	18.2	0.000196143	157.4	3	3	1.08	37.7	0.000200013		0.000236668	6.68682e-05
gi|489999163	MULTISPECIES: oxidoreductase [Mycobacterium tuberculosis complex]	34965	9.12	82.97	3	2	0.27	9.9	0.000235386	64.32	2	2	0.27	5	0.000130762	159.2	5	4	0.8	19.2	0.000333356		0.000233168	0.000101315
gi|489497431	MULTISPECIES: hypothetical protein [Mycobacterium tuberculosis complex]	15741	4.68	122.62	3	3	1.17	31.8	0.000235386	135.82	3	3	1.17	25.7	0.000196143	153.82	4	3	1.17	25.7	0.000266684		0.000232738	3.53455e-05
gi|489495626	MULTISPECIES: 50S ribosomal protein L9 [Mycobacterium tuberculosis complex]	16160	8.93	90.1	3	3	1.13	24.3	0.000235386	102.8	3	2	0.65	14.5	0.000196143	64.7	4	2	1.13	19.1	0.000266684		0.000232738	3.53455e-05
gi|554799236	potassium-transporting ATPase subunit B [Mycobacterium bovis AN5]	53939	4.99	71.92	3	2	0.17	4.5	0.000235386	160.01	5	3	0.36	13.6	0.000326904	128.59	2	2	0.17	5.8	0.000133342		0.000231878	9.68287e-05
gi|489511234	MULTISPECIES: hypothetical protein [Mycobacterium tuberculosis complex]	32435	8.37	110.1	2	2	0.46	15.3	0.000156924	154.21	4	2	0.29	11.2	0.000261523	99.89	4	2	0.29	7.8	0.000266684		0.000228377	6.1934e-05
gi|489512400	MULTISPECIES: acid phosphatase [Mycobacterium tuberculosis complex]	31849	6.15	176.63	7	4	0.68	16.1	0.000549235						0	80.59	2	2	0.29	8.4	0.000133342		0.000227526	0.000286475
gi|489997303	MULTISPECIES: hypothetical protein [Mycobacterium tuberculosis complex]	19089	6.26	178.96	6	4	1.35	31.1	0.000470773	120.25	3	2	0.53	14.4	0.000196143						0		0.000222305	0.000236474
gi|490008640	MULTISPECIES: O-methyltransferase [Mycobacterium tuberculosis complex]	23065	4.75						0	124.04	4	3	0.7	14.7	0.000261523	120.32	6	3	1.03	20.1	0.000400027		0.000220517	0.000203142
gi|489996007	MULTISPECIES: hypothetical protein [Mycobacterium tuberculosis complex]	30672	6.31						0	128.23	5	3	0.5	10.6	0.000326904	216.17	5	5	0.96	19.5	0.000333356		0.000220087	0.000190628
gi|499253048	MULTISPECIES: serine/threonine protein kinase [Mycobacterium tuberculosis complex]	50897	5.63						0	67.25	5	2	0.18	2.1	0.000326904	107.82	5	2	0.18	2.1	0.000333356		0.000220087	0.000190628
gi|489509952	MULTISPECIES: hypothetical protein [Mycobacterium tuberculosis complex]	14937	4.72	123.61	5	3	1.26	29.2	0.000392311						0	139.21	4	3	1.26	29.2	0.000266684		0.000219665	0.000200337
gi|489496121	MULTISPECIES: uncharacterized protein [Mycobacterium tuberculosis complex]	4694	3.8	125.62	5	3	11.1	100	0.000392311						0	73.49	4	2	4.27	56.1	0.000266684		0.000219665	0.000200337
gi|489498508	MULTISPECIES: endonuclease [Mycobacterium tuberculosis complex]	27059	5.33	70.11	4	2	0.58	16.3	0.000313849						0	129.36	5	3	0.58	17.9	0.000333356		0.000215735	0.000187086
gi|499252783	MULTISPECIES: DNA gyrase subunit A [Mycobacterium tuberculosis complex]	92337	5.45	92.12	4	2	0.2	5	0.000313849	89.1	2	2	0.09	2.4	0.000130762	124.45	3	2	0.14	6.8	0.000200013		0.000214875	9.24437e-05
gi|554794772	NAD(P)H nitroreductase [Mycobacterium bovis AN5]	40401	6.67	118.32	4	2	0.23	7.8	0.000313849	148.75	2	2	0.23	7.8	0.000130762	151.71	3	2	0.23	7.8	0.000200013		0.000214875	9.24437e-05
gi|489514491	MULTISPECIES: acetyl-CoA acetyltransferase [Mycobacterium tuberculosis complex]	41015	5.09	149.49	4	4	0.65	18.1	0.000313849	179.41	3	2	0.35	12.7	0.000196143	163.57	2	2	0.22	7.5	0.000133342		0.000214444	9.16344e-05
gi|554794065	2-isopropylmalate synthase [Mycobacterium bovis AN5]	76050	5.07	133.64	4	4	0.39	8.8	0.000313849	145.21	3	2	0.12	6.1	0.000196143	90.69	2	2	0.18	6.3	0.000133342		0.000214444	9.16344e-05
gi|489509895	MULTISPECIES: nitrogen regulatory protein P-II [Mycobacterium tuberculosis complex]	12220	6.09	118.3	4	2	2.76	48.2	0.000313849	155.82	5	3	1.7	37.5	0.000326904						0		0.000213584	0.000185085
gi|489499413	MULTISPECIES: acyl-ACP desaturase [Mycobacterium tuberculosis complex]	38838	6.21	103.47	3	3	0.37	18.3	0.000235386	92.24	2	2	0.24	12.7	0.000130762	109.72	4	3	0.37	14.8	0.000266684		0.000210944	7.11816e-05
gi|490000900	MULTISPECIES: transcriptional repressor [Mycobacterium tuberculosis complex]	14638	5.95	128.81	3	2	0.74	29.2	0.000235386	128.44	2	2	0.74	17.7	0.000130762	74.44	4	2	1.3	29.2	0.000266684		0.000210944	7.11816e-05
gi|489505800	MULTISPECIES: class A beta-lactamase [Mycobacterium tuberculosis complex]	32732	5.77	97.44	3	3	0.46	16.3	0.000235386	108.37	3	2	0.46	11.4	0.000196143	107.23	3	2	0.29	8.1	0.000200013		0.000210514	2.16268e-05
gi|489509968	MULTISPECIES: thioesterase TesA [Mycobacterium tuberculosis complex]	29271	5.11	82.82	3	2	0.75	26.1	0.000235386	143.34	3	3	0.52	10	0.000196143	130.12	3	2	0.32	9.6	0.000200013		0.000210514	2.16268e-05
gi|489509077	MULTISPECIES: polyphosphate glucokinase [Mycobacterium tuberculosis complex]	27400	5.96	197.01	3	3	0.57	17.4	0.000235386	234.02	4	4	0.82	22.3	0.000261523	105.22	2	2	0.35	10.9	0.000133342		0.000210084	6.7733e-05
gi|489515605	MULTISPECIES: diacylglycerol O-acyltransferase [Mycobacterium tuberculosis complex]	49456	6.36	77.21	3	2	0.28	11.7	0.000235386	153.82	4	3	0.18	11.7	0.000261523	116.58	2	2	0.18	7.9	0.000133342		0.000210084	6.7733e-05
gi|489505184	MULTISPECIES: ferredoxin [Mycobacterium tuberculosis complex]	12469	4.18	80.54	2	2	0.92	42.1	0.000156924	85.93	3	2	2.68	81.6	0.000196143	161.08	4	3	1.66	67.5	0.000266684		0.000206584	5.562e-05
gi|554798276	ArsR family transcriptional regulator [Mycobacterium bovis AN5]	46915	5.57	68.68	2	2	0.19	6.9	0.000156924	161.76	5	2	0.3	8.7	0.000326904	124.1	2	2	0.19	6.6	0.000133342		0.000205724	0.000105606
gi|499252985	MULTISPECIES: glycogen phosphorylase [Mycobacterium tuberculosis complex]	95600	5.22	156.06	6	2	0.35	10.9	0.000470773						0	135.29	2	2	0.09	3	0.000133342		0.000201372	0.000242647
gi|489506814	MULTISPECIES: hypothetical protein [Mycobacterium tuberculosis complex]	31964	5.07	215.74	6	5	0.9	22.1	0.000470773	163.73	2	2	0.29	11.4	0.000130762						0		0.000200512	0.000243013
gi|489496210	MULTISPECIES: uncharacterized protein [Mycobacterium tuberculosis complex]	5381	5.43	259.77	5	4	8.03	58.3	0.000392311	161.01	3	2	3.34	54.2	0.000196143						0		0.000196151	0.000196155
gi|489515790	MULTISPECIES: nucleoside diphosphate kinase regulator [Mycobacterium tuberculosis complex]	17396	5.12	201.87	5	4	1.55	42.2	0.000392311	99.7	3	2	1.02	33.5	0.000196143						0		0.000196151	0.000196155
gi|518113315	MULTISPECIES: hypothetical protein [Mycobacterium tuberculosis complex]	41165	4.94	105.92	4	3	0.35	11.2	0.000313849						0	152.13	4	2	0.22	7.4	0.000266684		0.000193511	0.000169237
gi|489498537	MULTISPECIES: hypothetical protein [Mycobacterium tuberculosis complex]	13283	5.13	54.26	4	2	2.38	23.4	0.000313849						0	70.47	4	2	0.84	7.3	0.000266684		0.000193511	0.000169237
gi|489504653	MULTISPECIES: hypothetical protein [Mycobacterium tuberculosis complex]	17698	5.95	116.57	4	3	1	24.6	0.000313849	75.53	2	2	0.59	24.6	0.000130762	88.21	2	2	0.59	15.2	0.000133342		0.000192651	0.000104968
gi|489501165	MULTISPECIES: uncharacterized protein [Mycobacterium tuberculosis complex]	36642	5.41	123.1	4	2	0.25	11.3	0.000313849	199.07	2	2	0.25	11.3	0.000130762	162.07	2	2	0.25	11.3	0.000133342		0.000192651	0.000104968
gi|489498668	MULTISPECIES: 30S ribosomal protein S10 [Mycobacterium]	11470	9.41	96.57	3	3	3.11	50.5	0.000235386	94.14	2	2	1.03	24.8	0.000130762	100.86	3	2	1.89	36.6	0.000200013		0.00018872	5.32187e-05
gi|489996190	MULTISPECIES: cytochrome c oxidase subunit 2 [Mycobacterium tuberculosis complex]	40638	7.68	110.31	3	2	0.5	12.4	0.000235386	77.58	2	2	0.23	5	0.000130762	152.07	3	3	0.36	9.6	0.000200013		0.00018872	5.32187e-05
gi|500123065	MULTISPECIES: antitoxin [Mycobacterium tuberculosis complex]	8741	8.2	120.64	3	2	2.93	57	0.000235386	135.47	2	2	1.49	26.6	0.000130762	149.05	3	3	2.93	54.4	0.000200013		0.00018872	5.32187e-05
gi|489995838	MULTISPECIES: 6,7-dimethyl-8-ribityllumazine synthase [Mycobacterium tuberculosis complex]	16499	5.23	94.18	3	2	0.64	20	0.000235386	153.18	2	2	0.64	20	0.000130762	75.58	3	2	0.64	20	0.000200013		0.00018872	5.32187e-05
gi|554794597	polyketide synthase [Mycobacterium bovis AN5]	159429	5.4	123.16	3	3	0.11	3.3	0.000235386	114.14	3	3	0.08	2.4	0.000196143	119.09	2	2	0.05	1.8	0.000133342		0.00018829	5.14733e-05
gi|489499084	MULTISPECIES: phosphoribosylformylglycinamidine synthase subunit PurS [Mycobacterium tuberculosis complex]	8616	4.49	129.66	3	3	1.52	34.2	0.000235386	144.35	3	2	1.52	34.2	0.000196143	137.46	2	2	1.52	34.2	0.000133342		0.00018829	5.14733e-05
gi|489997716	MULTISPECIES: uncharacterized protein [Mycobacterium tuberculosis complex]	20456	3.92	127.33	3	3	0.82	23.2	0.000235386	139.39	3	2	0.49	12.1	0.000196143	105.91	2	2	0.49	18.9	0.000133342		0.00018829	5.14733e-05
gi|489998270	MULTISPECIES: nitroreductase [Mycobacterium tuberculosis complex]	14285	11.18	82.58	3	2	0.76	13.6	0.000235386	103.79	3	2	0.76	8	0.000196143	130.64	2	2	0.76	8	0.000133342		0.00018829	5.14733e-05
gi|554794813	hypothetical protein O217_16805 [Mycobacterium bovis AN5]	41826	5.28	75.77	3	2	0.22	7.5	0.000235386	83.31	3	2	0.22	6.4	0.000196143	111.7	2	2	0.34	8.3	0.000133342		0.00018829	5.14733e-05
gi|499253410	MULTISPECIES: type VII secretion AAA-ATPase EccA [Mycobacterium tuberculosis complex]	62645	5.09	79.74	2	2	0.22	6.1	0.000156924	232.45	4	4	0.3	8.4	0.000261523	110.6	2	2	0.14	4.4	0.000133342		0.00018393	6.82245e-05
gi|489997559	MULTISPECIES: 4-hydroxy-tetrahydrodipicolinate synthase [Mycobacterium tuberculosis complex]	30977	5.45						0	81.27	2	2	0.3	8	0.000130762	81.83	6	2	0.49	14.3	0.000400027		0.000176929	0.00020397
gi|499253272	MULTISPECIES: glutamyl-tRNA(Gln) amidotransferase subunit A [Mycobacterium tuberculosis complex]	51726	4.91						0	127.14	4	3	0.27	5.7	0.000261523	114.97	4	3	0.27	5.7	0.000266684		0.000176069	0.000152502
gi|489507740	MULTISPECIES: enoyl reductase [Mycobacterium tuberculosis complex]	44535	9.11						0	184.86	5	3	0.2	6.7	0.000326904	210.58	3	3	0.2	6.7	0.000200013		0.000175639	0.000164809
gi|499253286	MULTISPECIES: NADP oxidoreductase [Mycobacterium tuberculosis complex]	49418	5.45	189.71	5	5	0.65	18.9	0.000392311	52.37	2	2	0.18	5.3	0.000130762						0		0.000174357	0.000199756
gi|554799142	elongation factor G [Mycobacterium bovis AN5]	76040	4.97	122.53	4	3	0.31	6.9	0.000313849						0	89.06	3	2	0.12	3.9	0.000200013		0.000171287	0.000158884
gi|489996497	MULTISPECIES: methionine aminopeptidase [Mycobacterium tuberculosis complex]	31056	5.07	133.8	4	2	0.7	13.3	0.000313849						0	91.47	3	2	0.7	13.7	0.000200013		0.000171287	0.000158884
gi|489502569	MULTISPECIES: quinone reductase [Mycobacterium tuberculosis complex]	34118	5.37	97.75	4	2	0.44	12.5	0.000313849						0	102.36	3	2	0.27	9.5	0.000200013		0.000171287	0.000158884
gi|489506282	MULTISPECIES: cell division protein FtsQ [Mycobacterium tuberculosis complex]	33959	6.18	114.52	4	3	0.62	15.3	0.000313849	182.47	3	3	0.44	12.7	0.000196143						0		0.000169997	0.000158549
gi|504401079	MULTISPECIES: DNA-binding response regulator [Mycobacterium tuberculosis complex]	25767	5.29	131.3	4	3	0.61	16.2	0.000313849	123.97	3	3	0.89	16.2	0.000196143						0		0.000169997	0.000158549
gi|489510310	MULTISPECIES: acetolactate synthase large subunit IlvB1 [Mycobacterium tuberculosis complex]	66403	6.06	151.04	4	3	0.28	8.9	0.000313849	68.94	3	2	0.13	3.7	0.000196143						0		0.000169997	0.000158549
gi|489498976	MULTISPECIES: alcohol dehydrogenase [Mycobacterium tuberculosis complex]	40090	5.1	131.22	3	3	0.67	24.5	0.000235386	95.45	2	2	0.23	11.2	0.000130762	88.56	2	2	0.23	8.3	0.000133342		0.000166497	5.96741e-05
gi|489499766	MULTISPECIES: hypothetical protein [Mycobacterium tuberculosis complex]	9960	6.11	91.43	3	2	1.24	29.9	0.000235386	173.56	2	2	0.5	24.1	0.000130762	114.48	2	2	1.24	33.3	0.000133342		0.000166497	5.96741e-05
gi|489995652	MULTISPECIES: 4-(cytidine 5~-diphospho)-2-C-methyl-D-erythritol kinase [Mycobacterium tuberculosis complex]	32731	4.69	93.79	3	2	0.29	8.2	0.000235386	87.17	2	2	0.29	8.2	0.000130762	101.61	2	2	0.29	8.2	0.000133342		0.000166497	5.96741e-05
gi|489996896	MULTISPECIES: phosphoglucomutase, alpha-D-glucose phosphate-specific [Mycobacterium tuberculosis complex]	58322	5.54	84.9	3	2	0.33	8	0.000235386	70.74	2	2	0.15	7.3	0.000130762	108.02	2	2	0.15	4.4	0.000133342		0.000166497	5.96741e-05
gi|489512351	MULTISPECIES: TetR family transcriptional regulator [Mycobacterium tuberculosis complex]	24881	5.33	133.81	3	2	0.39	14	0.000235386	193.18	4	2	0.94	17.6	0.000261523						0		0.000165637	0.00014404
gi|489499663	MULTISPECIES: cold-shock protein [Mycobacterium tuberculosis complex]	15012	9.04	53.66	2	2	1.96	40.7	0.000156924	105.07	2	2	0.72	22.2	0.000130762	111.05	3	3	1.26	31.9	0.000200013		0.000162566	3.49689e-05
gi|499252790	MULTISPECIES: hypothetical protein [Mycobacterium tuberculosis complex]	30846	6.85	58.71	2	2	0.49	12.8	0.000156924	65.99	2	2	0.49	8.7	0.000130762	64.22	3	2	0.31	8.7	0.000200013		0.000162566	3.49689e-05
gi|489501423	MULTISPECIES: antitoxin RelB [Mycobacterium tuberculosis complex]	9761	5.1	155.63	2	2	1.28	39.3	0.000156924	100.31	3	2	1.28	21.3	0.000196143	99.61	2	2	1.28	21.3	0.000133342		0.000162136	3.17229e-05
gi|499252864	MULTISPECIES: dysfunctional anti-sigma-K factor RskA [Mycobacterium tuberculosis complex]	23998	5.25	100.13	2	2	0.41	13.4	0.000156924	183.77	3	2	0.41	13.4	0.000196143	130.36	2	2	0.41	13.4	0.000133342		0.000162136	3.17229e-05
gi|489996512	MULTISPECIES: 30S ribosomal protein S2 [Mycobacterium tuberculosis complex]	31116	6.03						0	118.03	3	2	0.3	7	0.000196143	198.89	4	3	0.3	7	0.000266684		0.000154276	0.000138184
gi|554799224	DNA gyrase subunit B [Mycobacterium bovis AN5]	78545	6.18	150.13	4	4	0.3	9.2	0.000313849						0	87.02	2	2	0.11	4.8	0.000133342		0.000149064	0.000157514
gi|518113302	MULTISPECIES: LexA repressor [Mycobacterium tuberculosis complex]	24844	4.94	180.94	4	4	0.93	21.6	0.000313849	82.89	2	2	0.39	9.7	0.000130762						0		0.000148203	0.00015765
gi|489498935	MULTISPECIES: 3-hydroxyisobutyrate dehydrogenase [Mycobacterium tuberculosis complex]	29890	5.65	101.17	4	2	0.15	6.1	0.000313849	68.07	2	2	0.32	15.6	0.000130762						0		0.000148203	0.00015765
gi|489997022	MULTISPECIES: bifunctional o-acetylhomoserine/o-acetylserine sulfhydrylase [Mycobacterium tuberculosis complex]	47342	5.22	110.37	3	3	0.42	14.9	0.000235386						0	157.09	3	3	0.3	8.7	0.000200013		0.000145133	0.000126927
gi|489510394	MULTISPECIES: ATP-dependent 6-phosphofructokinase [Mycobacterium tuberculosis complex]	37087	6.18	95.38	3	3	0.4	7.6	0.000235386						0	85.19	3	2	0.25	5	0.000200013		0.000145133	0.000126927
gi|490008086	MULTISPECIES: 50S ribosomal protein L21 [Mycobacterium tuberculosis complex]	11013	10	57.51	3	2	2.01	33	0.000235386						0	119.63	3	2	1.08	19.4	0.000200013		0.000145133	0.000126927
gi|489497480	MULTISPECIES: DNA-binding response regulator [Mycobacterium tuberculosis complex]	24880	4.82	167.32	3	3	0.64	22.9	0.000235386	102.85	3	2	0.94	22	0.000196143						0		0.000143843	0.000126108
gi|489995386	MULTISPECIES: uncharacterized protein [Mycobacterium tuberculosis complex]	8683	5.37	97.17	2	2	1.52	47.6	0.000156924	126.8	2	2	0.59	14.6	0.000130762	130.2	2	2	0.59	14.6	0.000133342		0.000140343	1.44179e-05
gi|554795609	hypothetical protein O217_11990 [Mycobacterium bovis AN5]	22461	9.66	131.64	2	2	0.44	13	0.000156924	198.13	4	4	1.08	20.9	0.000261523						0		0.000139483	0.000131631
gi|490015055	MULTISPECIES: 2-oxoacid ferredoxin oxidoreductase subunit beta [Mycobacterium tuberculosis complex]	39260	5.67	84.19	2	2	0.23	5.8	0.000156924	156.62	4	2	0.23	12.1	0.000261523						0		0.000139483	0.000131631
gi|554795739	inosine 5~-monophosphate dehydrogenase [Mycobacterium bovis AN5]	50118	5.9	112.23	2	2	0.28	7.7	0.000156924	89.67	4	2	0.51	12.7	0.000261523						0		0.000139483	0.000131631
gi|489507647	MULTISPECIES: gamma-glutamyl-phosphate reductase [Mycobacterium tuberculosis complex]	43810	5.66						0	64.18	2	2	0.21	3.9	0.000130762	119.71	4	3	0.33	6	0.000266684		0.000132482	0.000133351
gi|489504686	MULTISPECIES: oxidoreductase [Mycobacterium tuberculosis complex]	35779	9.54						0	99.41	2	2	0.26	10.2	0.000130762	92.4	4	2	0.41	16.2	0.000266684		0.000132482	0.000133351
gi|489514901	MULTISPECIES: anion transporter ATPase [Mycobacterium tuberculosis complex]	35834	5.27						0	141.12	2	2	0.26	9.7	0.000130762	135.24	4	2	0.26	9.7	0.000266684		0.000132482	0.000133351
gi|554794650	glutamyl-tRNA synthetase [Mycobacterium bovis AN5]	53923	5.47						0	108.91	2	2	0.26	7.8	0.000130762	104.7	4	2	0.26	9.4	0.000266684		0.000132482	0.000133351
gi|489511080	MULTISPECIES: hypothetical protein [Mycobacterium tuberculosis complex]	19490	5.37						0	197.23	3	3	0.87	28	0.000196143	182.76	3	3	0.87	18.7	0.000200013		0.000132052	0.000114377
gi|489503491	MULTISPECIES: uncharacterized protein [Mycobacterium tuberculosis complex]	6091	4.11						0	50.47	3	2	5.93	46.6	0.000196143	131.13	3	3	2.63	32.8	0.000200013		0.000132052	0.000114377
gi|490008518	MULTISPECIES: uncharacterized protein [Mycobacterium tuberculosis complex]	7286	4.8						0	146.03	3	2	0.72	45.5	0.000196143	137.97	3	2	0.72	45.5	0.000200013		0.000132052	0.000114377
gi|489501336	MULTISPECIES: succinyl-diaminopimelate desuccinylase [Mycobacterium tuberculosis complex]	37526	5.31						0	130.07	4	2	0.25	9.3	0.000261523	125.5	2	2	0.25	7.1	0.000133342		0.000131622	0.00013077
gi|489516056	MULTISPECIES: serine--tRNA ligase [Mycobacterium tuberculosis complex]	45480	5.36						0	73.81	4	2	0.31	6.2	0.000261523	79.81	2	2	0.2	6	0.000133342		0.000131622	0.00013077
gi|489497933	MULTISPECIES: glutamate-1-semialdehyde 2,1-aminomutase [Mycobacterium tuberculosis complex]	47762	5.93	100.93	3	3	0.41	14.7	0.000235386						0	89.65	2	2	0.3	6.1	0.000133342		0.00012291	0.000118039
gi|499253203	MULTISPECIES: haloalkane dehalogenase [Mycobacterium tuberculosis complex]	33755	5	123.82	3	3	0.44	9.7	0.000235386						0	52.25	2	2	0.28	7	0.000133342		0.00012291	0.000118039
gi|499253321	MULTISPECIES: propionyl-CoA carboxylase subunit beta [Mycobacterium tuberculosis complex]	59565	5.19	101.35	3	3	0.32	12.4	0.000235386						0	90.55	2	2	0.15	4.2	0.000133342		0.00012291	0.000118039
gi|489514991	MULTISPECIES: aspartokinase [Mycobacterium tuberculosis complex]	44756	4.99	68.52	3	2	0.2	5.5	0.000235386						0	147.92	2	2	0.2	9	0.000133342		0.00012291	0.000118039
gi|489511268	MULTISPECIES: cell division ATP-binding protein FtsE [Mycobacterium tuberculosis complex]	25627	9.29	83.4	3	2	0.38	7	0.000235386						0	92.86	2	2	0.38	7	0.000133342		0.00012291	0.000118039
gi|489512592	MULTISPECIES: tryptophan--tRNA ligase [Mycobacterium tuberculosis complex]	36342	5.08	72.21	3	2	0.41	15.2	0.000235386						0	75.63	2	2	0.25	6.8	0.000133342		0.00012291	0.000118039
gi|489996823	MULTISPECIES: SAM-dependent methyltransferase [Mycobacterium tuberculosis complex]	34284	5.1	71.65	3	2	0.43	14.1	0.000235386						0	89.26	2	2	0.27	7	0.000133342		0.00012291	0.000118039
gi|489995519	MULTISPECIES: 30S ribosomal protein S17 [Mycobacterium tuberculosis complex]	14732	10.57	48.12	2	2	0.73	15.6	0.000156924						0	96.37	3	2	1.28	20.7	0.000200013		0.000118979	0.000105267
gi|489497907	MULTISPECIES: hypothetical protein [Mycobacterium tuberculosis complex]	24666	4.86	65.46	2	2	0.65	23.8	0.000156924						0	90.38	3	2	0.65	26.4	0.000200013		0.000118979	0.000105267
gi|489502540	MULTISPECIES: 6-phosphogluconolactonase [Mycobacterium tuberculosis complex]	25788	5.17	82.37	2	2	0.38	8.5	0.000156924						0	90.8	3	2	0.38	13.8	0.000200013		0.000118979	0.000105267
gi|489514645	MULTISPECIES: RNA polymerase-binding transcription factor CarD [Mycobacterium]	17896	5.49	80.24	2	2	0.98	17.3	0.000156924						0	99.77	3	2	0.58	13.6	0.000200013		0.000118979	0.000105267
gi|489998415	MULTISPECIES: type I polyketide synthase [Mycobacterium tuberculosis complex]	326657	5.01						0	155.32	2	2	0.04	1.6	0.000130762	172.54	3	3	0.05	2	0.000200013		0.000110258	0.000101571
gi|489507480	MULTISPECIES: ribonuclease Z [Mycobacterium tuberculosis complex]	29592	5.34						0	146.95	2	2	0.32	17.9	0.000130762	146.03	3	3	0.52	21.4	0.000200013		0.000110258	0.000101571
gi|489498009	MULTISPECIES: hypothetical protein [Mycobacterium tuberculosis complex]	57672	5.06						0	91.99	2	2	0.15	3.7	0.000130762	122.91	3	3	0.24	5.1	0.000200013		0.000110258	0.000101571
gi|489496231	MULTISPECIES: hypothetical protein [Mycobacterium tuberculosis complex]	10450	8.71	120.09	2	2	1.16	28.1	0.000156924						0	90.69	2	2	1.16	28.1	0.000133342		9.67555e-05	8.46183e-05
gi|489997580	MULTISPECIES: aldehyde dehydrogenase [Mycobacterium tuberculosis complex]	48367	5.31	72.32	2	2	0.29	7.3	0.000156924						0	119.45	2	2	0.19	6.6	0.000133342		9.67555e-05	8.46183e-05
gi|489502599	MULTISPECIES: hypothetical protein [Mycobacterium tuberculosis complex]	12422	3.75	78.57	2	2	0.92	20	0.000156924						0	82.8	2	2	0.92	22.6	0.000133342		9.67555e-05	8.46183e-05
gi|489996092	MULTISPECIES: universal stress protein [Mycobacterium tuberculosis complex]	33951	6.46	113.95	2	2	0.44	15.5	0.000156924						0	129.88	2	2	0.27	12.3	0.000133342		9.67555e-05	8.46183e-05
gi|554798982	NAD(P) transhydrogenase subunit beta [Mycobacterium bovis AN5]	48827	6.05	58.15	2	2	0.18	5.7	0.000156924	101.07	2	2	0.18	5.7	0.000130762						0		9.58953e-05	8.40717e-05
gi|489496939	MULTISPECIES: membrane protein [Mycobacterium tuberculosis complex]	30056	4.89	70.51	2	2	0.31	3.6	0.000156924	72.23	2	2	0.31	3.6	0.000130762						0		9.58953e-05	8.40717e-05
gi|489503981	MULTISPECIES: type VII secretion AAA-ATPase EccA [Mycobacterium tuberculosis complex]	67898	5.35	47.79	2	2	0.13	3.3	0.000156924	70.76	2	2	0.13	3.1	0.000130762						0		9.58953e-05	8.40717e-05
gi|489997465	MULTISPECIES: hypothetical protein [Mycobacterium tuberculosis complex]	19762	5.1	113.18	2	2	1.29	24.9	0.000156924	93.79	2	2	0.51	14.8	0.000130762						0		9.58953e-05	8.40717e-05
gi|489503196	MULTISPECIES: MBL fold hydrolase [Mycobacterium tuberculosis complex]	24124	5.21						0	132.61	2	2	0.41	9.3	0.000130762	144.89	2	2	0.41	9.3	0.000133342		8.80346e-05	7.62511e-05
gi|489501254	MULTISPECIES: 1D-myo-inositol 2-acetamido-2-deoxy-alpha-D-glucopyranoside deacetylase [Mycobacterium tuberculosis complex]	31769	5.18						0	128.24	2	2	0.3	10.9	0.000130762	130.42	2	2	0.3	10.9	0.000133342		8.80346e-05	7.62511e-05
gi|489501734	MULTISPECIES: diaminopimelate decarboxylase [Mycobacterium tuberculosis complex]	47750	5.2						0	72.56	2	2	0.3	6.9	0.000130762	83.12	2	2	0.19	4.5	0.000133342		8.80346e-05	7.62511e-05
					12745						15295						14999

## Sheet: PPDb-1_Peptide-List
NCBI_Acc	Peptide Sequence/Num. Pept	Modifications	Pept. Score	m/z	Mr (Da)	z (Charge)	Delta (Da)	pep_expect
gi|489497323	59
	VVVTKDETTIVEGAGDTDAIAGR		150.66	773.07	2316.18	3	0	7.5e-15
	SALQNAASIAGLFLTTEAVVADKPEK		144.3	882.15	2643.42	3	0.01	3e-14
	KTDDVAGDGTTTATVLAQALVR		141.84	551.55	2202.15	4	0	7.4e-14
	KTDDVAGDGTTTATVLAQALVR		135.25	735.06	2202.15	3	0	2.3e-13
	NLPAGHGLNAQTGVYEDLLAAGVADPVK		130.81	930.82	2789.44	3	0	5.4e-13
	WGAPTITNDGVSIAK		116.39	765.4	1528.79	2	0	1.2e-11
	EQIAATAAISAGDQSIGDLIAEAMDK		114.92	863.76	2588.27	3	0.01	1.7e-11
	SALQNAASIAGLFLTTEAVVADKPEK		113.67	661.86	2643.42	4	0	2.2e-11
	SALQNAASIAGLFLTTEAVVADKPEKEK		111.23	726.15	2900.55	4	0	3.7e-11
	LEGDEATGANIVK		107.25	658.84	1315.66	2	0	8.8e-11
	KWGAPTITNDGVSIAK		103.35	829.45	1656.88	2	0	3.3e-10
	NLPAGHGLNAQTGVYEDLLAAGVADPVK		98.28	698.61	2790.41	4	0.98	6.1e-10
	KVVVTKDETTIVEGAGDTDAIAGR		98	612.08	2444.28	4	0	6.5e-10
	AMLQDMAILTGGQVISEEVGLTLENADLSLLGK		93.4	1144.25	3429.74	3	0.96	1.7e-09
	QIAFNSGLEPGVVAEK		92.12	829.94	1657.87	2	0	2.3e-09
	AGAATEVELK		88.73	494.77	987.53	2	0	4.1e-08
	QIAFNSGLEPGVVAEK	Gln->pyro-Glu (N-term Q)	88.3	821.43	1640.84	2	0	5.3e-09
	DETTIVEGAGDTDAIAGR		88.17	895.92	1789.84	2	0	5.4e-09
	QEIENSDSDYDREK		86.57	576.58	1726.73	3	0	4.2e-09
	EQIAATAAISAGDQSIGDLIAEAMDK		85.51	648.08	2588.27	4	0.01	9.6e-09
	VIGAGKPLLIIAEDVEGEALSTLVVNK		84.99	916.87	2747.58	3	0.01	1.4e-08
	AMLQDMAILTGGQVISEEVGLTLENADLSLLGK		80.83	858.2	3428.79	4	0.01	2.6e-08
	SALQNAASIAGLFLTTEAVVADKPEKEK		78.77	967.86	2900.56	3	0.01	4.1e-08
	AGAATEVELKER		77.55	425.23	1272.67	3	0	8.6e-08
	GLNALADAVK		69.59	486.28	970.55	2	0	2.9e-06
	VALEAPLK		67.94	420.76	839.51	2	0	1.7e-06
	VIGAGKPLLIIAEDVEGEALSTLVVNK		66.9	687.9	2747.57	4	0	9.3e-07
	GYISGYFVTDPER		66.41	752.36	1502.7	2	0	5.9e-07
	KWGAPTITNDGVSIAK		66.24	553.3	1656.88	3	0	5.8e-06
	VGNEGVITVEESNTFGLQLELTEGMR		65.82	941.47	2821.39	3	0.01	6.7e-07
	LAGGVAVIK		64.58	414.27	826.53	2	0	3.2e-06
	QEIENSDSDYDREK	Gln->pyro-Glu (N-term Q)	64.19	855.86	1709.7	2	0	4.8e-07
	IGAELVK		63.78	365.23	728.44	2	0	1.4e-05
	EIELEDPYEK		62.75	632.8	1263.59	2	0	6.7e-06
	ASVPGGGDMGGMDF		62.6	649.26	1296.51	2	0	5.5e-07
	TDDVAGDGTTTATVLAQALVR		59.28	692.36	2074.06	3	0	2.8e-06
	AAVEEGIVAGGGVTLLQAAPTLDELKLEGDEATGANIVK		57.69	955.76	3819.02	4	0.01	3.9e-06
	KVVVTKDETTIVEGAGDTDAIAGR		57.43	816.1	2445.28	3	1	4.1e-06
	TIAYDEEAR		56.19	534.25	1066.49	2	0	2.2e-05
	AAVEEGIVAGGGVTLLQAAPTLDELK		55.89	841.46	2521.36	3	-0.01	5.7e-06
	DLLPLLEK		55.11	470.79	939.56	2	0	3.5e-05
	NVAAGANPLGLK		54.73	562.82	1123.64	2	0	7.4e-06
	FDKGYISGYFVTDPER		54.35	631.97	1892.9	3	0	8e-06
	EQIAATAAISAGDQSIGDLIAEAMDK	Oxidation (M)	53.07	869.43	2605.27	3	1.01	1.1e-05
	KVVVTKDETTIVEGAGDTDAIAGR		47.46	489.86	2444.28	5	0	3.5e-05
	NVAAGANPLGLKR		46.02	640.87	1279.73	2	0	4.8e-05
	VSTVKDLLPLLEK		45.97	485.63	1453.88	3	0	4.9e-05
	QEAVLEDPYILLVSSK	Gln->pyro-Glu (N-term Q)	39.44	596.32	1785.94	3	0	0.0002
	QEIENSDSDYDREK		37.63	864.86	1727.71	2	0.98	0.00022
	VTETLLK		36.48	402.25	802.48	2	0	0.0026
	VVVTKDETTIVEGAGDTDAIAGR		30.25	580.05	2316.18	4	0	0.0015
	GYISGYFVTDPERQEAVLEDPYILLVSSK		30.19	1096.9	3287.68	3	0.02	0.0015
	TIAYDEEARR		29.42	408.54	1222.6	3	0	0.0033
	QEAVLEDPYILLVSSK		25.94	902.49	1802.97	2	0.01	0.0037
	FDKGYISGYFVTDPERQEAVLEDPYILLVSSK		25.43	920.47	3677.86	4	0.01	0.0041
	EGLRNVAAGANPLGLK		25.32	527.3	1578.88	3	0	0.0042
	GYISGYFVTDPERQEAVLEDPYILLVSSK		25.2	822.93	3287.67	4	0.01	0.0043
	TDDVAGDGTTTATVLAQALVR		24.7	1038.04	2074.06	2	0	0.0048
	QEIENSDSDYDR		24.05	735.8	1469.59	2	0	0.0063
gi|489496900	53
	LLGSFELTGIPPAPR		122.71	784.45	1566.88	2	0	3.1e-12
	VPEDTLNKVDAAVAEAK		120.7	590.65	1768.92	3	0	4.8e-12
	KPFQSVIADTGISVSEIDHVVLVGGSTR		119.5	971.19	2910.55	3	0	6.2e-12
	GVNPDEVVAVGAALQAGVLK		110.59	636.36	1906.05	3	0	4.3e-11
	EAEGGSKVPEDTLNKVDAAVAEAK		101.14	607.81	2427.21	4	0	3.3e-10
	AALGGSDISAIK		99.74	551.81	1101.6	2	0	1.7e-09
	MIKDAEAHAEEDR		99.31	505.57	1513.68	3	0	4.9e-10
	KPFQSVIADTGISVSEIDHVVLVGGSTR		98.32	728.64	2910.55	4	0	6e-10
	MIKDAEAHAEEDRK		93.27	411.45	1641.78	4	0	1.8e-09
	IVNEPTAAALAYGLDK		90.96	823.44	1644.87	2	0	3e-09
	DVLLLDVTPLSLGIETK		85.84	913.53	1825.05	2	0.01	8.9e-09
	MIKDAEAHAEEDR	Oxidation (M)	85.13	383.43	1529.68	4	0	1e-08
	IQEGSGLSKEDIDR		85.04	516.26	1545.77	3	0	4.8e-08
	IVNEPTAAALAYGLDKGEK		84.55	654.02	1959.03	3	-0.01	1.2e-08
	GTSGIDLTK		80.76	446.24	890.47	2	0	2.7e-08
	EAEGGSKVPEDTLNK		73.54	525.26	1572.76	3	0	1.4e-07
	DAGQIAGLNVLR		71.8	613.85	1225.68	2	0	7.8e-07
	GVNPDEVVAVGAALQAGVLK		71.6	954.04	1906.06	2	0	1.9e-07
	IELSSSQSTSINLPYITVDADKNPLFLDEQLTR		70.1	927.73	3706.9	4	0.01	2.7e-07
	NQAETLVYQTEK		68.88	712.36	1422.7	2	0	1.4e-06
	TTPSIVAFAR		68.29	531.8	1061.59	2	0	5.5e-07
	MIKDAEAHAEEDR		67.67	379.43	1513.68	4	0	4.5e-07
	ILVFDLGGGTFDVSLLEIGEGVVEVR		66.95	911.83	2732.47	3	0.01	5.3e-07
	ITQDLLDR		66	487.27	972.52	2	0	8.5e-06
	VPEDTLNKVDAAVAEAK		64.98	885.46	1768.9	2	-0.02	8.1e-07
	TRKPFQSVIADTGISVSEIDHVVLVGGSTR		64.45	792.93	3167.7	4	0.01	9.1e-07
	HMGSDWSIEIDGKK		63.77	801.88	1601.75	2	0	1e-06
	MPAVTDLVK	Oxidation (M)	61.95	495.27	988.53	2	0	2e-05
	GTSGIDLTKDK		58.69	567.8	1133.59	2	0	3.8e-06
	MIKDAEAHAEEDR	Oxidation (M)	58.06	510.9	1529.67	3	0	3.6e-06
	EPNKGVNPDEVVAVGAALQAGVLK		56.64	792.43	2374.28	3	-0.01	4.9e-06
	VVDWLVDKFK		55.3	416.9	1247.69	3	0	6.5e-06
	ELTGGKEPNKGVNPDEVVAVGAALQAGVLK		54.28	740.91	2959.6	4	0	8.1e-06
	AKIELSSSQSTSINLPYITVDADKNPLFLDEQLTR		52.77	977.52	3906.04	4	0.01	1.1e-05
	VDAAVAEAK		52.12	437.24	872.46	2	0	0.00017
	QATKDAGQIAGLNVLR	Gln->pyro-Glu (N-term Q)	51.82	819.45	1636.89	2	0	1.4e-05
	KYTAPEISAR		51.31	379.21	1134.61	3	0	0.00015
	QATKDAGQIAGLNVLR		50	552.31	1653.91	3	0	2.7e-05
	LGQESQALGQAIYEAAQAASQATGAAHPGGEPGGAHPGSADDVVDAEVVDDGR		49.76	850.57	5097.37	6	0.01	5.2e-05
	MPAVTDLVK		48	487.27	972.53	2	0	0.0006
	YTAPEISAR		47.29	504.26	1006.51	2	0	9.6e-05
	NGEVLVGQPAK		41.7	556.8	1111.59	2	0.98	0.00019
	DAEAYLGEDITDAVITTPAYFNDAQR		40.38	953.78	2858.33	3	0.01	0.00016
	IQEGSGLSKEDIDR		39.83	773.89	1545.77	2	0	0.00018
	LGQESQALGQAIYEAAQAASQATGAAHPGGEPGGAHPGSADDVVDAEVVDDGR		38.5	1020.68	5098.38	5	1.02	0.00025
	VVDWLVDK		38.45	487.27	972.53	2	0	0.0013
	ATSGDNHLGGDDWDQR		36.76	582.24	1743.71	3	0.99	0.00031
	IELSSSQSTSINLPYITVDADKNPLFLDEQLTR		34.65	1236.64	3706.91	3	0.01	0.00056
	LLGSFELTGIPPAPR		33.79	523.3	1566.88	3	0	0.00068
	GTSGIDLTKDK		32.54	378.87	1133.59	3	0	0.00089
	NGEVLVGQPAKNQAVTNVDR		27.77	704.03	2109.08	3	0.98	0.0025
	EEADVRNQAETLVYQTEK		26.83	708.67	2123	3	0.98	0.003
	VPEDTLNK		26.3	458.24	914.47	2	0	0.0034
gi|489495023	46
	TQIDQVESTAGSLQGQWR		143.54	1003	2003.98	2	1.01	3.5e-14
	TQIDQVESTAGSLQGQWR		142.64	668.66	2002.97	3	0	4.2e-14
	GAAGTAAQAAVVRFQEAANK		136.99	644.34	1930	3	0	1.4e-13
	ISGDLKTQIDQVESTAGSLQGQWR		129.91	873.11	2616.32	3	0	7.8e-13
	GAAGTAAQAAVVR		125.67	571.82	1141.62	2	0	7.5e-12
	TDAATLAQEAGNFER		112.99	797.38	1592.74	2	0	2.5e-11
	QKQELDEISTNIR		108.85	525.28	1572.81	3	0	1.5e-10
	ADEEQQQALSSQMGF	Oxidation (M)	105.7	842.86	1683.7	2	0	7.4e-11
	AEMKTDAATLAQEAGNFER	Oxidation (M)	103.12	690.33	2067.95	3	0	2.1e-10
	QKQELDEISTNIR		100.81	787.9	1573.8	2	0.98	5.8e-10
	FQEAANKQKQELDEISTNIR		99.13	788.4	2362.18	3	0.99	5.1e-10
	TDAATLAQEAGNFER		98.7	531.92	1592.74	3	0	5.6e-10
	QELDEISTNIR		94.17	659.34	1316.66	2	0	4.5e-09
	ADEEQQQALSSQMGF		93.69	834.86	1667.71	2	0	1.5e-09
	AEMKTDAATLAQEAGNFER	Acetyl (Protein N-term); Oxidation (M)	92.49	1056.49	2110.96	2	1	2.1e-09
	QKQELDEISTNIRQAGVQYSR		91.84	616.57	2462.25	4	0	2.4e-09
	AEMKTDAATLAQEAGNFER		88.77	684.99	2051.96	3	0	4.8e-09
	QKQELDEISTNIR	Gln->pyro-Glu (N-term Q)	87.02	778.9	1555.79	2	0	6.9e-09
	QAGVQYSRADEEQQQALSSQMGF	Gln->pyro-Glu (N-term Q)	86.36	847.72	2540.13	3	0.01	8e-09
	AEMKTDAATLAQEAGNFER	Acetyl (Protein N-term)	85.24	699.33	2094.96	3	1	1.5e-08
	QKQELDEISTNIR	Gln->pyro-Glu (N-term Q)	77.71	519.6	1555.78	3	0	2.2e-07
	TQIDQVESTAGSLQGQWRGAAGTAAQAAVVR		77.09	782.65	3126.58	4	0	5.9e-08
	ADEEQQQALSSQMGF		75.57	556.91	1667.71	3	0	8.3e-08
	TQIDQVESTAGSLQGQWR		75.56	501.75	2002.97	4	0	8.2e-08
	FQEAANKQKQELDEISTNIR		75.04	1182.1	2362.18	2	0.98	1.2e-07
	AEMKTDAATLAQEAGNFER	Acetyl (Protein N-term); Oxidation (M)	68.61	704.33	2109.96	3	0	3.7e-07
	QELDEISTNIR	Gln->pyro-Glu (N-term Q)	67.57	650.82	1299.63	2	0	4.6e-07
	GAAGTAAQAAVVR		65.52	381.55	1141.62	3	0	3.7e-06
	FQEAANKQKQELDEISTNIR		62.9	591.3	2361.19	4	-0.01	1.3e-06
	ADEEQQQALSSQMGF	Oxidation (M)	62.67	562.24	1683.71	3	0.01	1.8e-06
	AEMKTDAATLAQEAGNFER		59.18	514	2051.96	4	0	2.8e-06
	ISGDLKTQIDQVESTAGSLQGQWR		58.81	655.09	2616.32	4	0	3.1e-06
	QAGVQYSR		58.65	454.73	907.45	2	0	1.8e-05
	QAGVQYSR	Gln->pyro-Glu (N-term Q)	58.41	446.22	890.43	2	0	1.4e-05
	QAGVQYSRADEEQQQALSSQMGF		55.1	853.39	2557.15	3	0	6.8e-06
	TDAATLAQEAGNFERISGDLK		53.32	736.37	2206.09	3	0	1e-05
	QELDEISTNIR		46.88	439.89	1316.66	3	0.01	0.00011
	FQEAANK		45.21	404.2	806.39	2	0	0.00045
	AEMKTDAATLAQEAGNFER	Oxidation (M)	44.01	518	2067.95	4	0	7.5e-05
	AEMKTDAATLAQEAGNFER	Acetyl (Protein N-term)	43.27	1048.49	2094.97	2	1	8.8e-05
	FQEAANKQK		39.38	355.19	1062.55	3	0	0.0002
	QKQELDEISTNIR		30.74	394.21	1572.81	4	0	0.0022
	TQIDQVESTAGSLQGQWRGAAGTAAQAAVVR		29.6	1043.2	3126.58	3	0	0.0017
	TQIDQVESTAGSLQGQWRGAAGTAAQAAVVR		24.23	626.32	3126.58	5	0	0.0053
	QAGVQYSRADEEQQQALSSQMGF	Oxidation (M)	23.52	858.72	2573.15	3	0	0.017
	QELDEISTNIRQAGVQYSR		23.08	736.37	2206.09	3	0	0.0094
gi|489498552	37
	LLDQGQAGDNVGLLLR		137.65	841.47	1680.92	2	0	1.2e-13
	GQVVTKPGTTTPHTEFEGQVYILSKDEGGR		108.33	647.13	3230.62	5	0	7e-11
	ELLAAQEFDEDAPVVR		106.46	901.45	1800.89	2	0	1e-10
	KLLDQGQAGDNVGLLLR		98.58	604.01	1809.01	3	0	2e-09
	TTVTGVEMFR		94.5	570.79	1139.56	2	0	5.2e-09
	GITINIAHVEYQTDKR		92.06	929.49	1856.97	2	0	2.9e-09
	WVASVEELMNAVDESIPDPVR		82.9	786.06	2355.15	3	0.01	2.2e-08
	ETDKPFLMPVEDVFTITGR		82.83	732.37	2194.1	3	0	1.7e-08
	VLHDKFPDLNETK		82.71	519.27	1554.8	3	-0.01	1.8e-08
	GITINIAHVEYQTDKR		80.18	465.25	1856.98	4	0	3e-08
	QVGVPYILVALNK		78.28	707.43	1412.84	2	0	4.6e-08
	AFDQIDNAPEER		77.14	702.82	1403.63	2	0	1e-07
	GITINIAHVEYQTDKR		76.35	620	1856.97	3	0	3.4e-07
	LIQPVAMDEGLR		72.02	671.36	1340.71	2	0	4.7e-07
	GVINVNEEVEIVGIR		71.93	547.3	1638.89	3	-0.01	3.6e-07
	HYAHVDAPGHADYIK		69.31	424.21	1692.8	4	0	3.2e-07
	GVINVNEEVEIVGIR		67.75	820.95	1639.88	2	0.99	4.4e-07
	GVINVNEEVEIVGIRPSTTK		67.45	1077.59	2153.17	2	0	4.7e-07
	TTVTGVEMFR	Oxidation (M)	63.83	578.79	1155.56	2	0	1e-06
	ADAVDDEELLELVEMEVR		62.53	1038.5	2074.98	2	1.01	1.4e-06
	GVINVNEEVEIVGIRPSTTK		62.45	718.73	2153.17	3	0	1.4e-06
	TTDVTGVVTLPEGTEMVMPGDNTNISVK		54.3	969.15	2904.42	3	0.01	8.1e-06
	HTPFFNNYRPQFYFR		50.73	509.25	2032.97	4	0	1.7e-05
	HYAHVDAPGHADYIK		48.5	565.27	1692.8	3	0	2.8e-05
	TTLTAAITK		47.8	460.28	918.54	2	0	0.00019
	ETDKPFLMPVEDVFTITGR	Glu->pyro-Glu (N-term E)	46.94	726.37	2176.08	3	0	5e-05
	QVGVPYILVALNK	Gln->pyro-Glu (N-term Q)	46.79	698.91	1395.81	2	0	0.00018
	GITINIAHVEYQTDK		42.15	851.45	1700.88	2	0	0.00013
	GVINVNEEVEIVGIRPSTTK		38.37	539.3	2153.17	4	0	0.00025
	TTVTGVEMFRK		37.21	423.56	1267.66	3	0	0.0012
	TKPHVNIGTIGHVDHGK		33.23	362.8	1808.97	5	0	0.00076
	GQVVTKPGTTTPHTEFEGQVYILSK		31.54	906.48	2716.41	3	0	0.0011
	LIQPVAMDEGLR	Oxidation (M)	31.06	679.36	1356.71	2	0	0.0012
	WVASVEELMNAVDESIPDPVRETDKPFLMPVEDVFTITGR		29.84	1133.82	4531.25	4	0.02	0.0016
	WVASVEELMNAVDESIPDPVRETDKPFLMPVEDVFTITGR		29.62	907.26	4531.25	5	0.02	0.0017
	EHVLLAR		27.43	419.25	836.48	2	-0.01	0.0041
	FPDLNETK		27.23	482.24	962.47	2	0	0.0088
gi|489501012	33
	NVDEVTASLHNMVAAAR		117.35	599.97	1796.88	3	0	9.9e-12
	SHMEVLDDLNAIGFANGVGPGVYDIHSPR		113.3	771.12	3080.47	4	0.99	2.4e-11
	AMTVEWITYAQSLTDKPVK		112.47	727.71	2180.12	3	0	2.9e-11
	GMLTGPVTILAWSFVR		100.34	874.49	1746.96	2	0.01	3.9e-10
	LHLPPLPTTTIGSYPQTSAIR		85.94	755.09	2262.24	3	0	8.8e-09
	TPVEAIGVDLVAGADTSVAGVPELAGK		79.92	846.12	2535.35	3	0.01	3.2e-08
	VPSAEEMADSLR	Oxidation (M)	79.28	660.81	1319.6	2	0	3.7e-08
	VPSAEEMADSLR		78.13	652.81	1303.61	2	0	1.1e-07
	AGEIDEAEYVR		77.74	626.3	1250.58	2	0	6.6e-08
	SHMEVLDDLNAIGFANGVGPGVYDIHSPR	Oxidation (M)	61.65	775.12	3096.46	4	0.98	1.7e-06
	ADQAEYLR		61.64	483.24	964.46	2	0	1.1e-05
	QEITEVIALQER		61.54	714.89	1427.76	2	0	9e-06
	VSPVSDGLDR		58.31	522.77	1043.52	2	0	7e-06
	LGLDVLVHGEPER		57.35	478.6	1432.77	3	0	1e-05
	IEAIVASGAHR		57.03	562.81	1123.6	2	0.99	1.8e-05
	LWVNPDCGLK		49.59	595.79	1189.56	2	0	2.2e-05
	SELEAVAATLR		47.86	580.32	1158.62	2	0	0.00016
	AVDGAGAPIER		47.14	528.28	1054.54	2	0	3.8e-05
	TLVAGVVDGR		46.96	493.78	985.56	2	0	0.00048
	EVVVLAR		44.78	393.25	784.48	2	0	0.00073
	SELEAVAATLRR		43.98	439.25	1314.73	3	0	0.00069
	EALGQGIPARPVIIGPITFLLLSK		43.73	835.17	2502.5	3	0.01	4.2e-05
	NVDEVTASLHNMVAAAR		42.08	899.45	1796.89	2	0	0.00011
	RQPFTATITGSPR		41.35	477.93	1430.76	3	0	0.00055
	SWLAFGAEK		40.69	504.76	1007.51	2	0	0.00091
	AMTVEWITYAQSLTDKPVK		40.31	546.04	2180.12	4	0	0.00017
	TRNVDEVTASLHNMVAAAR		39.47	514.77	2055.04	4	1.01	0.0002
	ATEGYWAGR		35.02	505.74	1009.47	2	0.01	0.00052
	CVRPPILYGDVSRPR		33.85	444.24	1772.92	4	0	0.0014
	LHLPPLPTTTIGSYPQTSAIR		33.26	566.57	2262.24	4	0.01	0.0035
	WAVGAFR		29.53	403.72	805.43	2	0	0.024
	TDLEAALGTLATLLGSAATVAVSTSCSTLHVPYSLEPETDLDDALR		24.85	1184.34	4733.35	4	0.02	0.0047
	NVDEVTASLHNMVAAAR		24.07	450.23	1796.88	4	0	0.0055
gi|489505073	30
	EAPYELNITSATYQSAIPPR		126.78	741.04	2220.11	3	0	1.3e-12
	VYQNAGGTHPTTTYK		113.48	546.6	1636.78	3	0	2.3e-11
	EAPYELNITSATYQSAIPPR		112.39	1111.06	2220.11	2	0.01	2.9e-11
	FLSAATSSTPR		86.77	569.3	1136.58	2	0	4.4e-08
	KPITYDTLWQADTDPLPVVFPIVQGELSK		85.38	1090.92	3269.73	3	0.01	1e-08
	GTDTGQACQIQMSDPAYNINISLPSYYPDQK		73.98	1155.52	3463.55	3	0.01	1.6e-07
	EAPYELNITSATYQSAIPPR		72.13	556.03	2220.11	4	0	1.7e-07
	DKFLSAATSSTPR		67.74	460.91	1379.71	3	0	3.5e-06
	SLENYIAQTR		63.37	597.81	1193.6	2	0	1.1e-06
	AFDWDQAYR		59.31	586.26	1170.51	2	0	5.2e-06
	DKFLSAATSSTPR		56.26	690.86	1379.71	2	0	4.9e-05
	VYQNAGGTHPTTTYK		55.47	410.2	1636.78	4	0	6.3e-06
	QTGQQVSIAPNAGLDPVNYQNFAVTNDGVIFFFNPGELLPEAAGPTQVLVPR	Gln->pyro-Glu (N-term Q)	54.49	916.47	5492.78	6	0.01	7.8e-06
	SLENYIAQTR		53.13	398.88	1193.61	3	0	4e-05
	SAIDSMLA		52.27	404.2	806.38	2	0	1.3e-05
	GTQAVVLK		51.99	408.25	814.49	2	0	0.00016
	FLSAATSSTPR		44.37	379.87	1136.59	3	0	0.00021
	QTGQQVSIAPNAGLDPVNYQNFAVTNDGVIFFFNPGELLPEAAGPTQVLVPR		44.35	919.31	5509.81	6	0.02	6.9e-05
	KPITYDTLWQADTDPLPVVFPIVQGELSK		42.54	654.95	3269.73	5	0	0.0001
	SLENYIAQTRDK		39.46	719.37	1436.73	2	0	0.00037
	KPITYDTLWQADTDPLPVVFPIVQGELSK		38.35	818.44	3269.73	4	0.01	0.00025
	EAPYELNITSATYQSAIPPR	Glu->pyro-Glu (N-term E)	36.91	1102.06	2202.1	2	0.01	0.00035
	QTGQQVSIAPNAGLDPVNYQNFAVTNDGVIFFFNPGELLPEAAGPTQVLVPR		35.28	788.12	5509.81	7	0.01	0.00049
	EAPYELNITSATYQSAIPPR	Glu->pyro-Glu (N-term E)	34.93	735.04	2202.1	3	0	0.00053
	SAIDSMLA	Oxidation (M)	34.28	412.2	822.38	2	0	0.00061
	QTGQQVSIAPNAGLDPVNYQNFAVTNDGVIFFFNPGELLPEAAGPTQVLVPR	Gln->pyro-Glu (N-term Q)	32.87	1099.56	5492.78	5	0.02	0.00083
	TYCEELK		32.25	466.2	930.38	2	0	0.00077
	SLENYIAQTRDKFLSAATSSTPR		27.54	639.83	2555.3	4	0	0.0026
	QTGQQVSIAPNAGLDPVNYQNFAVTNDGVIFFFNPGELLPEAAGPTQVLVPR		26.6	1103.17	5510.8	5	1.01	0.0032
	TYCEELKGTDTGQACQIQMSDPAYNINISLPSYYPDQK		22.04	1094.99	4375.93	4	0.02	0.013
gi|554796584	29
	LTGEIQPGVTATDVVLTVTEMLR		94.26	815.11	2442.31	3	0.01	1.5e-09
	VVPPGTGIVHQVNIEYLASVVMTR		84.1	860.47	2578.4	3	0	1.3e-08
	FVEFYGEGVAEVPLANR		83.51	948.98	1895.94	2	0	1.5e-08
	VNPLAPADLVIDHSVIADLFGR		72.5	778.09	2331.26	3	0	1.6e-07
	AEPSIEIQYTPAR		65.04	737.87	1473.73	2	-0.02	8e-07
	NQLLDDVSGGYTR		64.86	719.85	1437.69	2	1	3e-06
	WGQGAFDDFK		61.85	585.77	1169.52	2	0	1.6e-06
	SNLIGMGVIPLQFPEGK		61	900.49	1798.97	2	0.01	1.9e-06
	TPEQVALVEAYAK		59.82	473.59	1417.74	3	0	1.4e-05
	VLAENLLR		57.96	464.28	926.56	2	0	2.4e-05
	TTIAPGSQVVNDYYDR		56.37	899.93	1797.85	2	0	5.2e-06
	GTLLLGVR		50.86	414.77	827.52	2	0	0.00012
	SVNSFGAHDTLK		43.53	425.88	1274.63	3	0	8.3e-05
	NGGILQYVLR		42.82	567.32	1132.63	2	0.99	9.7e-05
	VLALLGDSVTTDHISPAGAIKPGTPAAR		41.04	682.88	2727.5	4	0	0.00014
	TVCVQATK		39.84	448.23	894.44	2	0.01	0.00061
	TPEQVALVEAYAK		38.25	710.38	1418.75	2	1	0.00026
	GDGATIEFDAVVR		37.89	675.34	1348.66	2	0	0.00028
	VVMQDFTGVPCIVDLATMR		32.78	714.69	2141.04	3	1.02	0.00084
	ATLGNMSPEFGSTAAIFPIDEETIK		32.51	880.44	2638.29	3	0.01	0.00089
	YLDEHGVDR		31.85	368.51	1102.51	3	0.01	0.0013
	GTFANIR		31.11	389.72	777.42	2	0	0.0068
	DIWPSQQDVSDTIAAAINQEMFTR		30.29	912.77	2735.3	3	0.01	0.0014
	HEPEFSEYLELNLSDVVPSIAGPK		29.38	890.78	2669.33	3	0.01	0.0018
	NVEIEYQR		28.43	525.77	1049.52	2	0.01	0.023
	FVEFYGEGVAEVPLANR		26.8	633.32	1896.94	3	0.99	0.0031
	VVPPGTGIVHQVNIEYLASVVMTR		22.24	645.61	2578.4	4	0	0.0082
	LDAVPNTAK		22.21	464.75	927.49	2	-0.01	0.11
	SVNSFGAHDTLK		22.11	638.32	1274.63	2	0	0.0099
gi|489505308	28
	TVSLPVGADEDDIKATYDK		132.5	679.67	2036	3	0	3.8e-13
	AELPGVDPDKDVDIMVR		115.67	623.65	1867.94	3	0	1.4e-11
	TVSLPVGADEDDIKATYDK		109.95	1019	2035.99	2	0	4.9e-11
	GILTVSVAVSEGKPTEK		107.88	857.98	1713.95	2	0	2.8e-10
	ATYDKGILTVSVAVSEGKPTEK		93.22	574.06	2292.22	4	0	1.8e-09
	DFDGRSEFAYGSFVR		87.78	584.94	1751.79	3	0	5.9e-09
	TVSLPVGADEDDIK		86.54	729.87	1457.72	2	0	1.3e-08
	GILTVSVAVSEGKPTEK		77.66	572.66	1714.96	3	1	5.2e-08
	AELPGVDPDKDVDIMVRDGQLTIK		67.7	656.85	2623.36	4	0	4.5e-07
	DGQLTIK		66.88	387.72	773.43	2	0	7.3e-06
	GILTVSVAVSEGK		66.23	630.36	1258.71	2	0	6.2e-07
	AELPGVDPDKDVDIMVR	Oxidation (M)	64.31	628.98	1883.93	3	0	9.3e-07
	TEQKDFDGRSEFAYGSFVR		60.89	560.52	2238.03	4	0	2e-06
	SEFAYGSFVR		58.72	581.78	1161.54	2	0	4.7e-06
	AELPGVDPDKDVDIMVR	Oxidation (M)	57.97	942.96	1883.9	2	-0.03	3.7e-06
	LMRLEDEMK		48.16	388.86	1163.57	3	0	3e-05
	SLFPEFSELFAAFPSFAGLR		46.69	745.05	2232.13	3	0.01	4.2e-05
	GILTVSVAVSEGKPTEK		46.41	429.5	1713.95	4	0	7e-05
	GILTVSVAVSEGKPTEKHIQIR		43.43	591.34	2361.34	4	0	8.5e-05
	ATTLPVQR		39.47	443.26	884.51	2	0	0.0022
	DVDIMVR		38.03	424.22	846.43	2	0	0.0034
	ATTLPVQR	Acetyl (Protein N-term)	34.86	464.27	926.52	2	0	0.00056
	GILTVSVAVSEGKPTEKHIQIR		34.56	788.12	2361.34	3	0	0.00057
	SLFPEFSELFAAFPSFAGLRPTFDTR		32.75	984.5	2950.48	3	1.01	0.00085
	LMRLEDEMK	Oxidation (M)	30.06	394.2	1179.57	3	0.01	0.016
	AELPGVDPDKDVDIMVRDGQLTIK		27.72	875.46	2623.36	3	0.01	0.0025
	LEDEMKEGR		24.58	369.51	1105.51	3	0	0.005
	DVDIMVR	Oxidation (M)	21.85	432.22	862.42	2	0	0.017
gi|489495046	24
	TEQQWNFAGIEAAASAIQGNVTSIHSLLDEGK		164.64	1129.23	3384.67	3	0.01	3.7e-16
	LAAAWGGSGSEAYQGVQQK		159.78	636.65	1906.92	3	0	1e-15
	TEQQWNFAGIEAAASAIQGNVTSIHSLLDEGK	Acetyl (Protein N-term)	150.51	1143.57	3427.68	3	1.01	7.7e-15
	LAAAWGGSGSEAYQGVQQK		149.2	954.96	1907.91	2	0.99	1e-14
	WDATATELNNALQNLAR		147.03	950.98	1899.94	2	-0.01	1.6e-14
	QSLTKLAAAWGGSGSEAYQGVQQK		126.61	822.42	2464.23	3	0	1.3e-12
	TEQQWNFAGIEAAASAIQGNVTSIHSLLDEGK	Acetyl (Protein N-term)	118.83	857.68	3426.68	4	0.01	7.2e-12
	TEQQWNFAGIEAAASAIQGNVTSIHSLLDEGK		114.34	847.17	3384.66	4	0	1.9e-11
	WDATATELNNALQNLAR		109.74	634.32	1899.95	3	0	5.1e-11
	MTEQQWNFAGIEAAASAIQGNVTSIHSLLDEGK		89.64	880.17	3516.67	4	0.97	3.9e-09
	TISEAGQAMASTEGNVTGMFA		84.32	691.98	2072.92	3	1	1.6e-08
	LAAAWGGSGSEAYQGVQQKWDATATELNNALQNLAR		80.19	948.22	3788.86	4	0.01	3e-08
	TEQQWNFAGIEAAASAIQGNVTSIHSLLDEGKQSLTK		76.99	986.75	3942.99	4	1.01	6e-08
	TISEAGQAMASTEGNVTGMFA	Oxidation (M)	74.49	696.98	2087.92	3	0	1.6e-07
	TISEAGQAMASTEGNVTGMFA		72.99	1036.97	2071.92	2	0	1.4e-07
	TEQQWNFAGIEAAASAIQGNVTSIHSLLDEGKQSLTK	Acetyl (Protein N-term)	64.83	997.25	3984.99	4	1	8.3e-07
	WDATATELNNALQNLAR		48.12	476.24	1900.93	4	0.99	8.1e-05
	TEQQWNFAGIEAAASAIQGNVTSIHSLLDEGK	Acetyl (Protein N-term)	41.85	686.34	3426.68	5	0.01	0.00012
	LAAAWGGSGSEAYQGVQQK		41.13	477.74	1906.92	4	0	0.0014
	QSLTKLAAAWGGSGSEAYQGVQQK	Gln->pyro-Glu (N-term Q)	39.65	1224.61	2447.21	2	0	0.00019
	LAAAWGGSGSEAYQGVQQKWDATATELNNALQNLAR		36.8	758.78	3788.86	5	0.01	0.00035
	QSLTKLAAAWGGSGSEAYQGVQQK	Gln->pyro-Glu (N-term Q)	28.56	816.74	2447.21	3	0	0.0021
	QSLTKLAAAWGGSGSEAYQGVQQK		26.9	617.07	2464.24	4	0	0.003
	TISEAGQAMASTEGNVTGMFA	Oxidation (M)	24.14	1044.97	2087.92	2	0	0.018
gi|489506256	24
	GSAAPVDSNADAGGFDQFNR		113.14	998.44	1994.87	2	0	2.5e-11
	TYLESQLEELGQR		111.58	783.39	1564.77	2	0	3.5e-11
	VLSLAQDTADRLTNTAK		98.56	606.33	1815.97	3	0	5.7e-10
	VLSLAQDTADR		89.24	594.81	1187.61	2	0	4.3e-09
	HSEIMGTINQQR		86.65	707.35	1412.68	2	0	2.5e-08
	ADALQADAER		84.68	530.26	1058.5	2	0	4.2e-08
	ANAEQILGEAR		83.29	586.31	1170.6	2	0	8.9e-08
	GYNEDEVDAFLDLVENELTR		77.47	781.04	2340.09	3	0.02	5.4e-08
	LKTYLESQLEELGQR		72.62	602.99	1805.95	3	0	1.2e-06
	LIEENSDLR		69.56	544.78	1087.55	2	0	1.2e-06
	QRADAMLADAQSR		63.34	478.57	1432.68	3	1	5.8e-06
	PLTPADVHNVAFSKPPIGK		58.89	497.78	1987.09	4	0	3e-06
	GSAAPVDSNADAGGFDQFNR		54.15	665.97	1994.88	3	0.01	8.4e-06
	RGYNEDEVDAFLDLVENELTR		52.03	833.07	2496.19	3	0.01	1.3e-05
	QRADAMLADAQSR	Gln->pyro-Glu (N-term Q)	51.16	708.34	1414.66	2	0	1.6e-05
	ADAMLADAQSR		47.55	574.77	1147.53	2	0	3.5e-05
	HSEIMGTINQQR	Oxidation (M)	46.21	477.23	1428.67	3	-0.01	0.00018
	QRADAMLADAQSR	Gln->pyro-Glu (N-term Q); Oxidation (M)	45.29	478.24	1431.69	3	1.04	5.7e-05
	QRADAMLADAQSR	Oxidation (M)	35.48	483.57	1447.68	3	0	0.00047
	HSEIMGTINQQR		34.18	472.23	1413.66	3	0.98	0.005
	GYNEDEVDAFLDLVENELTR		33.85	1171.05	2340.09	2	0.01	0.00067
	HSEIMGTINQQR	Oxidation (M)	31.79	715.34	1428.66	2	-0.01	0.001
	KHSEIMGTINQQR	Oxidation (M)	23.61	519.93	1556.77	3	-0.01	0.0061
	VLSLAQDTADR		23.46	396.88	1187.61	3	-0.01	0.012
gi|489513185	24
	IPLDVAEGDTVIYSK		140.15	810.43	1618.85	2	0	7.3e-14
	RIPLDVAEGDTVIYSK		124.35	888.48	1774.95	2	0	7.5e-12
	ILVQANEAETTTASGLVIPDTAK		114.54	781.42	2341.24	3	0	1.8e-11
	EKPQEGTVVAVGPGR		107.4	762.41	1522.81	2	0	8.5e-11
	RIPLDVAEGDTVIYSK		103.94	592.66	1774.95	3	0	1.8e-10
	ILVQANEAETTTASGLVIPDTAK		95.83	1172.12	2342.23	2	1	1e-09
	YNGEEYLILSAR		89.19	714.36	1426.71	2	0	9.3e-09
	AKVNIKPLEDK		83.84	418.92	1253.73	3	0	2.2e-08
	EKPQEGTVVAVGPGR	Glu->pyro-Glu (N-term E)	73.88	753.41	1504.8	2	0	1.2e-07
	EKPQEGTVVAVGPGR		71.3	508.61	1522.81	3	0	4.3e-07
	IPLDVAEGDTVIYSKYGGTEIK		70.85	790.08	2367.23	3	0	2.3e-07
	AKVNIKPLEDK	Acetyl (Protein N-term)	63.75	433.25	1296.74	3	0.99	1.1e-06
	EKPQEGTVVAVGPGRWDEDGEK		63.14	795.06	2382.15	3	0	1.2e-06
	VNIKPLEDK		62.67	352.54	1054.61	3	0	1.3e-06
	YGGTEIKYNGEEYLILSAR		60.06	726.37	2176.07	3	0.99	2.3e-06
	DVLAVVSK		57.24	415.75	829.49	2	0	5e-05
	YGGTEIKYNGEEYLILSAR		39.5	1089.04	2176.07	2	0.99	0.0002
	ILVQANEAETTTASGLVIPDTAK		35.8	586.32	2341.24	4	0	0.00044
	RIPLDVAEGDTVIYSK		33.82	444.74	1774.95	4	0	0.00067
	EKPQEGTVVAVGPGR		33.5	381.71	1522.82	4	0	0.0022
	VNIKPLEDK		31.96	528.31	1054.6	2	0	0.001
	WDEDGEK		29.24	439.68	877.35	2	0	0.0019
	RIPLDVAEGDTVIYSKYGGTEIK		29.1	631.84	2523.32	4	0	0.0028
	EKPQEGTVVAVGPGRWDEDGEK		28.15	596.54	2382.15	4	0	0.0023
gi|238054406	23
	FSSCGGGGGSFGAGGGFGSR		103	877.85	1753.69	2	0	5e-11
	FLEQQNQVLQTK		88.82	738.4	1474.78	2	0	3.3e-08
	GSYGSGGSSYGSGGGSYGSGGGGGGHGSYGSGSSSGGYR		87.46	1104.78	3311.31	3	0.01	1.8e-09
	THNLEPYFESFINNLR		85.58	997.49	1992.97	2	0	9.9e-09
	WELLQQVDTSTR		73.82	738.38	1474.74	2	0	1.5e-07
	SLNNQFASFIDK		72.47	692.35	1382.68	2	0	1.6e-07
	LDNLQQEIDFLTALYQAELSQMQTQISETNVILSMDNNR		69.94	1132.56	4526.21	4	0.02	2.8e-07
	LNDLEDALQQAKEDLAR		69.8	648	1940.98	3	0	2.9e-07
	NKLNDLEDALQQAKEDLAR		69.19	728.72	2183.13	3	0.01	1.2e-06
	SKAEAESLYQSK		66.08	670.84	1339.66	2	0	4.4e-06
	SLVNLGGSK		60.54	437.75	873.49	2	0	6.6e-06
	QISNLQQSISDAEQR		56.46	858.93	1715.84	2	0	5.1e-06
	TLLEGEESR		55.67	517.26	1032.51	2	0	6e-06
	LALDLEIATYR		53.42	639.36	1276.7	2	0	9.8e-06
	YEELQITAGR		51.76	590.3	1178.59	2	0	1.4e-05
	TNAENEFVTIK		50.57	633.32	1264.63	2	0	0.00019
	SLDLDSIIAEVK		47.55	651.86	1301.71	2	0	7.7e-05
	QISNLQQSISDAEQR		44.21	572.97	1715.88	3	0.04	7.1e-05
	IEISELNR		33.31	487.27	972.52	2	0	0.016
	SISISVAR		30.99	416.75	831.48	2	0	0.0041
	NMQDMVEDYR		30.75	650.77	1299.52	2	0	0.0013
	NMQDMVEDYR	Oxidation (M)	29.1	658.77	1315.52	2	0	0.0012
	LRSEIDNVK		24.82	358.54	1072.59	3	0	0.005
gi|269849769	22
	NQILNLTTDNANILLQIDNAR		88.9	789.76	2366.26	3	0.01	4.6e-09
	ALEESNYELEGK		81.99	691.33	1380.64	2	0	2.1e-08
	GSLGGGFSSGGFSGGSFSR		81.15	854.39	1706.77	2	0	2.5e-08
	QSLEASLAETEGR		78.96	695.84	1389.67	2	0	5.9e-08
	QSVEADINGLR		73.04	601.31	1200.6	2	-0.01	2.2e-07
	VLDELTLTK		66.63	516.3	1030.59	2	0	9e-07
	SKELTTEIDNNIEQISSYK		63.16	738.04	2211.09	3	0	1.2e-06
	LKYENEVALR		56.25	617.84	1233.67	2	0	3.7e-05
	SQYEQLAEQNRK		55.97	498.58	1492.73	3	0	5.6e-06
	AETECQNTEYQQLLDIK		55.73	1036.97	2071.92	2	1	5.9e-06
	SQYEQLAEQNR		55.65	683.32	1364.63	2	0	6.1e-06
	YCVQLSQIQAQISALEEQLQQIR		55.32	912.47	2734.38	3	0	6.5e-06
	VTMQNLNDR		52.44	545.77	1089.52	2	0	8e-05
	NVQALEIELQSQLALK		45.32	899.01	1796	2	0	5.6e-05
	LAADDFR		41.99	404.2	806.39	2	0	0.00098
	YENEVALR		41.85	497.25	992.49	2	0	0.00012
	IRLENEIQTYR		40.87	717.89	1433.76	2	0	0.00015
	DAEAWFNEK		36.94	555.25	1108.48	2	0	0.00063
	ADLEMQIESLTEELAYLK		35.34	699.35	2095.04	3	0	0.00049
	LASYLDK		34.43	405.22	808.43	2	0	0.0039
	SLLEGEGSSGGGGR		29.51	631.81	1261.6	2	0.01	0.0017
	TIDDLKNQILNLTTDNANILLQIDNAR		23.44	764.16	3052.61	4	0.99	0.0063
gi|489506576	22
	APPAPAPALAHLR		100.81	427.92	1280.74	3	0	3.5e-10
	AFSVQMPALGESVTEGTVTR		80.32	1040.52	2079.03	2	0	2.9e-08
	APAPAAQAAAAPAPK		71.37	651.86	1301.7	2	-0.01	1.9e-06
	HRLEEGAFEADLGL		71.24	519.59	1555.74	3	-0.02	8.7e-07
	HRLEEGAFEADLGL		61.68	778.89	1555.76	2	0	2.4e-06
	AIADIAAR		59.99	400.74	799.46	2	0	2.5e-05
	IGVAADIGAAPAPK		59.63	625.86	1249.7	2	0	2.6e-06
	DAGEAAAPAPEKVPAAQPESK		58	678.68	2033.01	3	0	3.6e-06
	AFSVQMPALGESVTEGTVTR		57.58	694.02	2079.03	3	0	4e-06
	VVVDASGNESIGVR		56.94	701.37	1400.73	2	0	4.6e-06
	IGVAADIGAAPAPKPAPKPVPEPAPTPK		54.87	665.13	2656.49	4	0	7.2e-06
	AEPAPSPPAAQPAGAAEGAPYVTPLVR		49.7	862.45	2584.33	3	0	2.2e-05
	IHPNINASYNEDTK		48.85	539.26	1614.76	3	0	2.6e-05
	LIDGADAGR		48.79	444.23	886.45	2	0	0.00011
	DAGEAAAPAPEK		48.23	563.77	1125.53	2	0	3e-05
	PAPKPVPEPAPTPK		46.32	475.94	1424.8	3	0	4.5e-05
	AVIDALK		40.61	365.23	728.45	2	0	0.0029
	PAPEPPPVQPTSGAPAGGDAKPVLMPELGESVTEGTVIR		37.26	963	3847.97	4	0	0.00032
	EGVNLTFLPFFAK		33.46	741.9	1481.79	2	0	0.00073
	IGVAADIGAAPAPKPAPK		27.43	548.65	1642.94	3	0	0.0027
	IGVAADIGAAPAPKPAPKPVPEPAPTPK		26.84	886.51	2656.5	3	0	0.003
	SVCYLPLTYDHR		26.75	504.91	1511.7	3	0.01	0.0031
gi|489513178	22
	MVLTTETVVVDKPAK		105.88	544.31	1629.9	3	0	1.2e-10
	AFGGPTVTNDGVTVAR		87.76	781.4	1560.79	2	0	4.5e-08
	AADAVSEALLASATPVSGK		83.16	879.47	1756.93	2	0.01	1.6e-08
	LVAAGVNPIALGVGIGK		78.41	774.98	1547.94	2	0	3.9e-08
	TGIAQVATVSSR		73.39	595.33	1188.64	2	0	1e-06
	AAVEEGIVPGGGASLIHQAR		67.94	483.76	1931.02	4	0	1.5e-06
	VGAATETALK		66.84	480.77	959.53	2	0	6.5e-06
	KESVEDAVAAAK		65.57	406.55	1216.63	3	0	3.8e-06
	LAGGVAVIK		64.58	414.27	826.53	2	0	3.2e-06
	EVGLEVLGSAR		61.99	565.31	1128.6	2	-0.02	1.8e-05
	ISSLPDLLPLLEK		61.59	719.43	1436.85	2	0	1.7e-06
	AFLEDLAVVTGGQVVNPDAGMVLR		59.51	824.44	2470.3	3	0.01	2.6e-06
	VGAATETALKER		55.51	415.9	1244.66	3	-0.01	1.5e-05
	LIEYDETAR		53.23	555.78	1109.55	2	1.01	4.7e-05
	VAGTGKPLLIVAEDVEGEALATLVVNAIR		48.47	973.56	2917.66	3	0.02	4.3e-05
	AAVEEGIVPGGGASLIHQAR		48.44	966.52	1931.02	2	0	2.9e-05
	AFGGPTVTNDGVTVAR		42.6	521.27	1560.79	3	0	0.0001
	DEQIGDLVGEAMSK		40.86	746.35	1490.69	2	0	0.00015
	EIELEDPFEDLGAQLVK		38.43	649.33	1944.98	3	1.01	0.0011
	VAGTGKPLLIVAEDVEGEALATLVVNAIR		36.72	730.42	2917.66	4	0.01	0.00073
	SAVLNASSVAR		34.39	538.29	1074.57	2	0.99	0.0057
	EIELEDPFEDLGAQLVK		30.91	973.5	1944.98	2	1.01	0.0013
gi|489496991	20
	LPQATGASTQPQLSR		97.77	777.92	1553.82	2	0	2.8e-09
	LLTGHGASPQALR		93.86	440.92	1319.73	3	0	2.2e-09
	VTSPEPEATYQALQK		57.62	831.42	1660.83	2	0	4e-06
	AIDLVDEAASR		53.84	580.3	1158.59	2	0	2.1e-05
	TAIVEGLAQR		53.33	529.3	1056.59	2	0	5.3e-05
	ALADFLFDDER		53.06	656.31	1310.62	2	0	1.1e-05
	LAELTTR		46.47	402.23	802.45	2	-0.01	0.00068
	LVGATTLDEYRK		46	455.91	1364.72	3	-0.01	4.9e-05
	AAVTAVSDAVR		43.48	530.31	1058.6	2	0.03	0.0012
	NAIEIVR		42.9	407.74	813.47	2	0	0.0012
	ITDSALVAAATLSDR		42.26	752.4	1502.78	2	-0.01	0.00011
	TIVALDLGSMVAGSK		40.79	731.4	1460.79	2	0	0.00015
	LVGATTLDEYR		40.16	619.32	1236.64	2	0	0.00017
	LDPVIGR		37.86	385.23	768.45	2	0	0.0016
	KLDAALPQAQAR		32.99	427.91	1280.72	3	0	0.00081
	LLDRLPQATGASTQPQLSR		32.71	684.7	2051.08	3	-0.03	0.00086
	MDSFNPTTK		30.56	520.74	1039.47	2	0	0.0014
	FQQVYVGEPSVEDTIGILR		30.26	717.37	2149.1	3	0	0.0015
	EQLEALR		29.37	430.24	858.46	2	1	0.036
	LPQATGASTQPQLSR		25.21	519.27	1554.8	3	0.99	0.0043
gi|489500440	20
	FEVHAQTVEDEAR		88.33	765.88	1529.74	2	0.03	5.2e-09
	MWASAQNISGAGWSGMAEATSLDTMTQMNQAFR		86.99	1183.86	3548.57	3	0.01	6.4e-09
	FEVHAQTVEDEAR		84.24	510.91	1529.7	3	-0.01	1.3e-08
	RMWASAQNISGAGWSGMAEATSLDTMTQMNQAFR		59.6	1235.9	3704.67	3	0.01	5.3e-06
	FEVHAQTVEDEARR		55.29	422.46	1685.82	4	0	6.5e-06
	NIVNMLHGVR		53.3	384.88	1151.63	3	0	1.5e-05
	FMTDPHAMR		50.26	369.17	1104.49	3	0	5.2e-05
	NIVNMLHGVR		49.61	576.82	1151.62	2	0	5.4e-05
	NIVNMLHGVR	Oxidation (M)	43.05	584.81	1167.61	2	0	9.2e-05
	FMTDPHAMRDMAGR		42.43	409.69	1634.71	4	0	0.0001
	NIVNMLHGVR	Oxidation (M)	41.9	390.21	1167.62	3	0	0.0013
	RMWASAQNISGAGWSGMAEATSLDTMTQMNQAFR		41.05	927.42	3705.67	4	1.01	0.00014
	FMTDPHAMR	Oxidation (M)	40.31	374.5	1120.48	3	0	0.00017
	DGLVRDANNYEQQEQASQQILSS		36.75	865.08	2592.21	3	0.01	0.00036
	NIVNMLHGVRDGLVR		36.05	423.99	1691.92	4	0	0.00042
	FEVHAQTVEDEARR		34.46	562.95	1685.81	3	0	0.00059
	NIVNMLHGVRDGLVR		33.14	564.98	1691.92	3	0	0.00083
	MWASAQNISGAGWSGMAEATSLDTMTQMNQAFR	Oxidation (M)	28.81	1189.2	3564.57	3	0.01	0.0035
	FEVHAQTVEDEARR		28.02	843.91	1685.81	2	0	0.0024
	NIVNMLHGVRDGLVR	Oxidation (M)	24.78	428.24	1708.91	4	0.99	0.0049
gi|489504453	20
	LGSDMGEFYMPYPGTR		126.31	910.91	1819.8	2	0	1e-12
	TTGDPPFPGQPPPVANDTR		100.79	982.48	1962.94	2	0	3.5e-10
	FSDPSKPNGQIWTGVIGSPAANAPDAGPPQR		96.6	1045.18	3132.53	3	0.99	8.8e-10
	WFVVWLGTANNPVDK		90.97	873.46	1744.9	2	0	4.8e-09
	LYASAEATDSKAAAR		88.2	508.93	1523.76	3	0	1.3e-08
	TTGDPPFPGQPPPVANDTR		83.37	655.32	1962.94	3	0	1.5e-08
	LYASAEATDSK		78.38	578.28	1154.55	2	0	4.5e-08
	INQETVSLDANGVSGSASYYEVK		58.54	811.39	2431.14	3	0.99	3.2e-06
	LGSDMGEFYMPYPGTR	Oxidation (M)	58.06	918.9	1835.79	2	0	4.7e-06
	WFVVWLGTANNPVDKGAAK		56.41	692.04	2073.09	3	1	5.1e-06
	IDNPVGGFSFALPAGWVESDAAHLDYGSALLSK		53.56	1135.57	3403.68	3	0.01	9.5e-06
	ALAESIRPLVAPPPAPAPAPAEPAPAPAPAGEVAPTPTTPTPQR		41.22	1060.83	4239.28	4	0.01	0.00014
	ALAESIRPLVAPPPAPAPAPAEPAPAPAPAGEVAPTPTTPTPQR		37.76	707.55	4239.27	6	0.01	0.00029
	WFVVWLGTANNPVDK		36.48	582.64	1744.89	3	0	0.00038
	FSDPSKPNGQIWTGVIGSPAANAPDAGPPQR		36.45	627.51	3132.53	5	0.98	0.00038
	FSDPSKPNGQIWTGVIGSPAANAPDAGPPQR		35.24	783.89	3131.54	4	0	0.0005
	ALAESIRPLVAPPPAPAPAPAEPAPAPAPAGEVAPTPTTPTPQR		31.31	606.62	4239.27	7	0	0.0012
	IDNPVGGFSFALPAGWVESDAAHLDYGSALLSK		30.83	851.93	3403.68	4	0.01	0.0013
	INQETVSLDANGVSGSASYYEVK		23.96	1216.58	2431.14	2	0.99	0.0057
	LGSDMGEFYMPYPGTR	2 Oxidation (M)	22.04	926.9	1851.78	2	0	0.013
gi|489506601	19
	TLNINFFVHDPFTLEPYSR		84.15	770.73	2309.15	3	0.01	1.3e-08
	LVPGYEAPINLVYSQR		81.19	909.99	1817.97	2	0	2.4e-08
	FCDLPGIMQHFTIPASAFDK		77	762.03	2283.05	3	0	6e-08
	MLTNLINSGFILEK		76.71	796.94	1591.87	2	0	6.4e-08
	SVFDDGLAFDGSSIR		75.03	793.38	1584.75	2	0	9.2e-08
	GFQSIHESDMLLLPDPETAR		63.38	1128.55	2255.09	2	0.01	1.1e-06
	TPDDVFK		48.15	411.21	820.4	2	0	6.7e-05
	DEKVEYVDVR		48.06	417.88	1250.62	3	0	0.00029
	GHHEVGSGGQAEINYQFNSLLHAADDMQLYK		46.66	858.15	3428.59	4	0.01	4.2e-05
	VEYVDVR		41.18	440.23	878.45	2	0	0.00031
	LAKDEKVEYVDVR		40.64	391.72	1562.84	4	0.01	0.00015
	GFQSIHESDMLLLPDPETAR		40.48	752.7	2255.09	3	0	0.00016
	TVTFMPK		40.26	412.22	822.43	2	0	0.00017
	HYIGGLLHHAPSLLAFTNPTVNSYK		39.95	688.37	2749.43	4	0	0.00018
	GGYFPVAPNDQYVDLR		35.77	905.95	1809.88	2	0.01	0.00044
	DEKVEYVDVR		32.93	626.31	1250.61	2	0	0.0011
	FCDLPGIMQHFTIPASAFDK		29.31	571.77	2283.05	4	0	0.0018
	TEKTPDDVFK		28.92	393.87	1178.58	3	0	0.0019
	TLNINFFVHDPFTLEPYSR		28.21	1155.58	2309.15	2	0.01	0.0023
gi|489509769	19
	IDGTHQTLQGADLTVIGAR		137.65	983.52	1965.03	2	0	1.2e-13
	LLSSILTYHVIAGQASPSR		130.91	671.71	2012.11	3	0	5.3e-13
	LLSSILTYHVIAGQASPSR		127.68	1007.06	2012.11	2	0.01	2.4e-12
	IDGTHQTLQGADLTVIGAR		117.39	656.02	1965.03	3	0	1.2e-11
	GCAQYAAQNPTGPGSVAGMAQDPVATAASNNPMLSTLTSALSGK		116.68	1063.75	4250.98	4	0.01	1.1e-11
	LPAATIDQLKTDAK		88.22	495.62	1483.83	3	0	5.4e-09
	LNPDVNLVDTLNGGEYTVFAPTNAAFDKLPAATIDQLK		87.86	1012.52	4046.06	4	0.99	5.8e-09
	IDGTHQTLQGADLTVIGAR		85.34	492.26	1965.03	4	0	1.7e-08
	GCAQYAAQNPTGPGSVAGMAQDPVATAASNNPMLSTLTSALSGK	Oxidation (M)	82.49	1067.75	4266.98	4	0.01	1.8e-08
	LPAATIDQLK		81.17	535.32	1068.62	2	0	1.3e-07
	LLSSILTYHVIAGQASPSR		75.79	504.03	2012.11	4	0	7.8e-08
	LNPDVNLVDTLNGGEYTVFAPTNAAFDK		75.43	999.49	2995.45	3	0.99	8.5e-08
	TDAKLLSSILTYHVIAGQASPSR		67.21	607.84	2427.31	4	0	5e-07
	LLSSILTYHVIAGQASPSRIDGTHQTLQGADLTVIGAR		64	792.83	3959.13	5	0	1e-06
	GCAQYAAQNPTGPGSVAGMAQDPVATAASNNPMLSTLTSALSGK		46.33	709.5	4250.98	6	0.01	4.5e-05
	LNPDVNLVDTLNGGEYTVFAPTNAAFDKLPAATIDQLK		42.91	810.22	4046.06	5	0.99	9.5e-05
	TDAKLLSSILTYHVIAGQASPSR		28.34	810.11	2427.31	3	-0.01	0.0022
	LNPDVNLVDTLNGGEYTVFAPTNAAFDKLPAATIDQLKTDAK		24.3	1116.32	4461.27	4	0.99	0.0053
	LLSSILTYHVIAGQASPSRIDGTHQTLQGADLTVIGAR		23.34	990.79	3959.13	4	0.01	0.0065
gi|489997328	19
	FVLGGPMGDAGLTGR		110.12	724.37	1446.73	2	0	4.7e-11
	DLNLLRPIYAPTAAYGHFGR		94.66	749.07	2244.18	3	0	1.3e-09
	LFTSESVTEGHPDK		85.99	516.25	1545.73	3	0	8.7e-09
	DLNLLRPIYAPTAAYGHFGR		83.64	562.05	2244.18	4	0	1.4e-08
	AIGEVFDLRPGAIIR		74.54	542.98	1625.93	3	0	3.7e-07
	PIYAPTAAYGHFGR		71.74	507.93	1520.77	3	1.01	1.9e-07
	KIIVDTYGGWAR		70.19	460.25	1377.74	3	0	4.5e-07
	TDVELPWEQLDKVDDLKR		65.52	550.54	2198.12	4	0	7.2e-07
	EAFADITNTVR		59.7	618.81	1235.61	2	0	4.3e-06
	AAPVGLFVETFGTETEDPVKIEK		50.06	826.43	2476.28	3	0	2e-05
	VLNTVLDDLAHETLDASTVR		41.43	728.05	2181.13	3	0.01	0.00013
	IIVDTYGGWAR		40.04	625.83	1249.65	2	0	0.00018
	VLNTVLDDLAHETLDASTVR		39.87	1091.57	2181.13	2	0	0.00018
	VLVNPTGK		33.79	414.25	826.49	2	0	0.0019
	TLDPDIR		33.7	415.23	828.44	2	0.01	0.0074
	VEVQVAYAIGK		31.52	588.83	1175.65	2	0	0.0011
	AIGEVFDLRPGAIIR		30.99	813.97	1625.93	2	0	0.0012
	ILEIGYDSSDK		30.3	620.31	1238.6	2	0	0.0014
	TQVTIAYEDNVPVR		22.37	535.62	1603.83	3	0.01	0.008
gi|489503923	18
	FEVHAQTVEDEAR		88.33	765.88	1529.74	2	0.03	5.2e-09
	FEVHAQTVEDEAR		84.24	510.91	1529.7	3	-0.01	1.3e-08
	FEVHAQTVEDEARR		55.29	422.46	1685.82	4	0	6.5e-06
	NIVNMLHGVR		53.3	384.88	1151.63	3	0	1.5e-05
	FMTDPHAMR		50.26	369.17	1104.49	3	0	5.2e-05
	NIVNMLHGVR		49.61	576.82	1151.62	2	0	5.4e-05
	MWASAQNISGAGWSGQAEATSLDTMTQMNQAFR		46.26	887.65	3546.59	4	1.01	0.00011
	NIVNMLHGVR	Oxidation (M)	43.05	584.81	1167.61	2	0	9.2e-05
	FMTDPHAMRDMAGR		42.43	409.69	1634.71	4	0	0.0001
	NIVNMLHGVR	Oxidation (M)	41.9	390.21	1167.62	3	0	0.0013
	FMTDPHAMR	Oxidation (M)	40.31	374.5	1120.48	3	0	0.00017
	MWASAQNISGAGWSGQAEATSLDTMTQMNQAFR		38.38	1182.87	3545.59	3	0.01	0.00068
	DGLVRDANNYEQQEQASQQILSS		36.75	865.08	2592.21	3	0.01	0.00036
	NIVNMLHGVRDGLVR		36.05	423.99	1691.92	4	0	0.00042
	FEVHAQTVEDEARR		34.46	562.95	1685.81	3	0	0.00059
	NIVNMLHGVRDGLVR		33.14	564.98	1691.92	3	0	0.00083
	FEVHAQTVEDEARR		28.02	843.91	1685.81	2	0	0.0024
	NIVNMLHGVRDGLVR	Oxidation (M)	24.78	428.24	1708.91	4	0.99	0.0049
gi|489509783	18
	LPASTIDELKTNSSLLTSILTYHVVAGQTSPANVVGTR		166.49	989.54	3954.13	4	1.02	1.8e-16
	TNSSLLTSILTYHVVAGQTSPANVVGTR		163.13	962.85	2885.53	3	0.01	5.1e-16
	QTLQGASVTVTGQGNSLK		127.64	894.98	1787.94	2	0	1.1e-12
	LPASTIDELKTNSSLLTSILTYHVVAGQTSPANVVGTR		111.14	791.63	3953.12	5	0.01	3.8e-11
	QTLQGASVTVTGQGNSLK		106.17	596.99	1787.94	3	0	1.1e-10
	VGNADVVCGGVSTANATVYMIDSVLMPPA		101.05	966.46	2896.35	3	0	3.4e-10
	LPASTIDELKTNSSLLTSILTYHVVAGQTSPANVVGTR		100.97	659.86	3953.11	6	0	3.4e-10
	QTLQGASVTVTGQGNSLK	Gln->pyro-Glu (N-term Q)	98.24	886.46	1770.91	2	0	6.2e-10
	TNSSLLTSILTYHVVAGQTSPANVVGTR		98.24	722.39	2885.53	4	0.01	6.2e-10
	LPASTIDELK		87.53	543.81	1085.6	2	0	4.8e-08
	QTLQGASVTVTGQGNSLK	Gln->pyro-Glu (N-term Q)	78.2	591.65	1771.92	3	1	4.7e-08
	VGNADVVCGGVSTANATVYMIDSVLMPPA	Oxidation (M)	69.15	971.79	2912.35	3	0.01	3.3e-07
	VGNADVVCGGVSTANATVYMIDSVLMPPA	2 Oxidation (M)	60.17	977.46	2929.35	3	1.01	2.3e-06
	VGNADVVCGGVSTANATVYMIDSVLMPPA		55.28	725.09	2896.35	4	0	6.6e-06
	TNSSLLTSILTYHVVAGQTSPANVVGTR		53.16	578.11	2885.53	5	0	1e-05
	VGNADVVCGGVSTANATVYMIDSVLMPPA	Oxidation (M)	52.65	729.09	2912.35	4	0.01	1.2e-05
	LPASTIDELK		44.31	362.87	1085.6	3	0	0.00019
	QTLQGASVTVTGQGNSLK		23.69	448.24	1788.93	4	0.99	0.006
gi|489516779	18
	DVLTASDFWGGAGSAACQGFITQLGR		135.35	892.09	2673.24	3	0.01	3.4e-13
	AQAGLLEAEHQAIIR		124.54	540.63	1618.88	3	0	2.1e-12
	TINYQFGDVDDHGAMIR	Acetyl (Protein N-term)	118.62	997.46	1992.9	2	0	7.6e-12
	TINYQFGDVDDHGAMIR	Acetyl (Protein N-term)	98.69	665.31	1992.9	3	0	5.6e-10
	NFQVIYEQANAHGQK		96.94	582.96	1745.84	3	0	8.1e-10
	AQAGLLEAEHQAIIR		96.63	810.45	1618.88	2	0	1.3e-09
	NFQVIYEQANAHGQK		95.35	874.43	1746.84	2	0.99	5.6e-09
	TINYQFGDVDDHGAMIR	Acetyl (Protein N-term); Oxidation (M)	88.82	1005.46	2008.9	2	0	4.7e-09
	AQAGLLEAEHQAIIR		69.86	405.73	1618.88	4	0	3.7e-07
	VQAAGNNMAQTDSAVGSSWA	Oxidation (M)	68.93	990.94	1979.86	2	0	5.8e-07
	TINYQFGDVDDHGAMIR	Acetyl (Protein N-term); Oxidation (M)	59.02	670.64	2008.89	3	0	2.9e-06
	AQAGLLEAEHQAIIRDVLTASDFWGGAGSAACQGFITQLGR		58.95	1069.54	4274.11	4	0.01	3e-06
	TINYQFGDVDDHGAMIR		56.52	651.3	1950.89	3	0	5e-06
	NFQVIYEQANAHGQK		55.83	437.47	1745.85	4	0	5.8e-06
	VQAAGNNMAQTDSAVGSSWA		49.64	982.94	1963.87	2	0	2.2e-05
	TINYQFGDVDDHGAMIR	Oxidation (M)	39.49	656.64	1966.89	3	0	0.0002
	VQAAGNNMAQTDSAVGSSWA		29.84	655.63	1963.87	3	0	0.0016
	TINYQFGDVDDHGAMIRAQAGLLEAEHQAIIR	Acetyl (Protein N-term); Oxidation (M)	22.34	903.45	3609.79	4	0.03	0.008
gi|239938650	17
	FLEQQNQVLQTK		88.82	738.4	1474.78	2	0	3.3e-08
	VDLLNQEIEFLK		84.64	730.9	1459.79	2	0	1.2e-08
	TAAENDFVTLKK		77.3	446.24	1335.7	3	0	5.7e-08
	GSSSGGGYSSGSSSYGSGGR		73.5	870.86	1739.7	2	0	4.5e-08
	NVQDAIADAEQR		67.8	665.32	1328.64	2	0	1.5e-06
	GFSSGSAVVSGGSR		67.1	627.81	1253.6	2	0	5.1e-07
	HGGGGGGFGGGGFGSR		55.81	440.87	1319.59	3	0.01	5.8e-06
	NKLNDLEEALQQAKEDLAR		47.36	733.39	2197.15	3	0.02	3.6e-05
	LALDVEIATYR		43.43	632.35	1262.69	2	0	0.00088
	LLEGEECR		43.06	497.72	993.42	2	0	0.00022
	VDPEIQNVK		40.94	521.28	1040.55	2	0	0.0006
	FASFIDK		38.38	414.22	826.42	2	0	0.0019
	GGSGGGGSISGGGYGSGGGSGGR		35.71	871.38	1740.74	2	0	0.00073
	GGGFGGGSSFGGGSGFSGGGFGGGGFGGGR		33.5	1200.52	2399.02	2	1.01	0.0013
	IEISELNR		33.31	487.27	972.52	2	0	0.016
	GGGFGGGSSFGGGSGFSGGGFGGGGFGGGR		26.33	800.34	2398.01	3	0	0.0041
	KLLEGEECR		23.91	374.85	1121.52	3	0	0.0057
gi|489509166	17
	MLEVEQAGIQMAGHSR		122.4	878.92	1755.83	2	0	3.3e-12
	YANAIGSAELAESSVQGR		107.53	911.95	1821.88	2	0	9.3e-11
	THQALTQQAAQVIGNQR		95.95	622	1862.97	3	0	1e-09
	LLSQLEQAK		66.45	515.3	1028.59	2	0	1.1e-06
	VQIQQAIEEAQR		66.21	706.88	1411.74	2	0	6.2e-07
	GEALPAGGTTATPR		65.46	649.84	1297.66	2	0	1.2e-06
	SMSELAAPGNTPSLDEVR		65.45	937.45	1872.89	2	0	7.3e-07
	PATETSGGAIAEQPYGQ		64.16	838.89	1675.77	2	0	9.6e-07
	MLEVEQAGIQMAGHSR		63.17	440.22	1756.85	4	1.01	3.7e-06
	MQEQVSASLR		62.52	574.78	1147.55	2	-0.02	1.4e-06
	SMSELAAPGNTPSLDEVR		59.16	625.3	1872.89	3	0	2.8e-06
	TLHDQALSAAAQAK		51.35	475.59	1423.74	3	0	1.5e-05
	QALTLADQATAAGDAAK		46.18	808.92	1615.82	2	1	4.7e-05
	MLEVEQAGIQMAGHSR	Oxidation (M)	43.57	591.62	1771.84	3	0	8.2e-05
	GEALPAGGTTATPR		39.88	433.56	1297.66	3	0	0.00018
	MQEQVSASLR	Oxidation (M)	35.36	582.8	1163.59	2	0.02	0.00048
	QALTLADQATAAGDAAK		31.72	539.61	1615.82	3	1	0.0011
gi|489997196	17
	DIPNISDEVLADLDER		100.83	907.45	1812.89	2	0.01	3.5e-10
	LREPLEVPGLLDVQTDSFEWLIGSPR		75.51	989.53	2965.56	3	0.01	8.3e-08
	NLLVAIMPWEGHNYEDAIILSNR		69.25	890.12	2667.34	3	-0.01	3.2e-07
	QMVSVATAMIPFLEHDDANR		64.35	749.04	2244.09	3	0.02	9.2e-07
	ALMGANMQR		51.09	496.25	990.48	2	0.01	4.2e-05
	AGEVEYVPSSEVDYMDVSPR		49.66	744.02	2229.03	3	1.03	2.2e-05
	SQTVFMGDFPMMTEK		47.88	874.9	1747.78	2	0.02	3.2e-05
	LGAEEITR		47.71	444.74	887.47	2	0	0.00049
	VVVSQLVR		42.23	450.29	898.56	2	0	0.00088
	SEAPLVGTGMELR		41.84	680.35	1358.68	2	0	0.00012
	SGEPFPYPVTVGYMYIMK		39.07	693.68	2078.01	3	0.02	0.00022
	QAVPLVR		38.49	391.74	781.47	2	-0.01	0.00032
	LREPLEVPGLLDVQTDSFEWLIGSPR		36.18	742.39	2965.55	4	0	0.0004
	AAANLGINLSR		26.86	550.32	1098.62	2	0	0.003
	VNPFGFIETPYR		24.88	720.37	1438.73	2	0	0.0046
	VYEAIVK		23.98	411.24	820.47	2	0	0.026
	VFSREDEDELPAGVNELVR		23.76	725.7	2174.06	3	1	0.0059
gi|489500840	16
	QEGVSDGKLEVYSPNSPLGGALIDAK		106.21	882.12	2643.35	3	0.01	1.1e-10
	TDTQVTWLTQESHDR		100.78	606.29	1815.84	3	0	3.6e-10
	VYYNGDKSDSETFLIATR		83.13	694	2078.98	3	0.99	1.6e-08
	QLQDLLSNAK		67.82	565.31	1128.61	2	0	1.2e-06
	TDTQVTWLTQESHDR	Acetyl (Protein N-term)	64.69	929.93	1857.85	2	0	8.6e-07
	ENGGYHAAREEQGQQEAR		63.14	508.48	2029.88	4	0.98	1.5e-06
	QSGVALPGSVVK		61.13	571.33	1140.65	2	0	6.6e-06
	SDSETFLIATR		54.85	620.31	1238.62	2	0	7.2e-06
	SYTVPNGSTVSVTLVSAEPYHS		51.62	1148.56	2295.1	2	0.99	1.4e-05
	QLQDLLSNAK	Gln->pyro-Glu (N-term Q)	50.64	556.8	1111.59	2	0	1.8e-05
	QEGVSDGKLEVYSPNSPLGGALIDAK	Gln->pyro-Glu (N-term Q)	45.61	876.45	2626.32	3	0	5.3e-05
	REEGDLRENGGYHAAR		41.89	458.47	1829.84	4	0.99	0.00015
	AELDQLIANRPVIAAEINDR		37.44	741.07	2220.19	3	0	0.00031
	LKAELDQLIANRPVIAAEINDR		30.18	616.35	2461.37	4	0	0.0015
	TDTQVTWLTQESHDR		30.12	908.93	1815.84	2	0	0.0015
	QSGVALPGSVVK	Gln->pyro-Glu (N-term Q)	22.81	562.82	1123.62	2	0	0.0073
gi|489503953	16
	TINYQFGDVDAHGAMIR	Acetyl (Protein N-term)	146.84	975.46	1948.92	2	0	2.8e-14
	DVLAAGDFWGGAGSVACQEFITQLGR		138.65	905.43	2713.27	3	0.01	1e-13
	AQAASLEAEHQAIVR		110.58	531.95	1592.83	3	0	7.6e-11
	TINYQFGDVDAHGAMIR		98.79	636.64	1906.9	3	0	5.5e-10
	TINYQFGDVDAHGAMIR	Acetyl (Protein N-term); Oxidation (M)	98.39	983.46	1964.91	2	0	9.9e-10
	NFQVIYEQANAHGQK		96.94	582.96	1745.84	3	0	8.1e-10
	NFQVIYEQANAHGQK		95.35	874.43	1746.84	2	0.99	5.6e-09
	TINYQFGDVDAHGAMIR	Acetyl (Protein N-term)	85.89	650.98	1949.9	3	0.99	8.8e-09
	TINYQFGDVDAHGAMIR	Oxidation (M)	82.05	641.97	1922.89	3	0	2e-08
	AQAASLEAEHQAIVR		80.49	399.21	1592.83	4	0	2.8e-08
	AQAASLEAEHQAIVR		77.41	797.91	1593.81	2	0.99	4.5e-07
	VQAAGNNMAQTDSAVGSSWA	Oxidation (M)	68.93	990.94	1979.86	2	0	5.8e-07
	TINYQFGDVDAHGAMIR	Acetyl (Protein N-term); Oxidation (M)	61.05	655.97	1964.9	3	0	1.9e-06
	NFQVIYEQANAHGQK		55.83	437.47	1745.85	4	0	5.8e-06
	VQAAGNNMAQTDSAVGSSWA		49.64	982.94	1963.87	2	0	2.2e-05
	VQAAGNNMAQTDSAVGSSWA		29.84	655.63	1963.87	3	0	0.0016
gi|489504801	16
	LGSELTMTDTVGQVVLGWK		143.8	1017.53	2033.06	2	0	3.3e-14
	SSTAVIPGYPVAGQVWEATATVNAIR		137.68	887.14	2658.39	3	1.01	1.2e-13
	LGSELTMTDTVGQVVLGWK	Oxidation (M)	121.59	1025.53	2049.05	2	0	4e-12
	LGSELTMTDTVGQVVLGWK		117.83	678.69	2033.05	3	0	9e-12
	VLWQAAGPDTISGATIPQGEQSTGK		104.59	838.09	2511.26	3	0	1.6e-10
	VSDLKSSTAVIPGYPVAGQVWEATATVNAIR		101.47	800.93	3199.69	4	0	3.1e-10
	GSVTPAVSQFNAR		79.89	667.35	1332.68	2	0	8.9e-08
	VSDLKSSTAVIPGYPVAGQVWEATATVNAIR		67.17	1067.91	3200.7	3	1.01	5e-07
	LGSELTMTDTVGQVVLGWK	Oxidation (M)	63.38	684.02	2049.05	3	0	1.1e-06
	TADGINYR		61.3	455.22	908.44	2	0	1.8e-06
	IYFDVTGPSPTIVAMNNGMEDLLIWEP		52.19	1008.49	3022.44	3	0.99	1.3e-05
	GSVTPAVSQFNAR		48.07	445.56	1333.67	3	0.99	3.1e-05
	LGSELTMTDTVGQVVLGWKVSDLK		44.69	859.46	2575.36	3	0.01	6.4e-05
	SSTAVIPGYPVAGQVWEATATVNAIR		41.5	665.35	2657.38	4	0	0.00013
	TAVAVVAMAAIATFAAPVALAAYPITGKLGSELTMTDTVGQVVLGWK	Oxidation (M)	36.2	1173.62	4690.45	4	0.93	0.0004
	IYFDVTGPSPTIVAMNNGMEDLLIWEP		22.37	756.62	3022.44	4	0.99	0.008
gi|489513510	16
	SLVVSSEEDEPVTMYLR		82.83	977.48	1952.94	2	0	2.1e-08
	TLVELFGLAR		77.58	559.83	1117.65	2	0	1.2e-07
	IPVDSIYSPVLK		66.7	665.88	1329.75	2	0	5.6e-07
	IDGVLHEFTTVPGVKEDVTEIILNLK		60.73	720.65	2878.57	4	0.01	2e-06
	SQFVIEPLEPGFGYTLGNSLR		59.81	775.4	2323.19	3	0.01	2.5e-06
	LEVELVVER		57.82	543.81	1085.6	2	0.99	3.8e-06
	TLLSSIPGAAVTSIR		56.1	743.44	1484.86	2	0	1.6e-05
	TESDLLDIR		54.6	531.28	1060.54	2	0	1e-05
	EGVHTVGELVAR		52.31	422.9	1265.67	3	0	1.5e-05
	LILDVETK		44.88	465.78	929.54	2	0	0.00016
	IDGVLHEFTTVPGVK		42.63	537.96	1610.87	3	0	0.0001
	EDVTEIILNLK		40.28	643.86	1285.71	2	0	0.00017
	GKLEVELVVER		40.12	635.87	1269.73	2	0	0.00017
	TLLSSIPGAAVTSIR		36.54	496.29	1485.86	3	1	0.00037
	GYVPAVQNR		29.17	502.27	1002.52	2	0	0.0088
	LHQLGLSLK		26.02	504.81	1007.61	2	0	0.0099
gi|489998054	16
	VQGVSGLTPISLGSSSDLR		132.99	937.01	1872	2	0	3.4e-13
	ASHASLGVQVTNDKDTPGAK		120.95	666.01	1995	3	0	4.6e-12
	TAPFTVVGADPTSDIAVVR		99.77	958.51	1915.01	2	0	4.4e-10
	VDDRPINSADALVAAVR		82.47	594.65	1780.94	3	0	1.9e-08
	VVPSVVMLETDLGR		80.21	505.62	1513.84	3	0.02	3.5e-08
	VDDRPINSADALVAAVR		80.07	891.48	1780.94	2	0	3.1e-08
	SKAPGATVALTFQDPSGGSR		73.92	649.67	1945.99	3	0	1.7e-07
	IVEVVAGGAAANAGVPK		73.38	761.93	1521.85	2	0	6.7e-07
	TTVTFSDGR		70.1	492.24	982.47	2	0	2.7e-07
	ASHASLGVQVTNDKDTPGAK		66.07	499.76	1995	4	0	6.4e-07
	SKAPGATVALTFQDPSGGSR		64.8	974	1945.99	2	0	8.4e-07
	TVQVTLGK		53.84	423.26	844.5	2	0	4.1e-05
	APGATVALTFQDPSGGSR		50.09	866.44	1730.86	2	0	2e-05
	VQGVSGLTPISLGSSSDLR		49.94	625.01	1872	3	0	2.1e-05
	IADELISTGK		36.94	523.79	1045.56	2	0	0.00034
	VVPSVVMLETDLGR	Oxidation (M)	32.57	765.91	1529.81	2	-0.01	0.00088
gi|499252785	16
	HPGQGDYPEQIGYPDQGGYPEQR		91.57	863.39	2587.14	3	0	2.6e-09
	QDYGGGADYTR		75.93	601.76	1201.5	2	0	6.4e-08
	LGHSEIIVR		64.16	512.3	1022.59	2	0	4.7e-06
	HEEGSYVPSGPPGPPEQR		62.94	640.63	1918.88	3	0	1.3e-06
	EGSNIIGR		61.87	423.23	844.44	2	0	1.9e-05
	YTESPQVPGYAPQGGGYAEPAGR		60.85	784.7	2351.08	3	0	2e-06
	GGQGQGRPDEYYDDR		56.86	571.58	1711.72	3	0	4e-06
	GGYPPETGGYPPQPGYPRPR		48.08	715.02	2142.03	3	0	3.1e-05
	QDYGGGADYTR	Gln->pyro-Glu (N-term Q)	43.3	593.24	1184.47	2	0	7.7e-05
	FEQSSNLHTGQFR		39.31	517.58	1549.73	3	0	0.00021
	IFGGSIVPQEVEALLR		31.97	864.48	1726.94	2	-0.02	0.001
	YTESPQVPGYAPQGGGYAEPAGR		31.56	1176.55	2351.08	2	0	0.0011
	LPDTGVSR		30.24	422.73	843.45	2	0	0.024
	GYPDQGQGGYPPPYEQRPPVSPGPAAGYGAPGYDQGYR		26.12	992.46	3965.81	4	0	0.0036
	GGYPPETGGYPPQPGYPR		25.01	945.45	1888.88	2	0.01	0.0045
	GGYPPETGGYPPQPGYPR		21.74	630.63	1888.88	3	0.01	0.0091
gi|499253275	16
	TVSPQLYIALGISGAIQHR		111.76	675.38	2023.12	3	0	8.3e-11
	AEVLVLVEHAEGALK		103.13	526.64	1576.88	3	0	2.1e-10
	IGSGLLVDVVDVR		98.4	671.39	1340.77	2	0	3.2e-09
	AEVLVLVEHAEGALKK		87.44	427.25	1704.98	4	0	6.3e-09
	GVGSAENFSVVEALADSLGAAVGASR		86.03	812.08	2433.22	3	0.01	8.6e-09
	IGSGLLVDVVDVR		68.42	447.93	1340.77	3	0	3.2e-06
	VSAELITAAR		66.74	515.8	1029.58	2	0	5.7e-06
	GVGSAENFSVVEALADSLGAAVGASR		62.23	1217.62	2433.23	2	0.01	1.5e-06
	VAPQLTEVIK		61.99	549.33	1096.65	2	0	5.7e-06
	KVSAELITAAR		60.08	579.85	1157.68	2	0	1.3e-05
	AAVDSGYYPGQFQVGQTGK		47.96	986.98	1971.94	2	0	3.2e-05
	TIVAVNKDEEAPIFEIADYGVVGDLFK		41.96	984.85	2951.52	3	0.01	0.00012
	IYVAESDLVDK		37.72	626.33	1250.64	2	0	0.00029
	ALGEPAAVVVGVPGTAAPLVDGLK		29.75	734.42	2200.25	3	0	0.0016
	ALGEPAAVVVGVPGTAAPLVDGLK		23.7	1101.14	2200.26	2	0.01	0.006
	AEVLVLVEHAEGALKK	Acetyl (Protein N-term)	22.34	583.67	1747.99	3	1	0.008
gi|499253317	16
	IADLSLADFGR		83.52	589.32	1176.62	2	0	6.7e-08
	VNVKPQVDLWTFGDTGR		79.15	644.67	1930.99	3	0	3.8e-08
	EQAEYLGVDVEGPYKPDHYR		77.97	592.03	2364.11	4	0.01	4.9e-08
	GVTEETTTGVLR		64.01	631.83	1261.65	2	0	2.2e-06
	IHVEALGGHLTK		63.28	425.58	1273.71	3	0	1.2e-06
	IAEHEMPGLMSLR		56.62	495.25	1482.73	3	0	4.9e-06
	NDEYDNEVYR		55.17	658.78	1315.54	2	0	4.6e-06
	SIIVLSEGR		53.87	487.29	972.56	2	0	1.4e-05
	EQAEYLGVDVEGPYKPDHYRY		49.98	632.8	2527.16	4	0	2.1e-05
	VLICGYGDVGK		47.34	585.29	1168.56	2	0	3.6e-05
	IFLNLLR		45.31	444.79	887.56	2	0	8.1e-05
	DHAILGNIGHFDNEIDMAGLER		39.29	610.04	2436.15	4	0	0.00021
	HSLIDGINR		37.18	512.78	1023.55	2	0	0.00072
	DIIMLEHIK		30.33	556.31	1110.61	2	0	0.012
	GVPVFAWK		28.16	452.26	902.5	2	0	0.0023
	DHAILGNIGHFDNEIDMAGLER		27.58	813.06	2436.15	3	0	0.0026
gi|239938886	15
	GGSGGSYGGGGSGGGYGGGSGSR		95.28	597.91	1790.72	3	0	7e-10
	QGVDADINGLR		72.61	579.3	1156.58	2	0	8.7e-07
	SGGGGGGGLGSGGSIR		69.83	616.8	1231.59	2	0	1.7e-06
	EIETYHNLLEGGQEDFESSGAGK		64.7	837.38	2509.12	3	0	8.6e-07
	TLLDIDNTR		60.11	530.79	1059.56	2	0	1.6e-05
	VQALEEANNDLENK		57.64	793.89	1585.77	2	0.01	3.9e-06
	QVLDNLTMEK		57.12	595.81	1189.6	2	0	4.4e-06
	FSSSSGYGGGSSR		52.1	618.27	1234.52	2	0	1.7e-05
	QEYEQLIAK		41.4	561.8	1121.58	2	1	0.00039
	IKFEMEQNLR		38.9	654.34	1306.67	2	0	0.00024
	LASYLDK		34.43	405.22	808.43	2	0	0.0039
	HGVQELEIELQSQLSK		29.38	613.32	1836.95	3	-0.01	0.0018
	IKFEMEQNLR	Oxidation (M)	26.13	441.9	1322.67	3	0	0.0035
	MTLDDFR		24.47	449.21	896.41	2	0	0.0051
	NYSPYYNTIDDLKDQIVDLTVGNNK		23.37	968.15	2901.41	3	0.01	0.0064
gi|489498442	15
	LSTDELLDAFK		95.5	626.33	1250.64	2	0	5.7e-09
	LEAAGATVTVK		86.76	530.31	1058.6	2	0	5.7e-08
	AKLEAAGATVTVK		85.28	420.25	1257.73	3	0	2e-08
	EMTLLELSDFVK		71.16	712.87	1423.73	2	0	2.1e-07
	AKLSTDELLDAFK		68.06	484.27	1449.77	3	0	4.2e-07
	DLVDGAPKPLLEK		67.63	465.6	1393.78	3	0	2.4e-06
	EIVSGLGLK		60.62	458.28	914.55	2	0	2.2e-05
	DLVDGAPKPLLEK		57.87	697.9	1393.78	2	0	2.4e-05
	EIVSGLGLK	Glu->pyro-Glu (N-term E)	54.93	449.27	896.53	2	0	7.1e-06
	EMTLLELSDFVK	Oxidation (M)	45.67	720.87	1439.72	2	0	5.2e-05
	EAKDLVDGAPKPLLEK		42.57	574.99	1721.96	3	0	0.00011
	EAKDLVDGAPKPLLEK		40.83	431.5	1721.96	4	0.01	0.00015
	AKLSTDELLDAFKEMTLLELSDFVK		30.13	714.89	2855.52	4	0.03	0.0015
	EMTLLELSDFVK	Glu->pyro-Glu (N-term E); Oxidation (M)	24.19	712.37	1422.73	2	1.02	0.0054
	EMTLLELSDFVK	Glu->pyro-Glu (N-term E)	23.89	703.87	1405.72	2	0	0.0057
gi|489501664	15
	ITGNSSADDIATLAGSR		165.33	824.91	1647.81	2	0	3.2e-16
	DASVAGSQQADGVATTK		101.49	803.39	1604.76	2	0	8.4e-10
	LEGDISNTPQTVATGSATLLVGNK		81.25	796.09	2385.24	3	0	2.4e-08
	DTSVTLTMSDWGK		78.16	720.84	1439.66	2	0	4.7e-08
	LAVTGDVPNLR		77.47	577.83	1153.65	2	0	3.1e-07
	TVPTTVWIASDGSSHLVQIQIAPTK		77.26	883.81	2648.42	3	0	5.7e-08
	GLANLLANLKDASVAGSQQADGVATTK		70.49	871.8	2612.38	3	0	2.5e-07
	VTKLEGDISNTPQTVATGSATLLVGNK		68.68	905.49	2713.45	3	0	3.6e-07
	FVYVDGHLYSDLGQPGTYTDFGNGASIYNVSVLLDPNK		60.47	1035	4135.98	4	1	2.1e-06
	GLANLLANLK		59.84	513.82	1025.62	2	0	1.1e-05
	DASVAGSQQADGVATTK		56.61	535.93	1604.77	3	0	8.7e-06
	QVTATKPV	Gln->pyro-Glu (N-term Q)	55.88	413.74	825.46	2	0	3.8e-05
	LEGDISNTPQTVATGSATLLVGNK		41.07	1193.63	2385.25	2	0.01	0.00014
	TVPTTVWIASDGSSHLVQIQIAPTKDTSVTLTMSDWGK		35.42	1018.78	4071.09	4	1.03	0.00048
	ITGNSSADDIATLAGSR		29.06	550.6	1648.79	3	0.99	0.0025
gi|489501803	15
	TLTLEVAQHLGDNLVR		102.38	593.66	1777.97	3	0	2.5e-10
	VTGPVVDVEFPR		84.61	657.86	1313.7	2	0	1.2e-08
	YKDLQDIIAILGIDELSEEDKQLVNR		82.94	758.41	3029.6	4	0.01	1.7e-08
	GIFPAVDPLASSSTILDPSVVGDEHYR		56.89	948.15	2841.43	3	0.01	4.6e-06
	ETIEAFDR		51.33	490.74	979.46	2	0	1.5e-05
	VAQEVIR		49.11	407.74	813.47	2	0	0.00029
	VVDLLTPYVR		44.94	587.85	1173.68	2	0	6.1e-05
	FTQAGSEVSTLLGR		43.81	733.38	1464.75	2	0	7.8e-05
	YKDLQDIIAILGIDELSEEDK		39.36	807.42	2419.24	3	0	0.0002
	TVLIQEMINR		33.4	609.34	1216.66	2	1	0.00074
	FLSQNMMAAEQFTGQPGSTVPVK		29.03	823.74	2468.19	3	1	0.0019
	VALSALTMAEWFR		27.92	747.89	1493.77	2	0	0.0024
	GVEVIDTGR		25.29	473.25	944.49	2	0	0.0062
	NFGGTSVFAGVGER		22.73	699.35	1396.68	2	0.01	0.0074
	DTALVFGQMDEPPGTR		22.59	867.93	1733.84	2	1.03	0.0076
gi|489504514	15
	LLNEQLTSELTAINQYFLHSK		112.5	821.44	2461.29	3	0.01	4.7e-11
	MQDNWGFTELAAHTR		103.92	592.94	1775.8	3	0	1.8e-10
	ILLLDGLPNYQR		87.21	707.91	1413.8	2	0	3e-08
	QDTTSAVLLEK		87.08	602.82	1203.63	2	0	1.5e-08
	LGEELYSAQCVSRPPT		82.52	898.42	1794.83	2	0	1.8e-08
	EQFEADLAIEYDVLNR		79.19	962.97	1923.93	2	0	3.8e-08
	LKPGIVMCR		64.87	354.86	1061.56	3	0	8.8e-07
	MQGDPDVLR		63.45	515.75	1029.49	2	0	1.1e-06
	AESFDEMR		60.99	492.71	983.4	2	0	1.8e-06
	EKQDTTSAVLLEK		59.65	487.93	1460.77	3	0	5.4e-06
	EKQDTTSAVLLEK		54.05	731.39	1460.77	2	0	8.5e-06
	MQDNWGFTELAAHTR	Oxidation (M)	43.75	598.27	1791.79	3	-0.01	7.9e-05
	IVADEEEHIDYLETQLELMDK		38.21	845.07	2532.2	3	0.01	0.00026
	MQDNWGFTELAAHTR		24	888.91	1775.8	2	0	0.0056
	LKPGIVMCR	Oxidation (M)	22.29	360.19	1077.55	3	0.01	0.0081
gi|489506691	15
	PVTQEEIIAGIAEIIEEVTGIEPSEITPEK		142.58	809.43	3233.69	4	0.01	4.3e-14
	IESENPDAVANVQAR		129.62	806.9	1611.79	2	0	7e-13
	PVTQEEIIAGIAEIIEEVTGIEPSEITPEK		121.86	1078.9	3233.69	3	0.01	3.8e-12
	TVGDVVAYIQKLEEENPEAAQALR		115.69	881.79	2642.36	3	0.01	1.9e-11
	LEEENPEAAQALR		106.43	735.36	1468.71	2	0	2.6e-10
	AKIESENPDAVANVQAR		94.13	906.47	1810.92	2	0	1.5e-09
	AKIESENPDAVANVQAR		93.08	604.65	1810.92	3	0	1.9e-09
	IPDEDLAGLR		78.12	549.79	1097.57	2	0	2.4e-07
	AKIESENPDAVANVQAR		75.27	453.74	1810.92	4	0	8.8e-08
	TVGDVVAYIQK		65.93	596.83	1191.65	2	0	3.5e-06
	PVTQEEIIAGIAEIIEEVTGIEPSEITPEK	Acetyl (Protein N-term)	61.16	1093.24	3276.7	3	1.01	1.8e-06
	MPVTQEEIIAGIAEIIEEVTGIEPSEITPEK	Acetyl (Protein N-term)	38.32	852.92	3407.66	4	0.93	0.00025
	SFVDDLDIDSLSMVEIAVQTEDKYGVK		31.23	1006.17	3015.48	3	0.01	0.0012
	TVGDVVAYIQKLEEENPEAAQALR		26.2	661.84	2643.35	4	0.99	0.0035
	LEEENPEAAQALR		24.84	490.92	1469.72	3	1.01	0.0099
gi|489508733	15
	GLAAGLDPNTATAGELAR		100.1	849.44	1696.87	2	0	6.5e-10
	DIMNAGVTCVGEHETLTAAAQYMR		98.02	876.4	2626.17	3	0	7e-10
	DSIYYVDANASIQEMLNVMEEHQVR		93.96	739.35	2953.37	4	0.01	1.5e-09
	LVGIVTEADIAR		91.77	628.86	1255.71	2	0	5.8e-09
	DSIYYVDANASIQEMLNVMEEHQVR		91.26	985.8	2954.36	3	1.01	2.8e-09
	HLPEHAIVQFVK		90.1	473.27	1416.79	3	0	3.6e-09
	EHDIGALPICGDDDRLHGMLTDRDIVIK		59.69	633.51	3162.53	5	0	2.5e-06
	EHDIGALPICGDDDRLHGMLTDR		49.97	649.8	2595.17	4	1	2.1e-05
	EHDIGALPICGDDDRLHGMLTDRDIVIK		48.44	528.09	3162.52	6	0	2.9e-05
	AICSPMALAS		40.81	505.23	1008.44	2	0	0.00015
	LHGMLTDRDIVIK		40.28	504.29	1509.84	3	0	0.00017
	EHDIGALPICGDDDRLHGMLTDR		39.83	865.73	2594.17	3	0	0.00018
	EHDIGALPICGDDDR		32.96	557.91	1670.7	3	0	0.0013
	EHDIGALPICGDDDRLHGMLTDR		24.31	519.84	2594.17	5	0	0.0052
	LHGMLTDR		23.96	471.74	941.47	2	0	0.014
gi|489514714	15
	YSEGAAAGTEDAER		93.59	713.81	1425.6	2	0	1.4e-09
	AFIIDPTISAIDGLYDLLGIGIPNQGGILYSSLEYFEK		91.92	1029.8	4115.16	4	0.02	2.4e-09
	ALEELAAAFPGDGWLGSAADK		87.93	697.01	2088.02	3	0	5.7e-09
	QLISLIHDQANAVQTTR	Gln->pyro-Glu (N-term Q)	85.4	631.01	1890	3	0	9.8e-09
	ALEELAAAFPGDGWLGSAADK		80.61	1045.02	2088.02	2	0	2.8e-08
	NHVNFFQELADLDR		78.95	859.42	1716.83	2	0	4.3e-08
	QLISLIHDQANAVQTTR		72.65	636.68	1907.01	3	-0.01	1.5e-07
	NHVNFFQELADLDR		69.6	573.28	1716.83	3	0.01	3e-07
	KYSEGAAAGTEDAER		69.27	518.91	1553.7	3	0	1.3e-06
	NRNHVNFFQELADLDR		57.68	663.66	1987.95	3	0.99	3.9e-06
	YSEGAAAGTEDAERAPVEADAGGGQK		53.97	836.38	2506.13	3	0	8.7e-06
	ALEELAAAFPGDGWLGSAADKYAGK		51.62	836.75	2507.24	3	0.01	1.4e-05
	QLISLIHDQANAVQTTR	Gln->pyro-Glu (N-term Q)	38.78	946.01	1890.01	2	0.01	0.00023
	NRNHVNFFQELADLDR		33.71	497.99	1987.95	4	0.98	0.0016
	DILEGAK		22.51	373.21	744.4	2	0	0.15
gi|489515941	15
	MALELTWEALEHAR		81	557.28	1668.83	3	0	2.5e-08
	VPVFVFHPAGGSTVVYEPLLGR		63.13	781.1	2340.27	3	0	1.2e-06
	ALGQIEADR		58.22	486.76	971.5	2	0	3.2e-05
	AAAEPAEAPTLAGHALR		53.8	549.29	1644.85	3	0	9e-06
	IDESFTLVYDALVSR		52.53	864.45	1726.88	2	0	1.2e-05
	AELTVPEMR		40.55	523.27	1044.53	2	0	0.00016
	FVLDAVSQSGVQIPAGIIEHQR		38.85	789.08	2364.21	3	0.95	0.00023
	VDIAIVGLSTR		38.21	572.34	1142.66	2	0	0.00026
	MITTPTDWPR		37.64	609.8	1217.59	2	1	0.0003
	VTFATWAIVTGK		37.14	647.36	1292.71	2	0	0.00033
	DVVEKEPEPEPEPK		35.92	541.27	1620.79	3	0	0.00043
	LIEYAVEHR		34.53	377.21	1128.6	3	0.01	0.0014
	SFSADADGYTR		30.95	595.26	1188.5	2	0	0.0029
	AIDTAQIQPYDGHVTLYMADR		26.53	793.39	2377.14	3	0	0.0032
	GRPADRPALLGAVK		22.3	474.28	1419.83	3	0	0.0081
gi|489496308	14
	SLVYAVSDSASEPDR		93.12	798.38	1594.75	2	0	1.9e-09
	GQVFDWAPGVTLSLGLAAAHQSIVGNR		79.98	922.16	2763.45	3	0.01	3.2e-08
	LVYGGHTIGLALAQATR		76.72	581	1739.97	3	0	1.2e-07
	RVPGPHFDAGIAGAVLHSTADLVSGAPELAR		63.07	771.16	3080.63	4	0.01	1.2e-06
	APTGLAGLR		58.35	428.26	854.5	2	0	2.1e-05
	LTLNIAATHHDWR		56.18	516.61	1546.8	3	0	5.4e-06
	VGGPYFDDLSK		53.67	599.29	1196.57	2	0	9.3e-06
	VPGPHFDAGIAGAVLHSTADLVSGAPELAR		50.6	732.14	2924.52	4	0.01	1.8e-05
	LTLNIAATHHDWR		49.2	387.71	1546.8	4	0	2.4e-05
	RVPGPHFDAGIAGAVLHSTADLVSGAPELAR		48.13	617.13	3080.62	5	0	3.1e-05
	LVLDFYR		47.54	463.26	924.51	2	0	0.00028
	IGADAPAPAADPTAHWDGAVFR		44.46	736.37	2206.1	3	1.04	6.8e-05
	TEVVGLR		39.53	387.23	772.45	2	0	0.0047
	FPAVGDTLYTR		35.53	620.32	1238.63	2	0	0.00047
gi|489497426	14
	APLLAALGAADLALATVNELITNLR		141.05	835.49	2503.45	3	0.01	2.9e-14
	AEGYVDQAVELTQEALGTVASQTR		116.34	846.09	2535.25	3	0.01	1.2e-11
	AENSNIDDIKAPLLAALGAADLALATVNELITNLR		110.06	1202	3602.97	3	0.02	4.8e-11
	SQQSFEEVSAR		76.58	634.3	1266.58	2	0	6.6e-08
	LQEDLPEQLTELR		68.31	792.42	1582.82	2	0	5e-07
	LVGIELPK		63.32	434.78	867.54	2	0	2.9e-06
	LQEDLPEQLTELR		60.92	528.61	1582.82	3	0	2.1e-06
	AAEGYLEAATSR		52.28	413.54	1237.59	3	0	1.3e-05
	YNELVER		51.74	461.73	921.45	2	0	0.00012
	FTAEELR		44.02	433.22	864.44	2	0	0.00079
	LRSQQSFEEVSAR		42.24	512.93	1535.77	3	0	0.00011
	AENSNIDDIKAPLLAALGAADLALATVNELITNLR		40.48	902	3603.95	4	1	0.00016
	KAAEGYLEAATSR		36.86	456.23	1365.68	3	-0.01	0.00035
	FTAEELRK		35.75	497.27	992.53	2	0	0.0051
gi|489498502	14
	IGLATAEDIR		81.76	529.79	1057.57	2	0	2.1e-07
	LVDVSQDVIVR		66.44	621.85	1241.69	2	0	7.8e-06
	VQELFEAR		55.94	496.26	990.51	2	0	1.2e-05
	EATDEVGQALR		54.7	594.8	1187.58	2	0	7.4e-06
	TADSGYLTR		49.32	492.25	982.49	2	0.02	2.4e-05
	LIPAGTGINR		48.3	506.3	1010.59	2	0	0.00017
	EGLTVLEYFINTHGAR		46.22	607.32	1818.93	3	0	4.6e-05
	TFHQGGVGEDITGGLPR		45.55	580.96	1739.86	3	0	5.4e-05
	GIVVELAER		42.6	493.29	984.56	2	0	0.00024
	NIAVQPTEEAR		42.3	614.32	1226.62	2	0	0.00011
	TLGTDAVDEAGNVIVER		39.86	879.94	1757.87	2	-0.01	0.00018
	TLGTDAVDEAGNVIVER		39.8	586.97	1757.88	3	0	0.00019
	GLADTALR		27.07	408.73	815.45	2	0	0.06
	EHYPDDNPIITIVDSGATGNFTQTR		25.4	921.44	2761.31	3	1.01	0.0041
gi|489500428	14
	TINYQFGDVDAHGAMIR	Acetyl (Protein N-term)	146.84	975.46	1948.92	2	0	2.8e-14
	ALAGSLEAEHQAIISDVLTASDFWGGAGSAACQGFITQLGR		106.28	1042.01	4164.02	4	0.02	1.1e-10
	TINYQFGDVDAHGAMIR		98.79	636.64	1906.9	3	0	5.5e-10
	TINYQFGDVDAHGAMIR	Acetyl (Protein N-term); Oxidation (M)	98.39	983.46	1964.91	2	0	9.9e-10
	NFQVIYEQANAHGQK		96.94	582.96	1745.84	3	0	8.1e-10
	NFQVIYEQANAHGQK		95.35	874.43	1746.84	2	0.99	5.6e-09
	TINYQFGDVDAHGAMIR	Acetyl (Protein N-term)	85.89	650.98	1949.9	3	0.99	8.8e-09
	TINYQFGDVDAHGAMIR	Oxidation (M)	82.05	641.97	1922.89	3	0	2e-08
	VQAAGNNMAQTDSAVGSSWA	Oxidation (M)	68.93	990.94	1979.86	2	0	5.8e-07
	TINYQFGDVDAHGAMIR	Acetyl (Protein N-term); Oxidation (M)	61.05	655.97	1964.9	3	0	1.9e-06
	ALAGSLEAEHQAIISDVLTASDFWGGAGSAACQGFITQLGR		59.45	833.81	4164.02	5	0.01	2.7e-06
	NFQVIYEQANAHGQK		55.83	437.47	1745.85	4	0	5.8e-06
	VQAAGNNMAQTDSAVGSSWA		49.64	982.94	1963.87	2	0	2.2e-05
	VQAAGNNMAQTDSAVGSSWA		29.84	655.63	1963.87	3	0	0.0016
gi|489503193	14
	NVEERPIVGAPVDALVNLADEEKADLLVVGNVGLSTIAGR		124.19	1029.31	4113.23	4	1.02	2.3e-12
	VTGTAPIYEILHDAK		111.5	543.29	1626.86	3	0	4.6e-11
	NVEERPIVGAPVDALVNLADEEK		95.25	826.44	2476.29	3	0	1.2e-09
	NVEERPIVGAPVDALVNLADEEKADLLVVGNVGLSTIAGR		92.33	823.45	4112.23	5	0.02	2.2e-09
	TVVVGTDGSDSSMR		84.75	705.83	1409.64	2	0	1.1e-08
	ADLLVVGNVGLSTIAGR		84.41	827.98	1653.94	2	0	3.1e-08
	LIIASAYLPQHEDAR		82.42	566.31	1695.89	3	0	1.9e-08
	VTGTAPIYEILHDAKER		74.59	638.34	1912.01	3	0	1e-07
	VTGTAPIYEILHDAK		71.33	814.44	1626.86	2	0	2.1e-07
	AADILKDESYK		64.55	418.22	1251.64	3	0	6.5e-06
	AADILKDESYK		59.29	626.83	1251.64	2	0	2.1e-05
	LIIASAYLPQHEDAR		58.43	848.95	1695.89	2	0	3.3e-06
	VDVLIVHTT		54.18	498.79	995.56	2	0	8.3e-06
	LLGSVPANVSR		52.08	556.82	1111.64	2	0	1.9e-05
gi|489506480	14
	DTLIMSYEWPEDR		94.1	827.88	1653.74	2	0	2.4e-09
	AIADIEAYPQWISEYK		82.17	948.97	1895.93	2	0	2e-08
	QSLSWTLESSSLLK		81.19	789.92	1577.83	2	0	2.4e-08
	EVEILEADDEGYPK		48.53	803.87	1605.73	2	-0.01	2.8e-05
	TTQTIYIDADPGEVMK		48.15	891.43	1780.85	2	0	3.1e-05
	GSGTEVTYELAVDLAVPMIGMLK		47.29	798.75	2393.23	3	0.01	3.7e-05
	QSLSWTLESSSLLK	Gln->pyro-Glu (N-term Q)	44.39	781.41	1560.81	2	0.01	6.9e-05
	AIADIEAYPQWISEYKEVEILEADDEGYPKR		42.23	910.95	3639.77	4	0.01	0.00011
	QSLSWTLESSSLLK		39.43	526.95	1577.83	3	0	0.0002
	MLMDAAIFK		34.72	520.27	1038.52	2	0	0.00076
	MLMDAAIFK	Oxidation (M)	31.89	528.27	1054.52	2	0	0.001
	AIADIEAYPQWISEYKEVEILEADDEGYPK		29.3	1162.23	3483.67	3	0.01	0.0018
	LIDGALK		25.36	365.23	728.44	2	0	0.039
	RLIDGALK		23.54	443.28	884.55	2	0	0.055
gi|489507394	14
	LSSPVTQNVTFVNQGGWMLSR		154.37	774.4	2320.17	3	0	3.4e-15
	AAEHGDLPLSFSVTNIQPAAAGSATADVSVSGPK		151.3	1089.22	3264.63	3	0.01	6.5e-15
	KAAEHGDLPLSFSVTNIQPAAAGSATADVSVSGPK		149.75	849.19	3392.73	4	0.01	9.1e-15
	LSSPVTQNVTFVNQGGWMLSR		121.79	1161.09	2320.16	2	0	3.8e-12
	LSSPVTQNVTFVNQGGWMLSR	Oxidation (M)	118.4	779.73	2336.16	3	0	7.9e-12
	ASAMELLQAAGN		87.97	588.29	1174.56	2	0	2.1e-08
	AAEHGDLPLSFSVTNIQPAAAGSATADVSVSGPK		87.68	817.41	3265.62	4	0.99	6e-09
	AAEHGDLPLSFSVTNIQPAAAGSATADVSVSGPK		87.11	545.11	3264.63	6	0	6.8e-09
	GSLVEGGIGGTEAR		86.53	651.84	1301.66	2	0	4.8e-08
	AAEHGDLPLSFSVTNIQPAAAGSATADVSVSGPK		77.17	653.93	3264.64	5	0.01	5.8e-08
	GSLVEGGIGGTEAR		66.73	434.89	1301.66	3	0	5.5e-07
	LSSPVTQNVTFVNQGGWMLSR	Oxidation (M)	60.74	1169.09	2336.16	2	0	2e-06
	ASAMELLQAAGN	Oxidation (M)	41.42	596.29	1190.56	2	0	0.00013
	LSSPVTQNVTFVNQGGWMLSR		35.43	581.05	2320.16	4	0	0.00048
gi|489510308	14
	KVGVIGYGSQGHAHSLSLR		93.34	492.27	1965.05	4	0	1.8e-09
	VEEQGLDVDTPAEVAK		83.4	850.42	1698.83	2	0	3.2e-08
	QNAEHPIEVVGK		83.3	440.9	1319.68	3	0	1.5e-08
	KVGVIGYGSQGHAHSLSLR		64.58	394.02	1965.05	5	0	8.8e-07
	AGFEVMVEAGYPAELAYFEVLHELK		61.17	938.14	2811.39	3	0.01	1.8e-06
	LIVDLMYEGGLAR		61.14	483.93	1448.77	3	0	2.8e-06
	LVADVEGGNK		58.93	501.27	1000.53	2	0.01	3e-06
	GDGLALALSYAK		54.33	589.83	1177.64	2	0	8e-06
	DLMSWVDRPITETA		52.07	817.4	1632.79	2	0	1.3e-05
	GVPCLVAVEQDPR		49.12	714.85	1427.69	2	0	2.5e-05
	ALEMFYDDDADLSIIQGR		47.6	1036.97	2071.92	2	0.97	3.4e-05
	VGVIGYGSQGHAHSLSLR		45.48	460.25	1836.97	4	0.01	0.0015
	RQNAEHPIEVVGK		32.47	492.94	1475.78	3	0	0.0009
	RQNAEHPIEVVGK		24.09	369.95	1475.78	4	-0.01	0.011
gi|489515950	14
	GISVVAPAGGAYSMYTNWEQDGSK		119.36	830.05	2487.14	3	0	6.4e-12
	QWDTFLSAELPDWLAANR		113.37	1067.03	2132.04	2	0	2.3e-11
	GLAPGGHAAVGAAQGGYGAMALAAFHPDR		112.78	673.59	2690.31	4	0	2.7e-11
	GLAPGGHAAVGAAQGGYGAMALAAFHPDR		109.09	897.78	2690.31	3	0	5.9e-11
	GLAPGGHAAVGAAQGGYGAMALAAFHPDR	Oxidation (M)	92.61	677.58	2706.31	4	0	2.1e-09
	QWDTFLSAELPDWLAANR		69.41	711.69	2132.04	3	0	4.9e-07
	VWVWSPTNPGASDPAAMIGQAAEAMGNSR		65.19	991.14	2970.38	3	0.01	7.7e-07
	GLAPGGHAAVGAAQGGYGAMALAAFHPDR	Oxidation (M)	64.81	903.11	2706.31	3	0	8.4e-07
	SVGGHNGHFDFPASGDNGWGSWAPQLGAMSGDIVGAIR		51.4	957.19	3824.73	4	0.98	1.5e-05
	WHDPWVHASLLAQNNTR		46.99	682.34	2044	3	0	3.9e-05
	MFYNQYR	Oxidation (M)	41.03	519.23	1036.44	2	0	0.00037
	DIPVAFLAGGPHAVYLLDAFNAGPDVSNWVTAGNAMNTLAGK		39.88	1064.54	4254.12	4	0	0.00018
	MFYNQYR		38.92	511.23	1020.45	2	0	0.00022
	WHDPWVHASLLAQNNTR		35.31	512.25	2044.99	4	0.99	0.00049
gi|489996355	14
	SSVLPQIEGLDGFCSASLLVDR		117.75	784.73	2351.16	3	0.01	9.1e-12
	EAGGEELDECEFELALAHLR		92.97	759.68	2276.01	3	0	1.9e-09
	VPADQVDQGIEYYK		90.62	812.9	1623.78	2	0	4.9e-09
	CIATSAWETAEAMHASR		79.35	627.94	1880.81	3	1	4.6e-08
	CAEMFGGTPAVEEWEIAAMHR		76.72	794.35	2380.02	3	0.01	7e-08
	AVSSATFDSFDAMER		71.47	817.37	1632.73	2	0.02	2e-07
	DVVMPALQGMDGCIGVSLLVDR		68.31	778.72	2333.13	3	0.01	3.9e-07
	AVSSATFDSFDAMER		58.45	545.24	1632.71	3	0	3.3e-06
	SSVLPQIEGLDGFCSASLLVDR		49.29	1176.59	2351.16	2	0.01	2.4e-05
	STTIQAQSECIDTGIAHVR		45.23	1038.5	2074.98	2	0	5.7e-05
	EAGGEELDECEFELALAHLR		42.7	1139.52	2277.02	2	1.01	9.9e-05
	STTIQAQSECIDTGIAHVR		33.66	692.67	2074.98	3	0	0.0007
	EQVTPIRDR		24.8	371.87	1112.6	3	0	0.03
	EQVTPIRDR		23.53	557.3	1112.59	2	0	0.096
gi|489998280	14
	ANLLTLSAPEMTVLVGGLR		90.35	652.37	1954.09	3	0	3.4e-09
	ALVEVYGADDAQPK		79.79	738.37	1474.73	2	0	3.3e-08
	SQILASGLTVSQLVSTAWAAASSFR		74.51	851.13	2550.35	3	0.01	1.1e-07
	FVQDFVAAWDK		64.15	663.33	1324.65	2	0	9.7e-07
	DAITSGIEVVWTNTPTK		63.44	611.32	1830.94	3	0	1.1e-06
	VDLVFGSNSELR		63.43	668.35	1334.68	2	0	1.1e-06
	SPTMLATDLSLR		55.62	652.85	1303.68	2	0	2e-05
	AAGHNITVPFTPGR		48.24	479.93	1436.75	3	0	5.2e-05
	DIEEVMTTSQPWWPADYGHYGPLFIR		46.23	777.87	3107.45	4	0	4.6e-05
	DAITSGIEVVWTNTPTK		42.76	916.46	1830.9	2	-0.03	9.8e-05
	SPAGAWQYTAK		37.91	590.29	1178.57	2	0	0.00028
	VSFADLVVLGGCAAIEK		23.23	869.45	1736.89	2	0	0.0066
	TLEEIQESFNSAAPGNIK		22.17	974.49	1946.96	2	0	0.0083
	TFGFGFGR		21.79	444.72	887.43	2	0	0.009
gi|554796925	14
	AVADSDEFVVAVR		96.96	689.35	1376.69	2	0	8.1e-10
	QLAIGQDAPIEVVR		86.26	754.93	1507.84	2	0	8.2e-09
	SLSDSASGLGFAIPVNEMK		77.47	962.49	1922.97	2	1.02	4.3e-07
	VDNVDNLTVAR		68.72	608.32	1214.62	2	-0.01	3.6e-07
	SVSNAIASGAQVANVK		66.33	758.41	1514.81	2	0	6.1e-06
	QLAIGQDAPIEVVR	Gln->pyro-Glu (N-term Q)	63.05	746.41	1490.81	2	0	1.2e-06
	TDLAVLK		56.86	380.23	758.45	2	0	6.4e-05
	HVTLTVKPDPDST		53.01	470.58	1408.72	3	0	1.1e-05
	IVHPTLGINTR		52.65	407.58	1219.71	3	0	2.1e-05
	GGILENDVIVK		43.37	578.83	1155.65	2	0	0.0011
	VGDEVLAVGAPLGLR		36.24	733.42	1464.83	2	0	0.0004
	QAFGRPSGVQGSFVAER		28.82	598.31	1791.91	3	0	0.002
	IVHPTLGINTR		25.07	610.86	1219.7	2	0	0.015
	HVTLTVKPDPDST		21.75	705.37	1408.72	2	0	0.0091
gi|489495247	13
	NFQVVSIPTLILFKDGQPVK		96.47	748.43	2242.28	3	0	9e-10
	NFQVVSIPTLILFKDGQPVKR		95.88	600.6	2398.38	4	0	1.3e-09
	MVAPVLEEIATER		87.92	729.39	1456.76	2	0	1.8e-08
	MVAPVLEEIATER	Oxidation (M)	87.6	737.38	1472.75	2	0	6.1e-09
	LDVDTNPETAR		77.54	615.8	1229.59	2	0	1.5e-07
	VTDASFATDVLSSNKPVLVDFWATWCGPCK		65.2	838.14	3348.54	4	0.01	7.7e-07
	NFQVVSIPTLILFK		55.35	809.98	1617.95	2	0	1.4e-05
	ATDLTVAK		48.51	409.73	817.45	2	0	0.00025
	NFQVVSIPTLILFKDGQPVKR		47.93	800.46	2398.36	3	-0.01	3.2e-05
	ATDLTVAKLDVDTNPETAR		47.26	677.35	2029.03	3	0	0.00045
	NFQVVSIPTLILFKDGQPVK		37.4	561.83	2243.28	4	1.01	0.00031
	ELSDVVPNLN		34.79	550.29	1098.56	2	0	0.00055
	NFQVVSIPTLILFKDGQPVK		34.79	1122.15	2242.28	2	0.01	0.00055
gi|489499385	13
	LYADAGLDNSK		79.26	583.79	1165.56	2	0	6.6e-08
	SSHTWFVLR		55.68	378.2	1131.59	3	0	3.7e-05
	DFVDAQQFSK		48.4	592.79	1183.57	2	0.02	2.9e-05
	AFRDEVLAAINVK		48.21	482.61	1444.81	3	0	6.3e-05
	ELLGHQNVK		40.95	519.29	1036.57	2	0	0.00014
	ETIAYCR		38.53	451.2	900.39	2	0	0.00039
	VVFVEVDEDTSAYDRDHIAGAIK		38.17	638.07	2548.25	4	0	0.00026
	TDLQDPVKR		35.72	536.29	1070.57	2	0	0.007
	DEVLAAINVK		33.8	536.31	1070.6	2	0	0.0018
	TDLQDPVK		30.77	458.24	914.47	2	0	0.0019
	SSHTWFVLR		25.1	566.8	1131.58	2	0	0.079
	ILAPAHLPQEQSQRPGHIPGAINVPWSR		22.71	614.74	3068.64	5	0	0.0074
	AANEDGTFKSDEELAK		22.27	862.9	1723.79	2	0	0.0081
gi|489500385	13
	IEEALGDAAR		77.68	522.77	1043.53	2	0	3.3e-07
	AAADSAELPLFR		67.76	630.83	1259.65	2	0	4.4e-07
	YAGDLAFPR		67.76	505.26	1008.5	2	0	3.4e-06
	PIIEQVGAR		63.31	491.79	981.56	2	0	4.7e-06
	VQIVGDDIFVTNPER		61.82	851.45	1700.88	2	0	2.3e-06
	AAVPSGASTGEHEAVELRDGGDR		61.61	571.28	2281.07	4	1	1.7e-06
	AVQAVLDEIGPAVIGLNADDQR		40.21	755.41	2263.22	3	0.04	0.0017
	GNPTVEVEVALIDGTFAR		36.9	944.5	1886.98	2	0	0.00035
	VNQIGTLTETLDAVTLAHHGGYR		36.2	617.32	2465.27	4	0	0.0004
	GVANALLVK		31.07	442.77	883.53	2	-0.02	0.012
	LEEGIER		30.54	423.23	844.44	2	0.01	0.0065
	WGAEVYHALK		30.34	391.87	1172.6	3	0	0.0014
	LVDQALVDLDGTPDK		27.64	799.9	1597.79	2	-0.03	0.011
gi|489500895	13
	AFPLYDGLEEWSLVGR		93.6	926.47	1850.93	2	0.01	1.7e-09
	GFGDTEFTEVADIIATALATGSSVDVSALKDR		89.76	814.91	3255.63	4	0.01	3.8e-09
	AGVSVVSGGTDVHLVLVDLR		76.42	665.04	1992.1	3	0	8e-08
	IGTPALATR		56.18	450.27	898.52	2	0	4.9e-05
	ALFGAEFANVQPHSGAQANAAVLHALMSPGER		45.55	816.41	3261.6	4	0.99	5.4e-05
	VLDFAAFR		44.46	469.76	937.5	2	0	0.0006
	GFGDTEFTEVADIIATALATGSSVDVSALK		40.28	747.13	2984.5	4	0.01	0.00017
	AVLQAQGSVLTNK		35.5	443.59	1327.74	3	0	0.00051
	YAEGLPGR		29.81	431.73	861.44	2	0	0.011
	DTLEMIASENFAPR		29.13	797.38	1592.75	2	0	0.0031
	LLGLDLANGGHLTHGMR		27.74	444.74	1774.91	4	0.98	0.0025
	LMAPDVAK		22.37	422.73	843.45	2	0	0.012
	AVLQAQGSVLTNK		21.66	664.87	1327.73	2	-0.01	0.0093
gi|489501402	13
	GASSAASAASATIDAAR		135.58	739.37	1476.72	2	0	4.9e-13
	GGNWTIVSGLEIDEFSR		86.14	940.47	1878.92	2	0.01	8.4e-09
	TGAAVTDIK		75.24	438.25	874.48	2	0	4.2e-07
	VGVTGNPANTNALIAMTNAPDIPR		72.46	803.09	2406.23	3	0	1.6e-07
	IFDGVSLALLVGAR		67.62	715.92	1429.83	2	0	4.6e-07
	VAVTGAAGQIGYSLLFR		65.59	862.49	1722.96	2	1.01	7.8e-07
	ALNAVAADDVR		62.66	557.8	1113.58	2	0	1.1e-05
	LASGSLLGPDRPIELR		41.46	565.32	1692.95	3	0	0.00013
	SAVTELGLI		40.55	451.76	901.51	2	0	0.00016
	SDLLEANGAIFTAQGK		39.54	818.41	1634.82	2	0.98	0.0002
	IFDGVSLALLVGARPR		34.05	562	1682.98	3	0	0.00064
	GAAIIDAR		31.25	393.73	785.44	2	0	0.017
	MTIWGNHSATQYPDLFHAEVAGK		24.9	644.31	2573.2	4	0.99	0.0046
gi|489504572	13
	PGLPVEYLQVPSPSMGR		108.02	913.98	1825.94	2	0	8.9e-11
	WETFLTSELPQWLSANR		94.13	693.35	2077.03	3	0	3.1e-09
	VQFQSGGNNSPAVYLLDGLR		92.03	712.37	2134.08	3	0	2.4e-09
	VQFQSGGNNSPAVYLLDGLR		90.55	1068.05	2134.09	2	0.01	3.2e-09
	AADMWGPSSDPAWER		66.42	838.36	1674.71	2	0	7.9e-07
	NDPTQQIPK		64.95	520.77	1039.53	2	0	5.1e-06
	AADMWGPSSDPAWER		62.47	559.58	1675.71	3	1	1.3e-06
	GDLQSSLGAG		60.48	452.72	903.43	2	0	2.1e-06
	AADMWGPSSDPAWER	Oxidation (M)	49.28	846.36	1690.71	2	0	2.4e-05
	FQDAYNAAGGHNAVFNFPPNGTHSWEYWGAQLNAMK		45.36	1003.7	4010.79	4	0.99	0.0001
	LVANNTR		41.06	394.22	786.44	2	0	0.0025
	AVKPTGSAAIGLSMAGSSAMILAAYHPQQFIYAGSLSALLDPSQGMGPSLIGLAMGDAGGYK		28.07	867.59	6066.06	7	0.02	0.0076
	LWVYCGNGTPNELGGANIPAEFLENFVR		26.85	1043.16	3126.47	3	1	0.003
gi|489508727	13
	GGYAGMLVGSVGETVAQLAR		122.56	646	1934.99	3	0	1.3e-11
	SEEAQLVVVGSR		101.35	637.34	1272.67	2	0	1.7e-09
	GRGGYAGMLVGSVGETVAQLAR		79.92	717.04	2148.11	3	0	1.6e-07
	GGYAGMLVGSVGETVAQLAR		76.61	968.5	1934.99	2	0.01	6.6e-08
	AGPPTVHSEIVPAAAVPTLVDMSK		64.71	796.42	2386.25	3	-0.01	1.3e-06
	LLGSVSSGLLR		61.48	551.34	1100.66	2	0	1e-05
	TPVIVAR		57.41	378.24	754.47	2	0	2e-05
	VVEQASLR		56.12	451.26	900.5	2	0	7.5e-05
	HLIDDALK		52.47	462.76	923.51	2	0	3.7e-05
	LAGWQER		44.75	430.22	858.43	2	0	0.00013
	YPNVAITR		43.22	467.26	932.51	2	0	0.0011
	KIPLTLVHAVSPEVATWLEVPLPPGVLR		28.27	1011.26	3030.76	3	0	0.0039
	DAVLMVVGCLGSGR		27.45	711.85	1421.68	2	0	0.0027
gi|489511069	13
	EAADGIEGSVTVLTAGPER		72.74	936.47	1870.93	2	0	1.5e-07
	TNIVVLIK		71.58	450.3	898.59	2	0	3e-07
	EKEAADGIEGSVTVLTAGPER		70.51	710.36	2128.06	3	0	6.1e-07
	EAADAVLDEINER		63.19	722.85	1443.69	2	0	1.2e-06
	AVEEALQIR		62.8	514.79	1027.57	2	0	1.4e-05
	ALGTIEGTELVIAGNESTDGVGGAVPAIIAEYLGLPQLTHLR		53.01	1054.82	4215.26	4	0.02	1.1e-05
	ALGTIEGTELVIAGNESTDGVGGAVPAIIAEYLGLPQLTHLR		49.88	703.55	4215.26	6	0.02	2.1e-05
	QVPDTWSER		48.81	559.27	1116.52	2	0	4.2e-05
	KLTDGDFTLDR		42.02	640.83	1279.64	2	0	0.00011
	EKEAADGIEGSVTVLTAGPER		27.68	1065.04	2128.07	2	0	0.0025
	AVHLKDDGMHGSDVIQTGWALAR		25.62	620.07	2476.23	4	0	0.004
	LTDGDFTLDR		24.59	576.78	1151.55	2	0	0.0049
	ETDEGVFTLEATLPAVISVNEK		22.47	788.07	2361.2	3	0.01	0.0078
gi|489996861	13
	WDAVLAVNLLAPLR		99.8	775.96	1549.9	2	0	4.4e-10
	VIGLSSIAGIAGNR		79.51	664.39	1326.76	2	0	7.3e-08
	LLANMDDAR		72	509.76	1017.5	2	0.01	2.6e-07
	GIGATIAEVFAR		59.18	602.84	1203.66	2	0	7.9e-06
	DGAHVVAIDVESAAENLAETASK		53.23	766.38	2296.12	3	0	1e-05
	VAIVTGAAR		52.96	429.26	856.51	2	0	0.00011
	AGMIGITQALAPGLAAK		47.51	791.95	1581.9	2	0	3.5e-05
	ADILVNNAGITR		45.61	628.85	1255.69	2	0	0.00032
	ALEGFTR		45	397.21	792.41	2	0	0.00054
	GLHEFFTPVLR		43.85	439.24	1314.71	3	0	0.00036
	GITINAVAPGFIETQMTAAIPLATR		36.1	852.8	2555.38	3	0.01	0.00041
	VGGTALWLDVTADDAVDKISEHLR		34.99	646.09	2580.33	4	0.01	0.00096
	PAATGLESTMR		31.12	567.78	1133.55	2	0.99	0.0012
gi|554797021	13
	AMSSLGSSLGSSGLGGGVAANLGR		201.95	702.69	2105.06	3	0	1.2e-19
	GFAPAAAQAVETAAQNGVR		105.5	914.97	1827.93	2	0	1.3e-10
	AMSSLGSSLGSSGLGGGVAANLGR	Oxidation (M)	101.98	708.02	2121.05	3	0	2.7e-10
	AMSSLGSSLGSSGLGGGVAANLGR		97.53	1053.54	2105.06	2	0.01	7.2e-10
	GFAPAAAQAVETAAQNGVR		81.65	610.32	1827.93	3	0	2.9e-08
	GPGQMLGGLPVGQMGAR		77.92	813.42	1624.82	2	0	4.9e-08
	AASVGSLSVPQAWAAANQAVTPAAR		75.94	798.76	2393.25	3	0	7.6e-08
	AGGGLSGVLR		70.32	443.76	885.5	2	0	2.6e-06
	ALPLTSLTSAAER		66.77	665.37	1328.73	2	0	5.5e-07
	AMSSLGSSLGSSGLGGGVAANLGR	Oxidation (M)	47.5	1061.53	2121.05	2	0	3.5e-05
	AASVGSLSVPQAWAAANQAVTPAAR		37.41	1197.63	2393.25	2	0.01	0.00031
	AISPHLSPLSNMVSMANNHVSMTNSGVSMASTLSSMLK		34.81	787.38	3931.86	5	0.99	0.00054
	AISPHLSPLSNMVSMANNHVSMTNSGVSMASTLSSMLK	Oxidation (M)	32	987.97	3947.86	4	0.98	0.001
gi|489508745	12
	LVDAADPEVVFVSGEVR		84.92	901.47	1800.93	2	0	1.1e-08
	KSALDEEEIWDLTSAEFTR		66.18	747.36	2239.06	3	0	6.2e-07
	IAPLDGVGALLR		59.07	597.86	1193.71	2	0	2.9e-06
	LSDYPYVVPLIDLEMR		54.81	962	1921.99	2	0	7.3e-06
	ADEALPFAAIAVGAALVR		51.34	877.99	1753.97	2	0	1.5e-05
	GSGLAAQGLAEVCAALR		50.72	816.91	1631.81	2	0	1.8e-05
	RPTYVFAAVDHTGADVK		50.54	616.32	1845.94	3	0	6.5e-05
	LVDAADPEVVFVSGEVR		50.05	601.32	1800.93	3	0.01	3.6e-05
	ALIATGEQVLVNEHLIGPPPATVIR		49.56	652.88	2607.48	4	0	2.3e-05
	YAEITNVAQQFEAEIGR		39.51	969.98	1937.95	2	0.01	0.0002
	TDLLSTLPQR		33.96	572.32	1142.63	2	0	0.013
	LYQGATISSTK		28.04	584.82	1167.62	2	0	0.0023
gi|489511113	12
	IPDVLPLDVAAPLLCAGITLYSPLR		117.6	889.5	2665.47	3	0.01	9.4e-12
	RDPGPHDVAIDIK		81.04	358.94	1431.75	4	0	8.5e-08
	VAIIGLGGLGHMGVK		76.37	474.61	1420.82	3	0	6.9e-08
	STVAAYAAMSATEPLTK	Acetyl (Protein N-term)	64.05	877.93	1753.86	2	0.99	9.9e-07
	FAGICHSDIHTVK		55.43	369.18	1472.69	4	0	6.3e-06
	DPGPHDVAIDIK		52.27	426.22	1275.65	3	0	1.3e-05
	AEWGQPNYPVVPGHEIAGVVTAVGSEVTK		49.15	997.85	2990.52	3	0.01	2.5e-05
	RDPGPHDVAIDIK		48.36	478.26	1431.75	3	0	5.8e-05
	VGVGCFVDSCR		36.06	617.25	1232.48	2	0	0.00025
	LGAAMGADVTVLSQSLK		31.96	831.46	1660.91	2	1.02	0.001
	FVIDISAL		31.32	439.26	876.5	2	0	0.0012
	STVAAYAAMSATEPLTK		25.11	571.29	1710.85	3	0	0.0044
gi|499253028	12
	TAGGSLASDAQLAALR		80.86	751.4	1500.79	2	0	9.1e-08
	VEEGIEGLVHISELAER		77.89	627.33	1878.97	3	0	5e-08
	GGLILDIGLR		60.05	513.82	1025.62	2	0	1.2e-05
	GFLPASLVEMR		56.97	610.33	1218.64	2	0	5e-06
	TEGVIPAR		51.24	421.74	841.47	2	0	0.00016
	YFNDGDIVEGTIVK		50.86	785.39	1568.77	2	0	1.7e-05
	THAIGQIVPGK		44.68	374.22	1119.64	3	0	0.00047
	AWGTIEALK		43.53	494.78	987.54	2	0	0.0011
	VIDIDLER		40.01	486.77	971.53	2	0	0.00029
	VDRDEVLLDIGYK		36	512.27	1533.8	3	0	0.00042
	HDVDPNEVVSVGDEVEALVLTK		31.95	788.73	2363.18	3	-0.01	0.001
	ERVSLSLK		23.17	466.78	931.54	2	0.99	0.01
gi|499253107	12
	VAMAAAGTTANVER		79.84	454.57	1360.68	3	0	1.2e-07
	WIAEDHTVALFLDKDR		70.32	483	1927.98	4	0	5.4e-07
	EALLGCGAVLDHFR		64.86	516.26	1545.74	3	0	1e-06
	TTVTADTVR		55.2	482.26	962.5	2	0	2.1e-05
	APSLHNSQPWR		54.82	431.89	1292.65	3	1.01	7.2e-06
	SAVQLACR		53.61	447.22	892.43	2	0	3.6e-05
	DLVAALIGQPATPQALVR		38.5	917.04	1832.06	2	0	0.00025
	VLYATDHSGR		38.34	373.52	1117.55	3	0	0.0033
	ADAILLR		38.18	386.24	770.46	2	0	0.002
	TDRLPFAEPPDWDLVESQLR		27.15	795.4	2383.19	3	0.01	0.0028
	FPNPNDPLHLASIDFSPADFVTEGHR		25.59	724.1	2892.39	4	0.01	0.004
	VAMAAAGTTANVER	Oxidation (M)	24.57	689.83	1377.65	2	0.98	0.005
gi|499253254	12
	VAIFDGTVEAYLHR		117.39	530.95	1589.82	3	0	1.7e-11
	TVEQAIAELSAK		71.7	630.35	1258.68	2	0	1.9e-07
	GDDAAAAHAVALQIAALR		70.83	578.65	1732.92	3	0	2.3e-07
	ELTGAGMLACK		64.64	570.27	1138.52	2	0	8.7e-07
	SADLPPAVGVLVEYR		64.5	793.45	1584.88	2	0.03	9e-07
	ALLDVAGVMVTR		62.12	622.86	1243.7	2	0	4.7e-06
	NALAETDGDFDK		50.76	648.29	1294.57	2	0	4.1e-05
	AEGKPEQALPK		43.31	389.88	1166.63	3	0	0.0008
	ATAEGLVAAK		40.64	465.77	929.52	2	0	0.00093
	ANFTAADVKR		36.46	364.87	1091.58	3	0	0.0004
	NAEFQTLADQVVAAAAAAK		32.67	630.33	1887.97	3	0	0.00086
	NAEFQTLADQVVAAAAAAKPADVDALK		26.37	900.14	2697.41	3	0.01	0.0034
gi|499253262	12
	LPGGINSPDKLWESLLR		91.81	632.35	1894.03	3	0	2.5e-09
	VFAELSPHPLLTHAVEQTGR		82.21	551.3	2201.15	4	-0.01	2e-08
	VGDPDEHSLLAGR		74.8	455.9	1364.67	3	0.01	1e-07
	TAVVAANLPELVEGLR		68.19	826.47	1650.93	2	0	6.6e-07
	ELAEFEGELPR		53.8	645.32	1288.63	2	0	9e-06
	LFMLSSTSSDALR		51.01	714.36	1426.71	2	-0.01	1.6e-05
	LLTLGWQQR		43.5	557.82	1113.63	2	0	8.8e-05
	ANLEQAGLR		41.41	486.27	970.52	2	0	0.00037
	VTPVAVIGMGCR		38.22	624.82	1247.62	2	0	0.00026
	TTLIDVDEHTDVER		27.33	548.27	1641.78	3	0	0.0027
	EATSIDPQQR		24.67	573.29	1144.56	2	1	0.0049
	VAQQLLSGSEEDETAWR		23.28	959.96	1917.91	2	0	0.0066
gi|554797815	12
	ASAGHIYAVIGLK		81.99	433.92	1298.73	3	0	2.1e-08
	NFGIMAHIDAGK		69.34	425.22	1272.63	3	0	3.2e-07
	AHVPLSEMFGYVGDLR		62.38	597.64	1789.88	3	0	1.4e-06
	GITITSAATTTFWK		60.5	749.4	1496.79	2	0	2.1e-06
	ILYYTGINYK		52.38	624.34	1246.66	2	0	1.2e-05
	VEANVGKPQVAYK		51.33	468.26	1401.76	3	0	1.5e-05
	YLGGEELTVDEIK		50.65	733.37	1464.73	2	0	1.8e-05
	IGADFYFSVR		45.85	588.29	1174.56	2	0.98	8.3e-05
	DVLTDLSR		38.28	459.75	917.48	2	0	0.00026
	LLEVVAESDEHLLEK		35.61	575.31	1722.9	3	0	0.0054
	GQIQAMEER		30.5	531.26	1060.5	2	0	0.0014
	DNQLNIIDTPGHVDFTVEVER		22.02	804.4	2410.19	3	0.02	0.0086
gi|489495992	11
	VQFQGGGPHAVYLLDGLR		123.41	643.01	1926.01	3	0	2.7e-12
	PGLPVEYLQVPSASMGR		73.41	900.97	1799.93	2	0	1.4e-07
	FLEGLTLR		57.53	474.78	947.54	2	0	2.4e-05
	NDPMVQIPR		50.92	535.28	1068.54	2	0	0.00015
	IWVYCGNGTPSDLGGDNIPAK		45.38	742.01	2223	3	0.99	5.6e-05
	RNDPMVQIPR		43.93	409.22	1224.64	3	0	0.00039
	IWVYCGNGTPSDLGGDNIPAK		42.72	1112.51	2223	2	0.99	9.9e-05
	EMPAWLQANK		42.38	594.3	1186.58	2	0	0.00011
	LVANNTR		41.06	394.22	786.44	2	0	0.0025
	NDPMVQIPR	Oxidation (M)	39.19	543.27	1084.53	2	0	0.00021
	WETFLTR		27.75	476.75	951.48	2	0	0.0025
gi|489496413	11
	STTAELAELHDLVGGLR		103.2	594.65	1780.93	3	0	2.1e-10
	ILTDIELLDTDVSELDLER		85.97	734.72	2201.13	3	0	8.7e-09
	ILTDIELLDTDVSELDLER		78.8	1101.58	2201.14	2	0	4.1e-08
	STTAELAELHDLVGGLR	Acetyl (Protein N-term)	75.51	912.98	1823.94	2	1	8.3e-08
	IAIPDTEYDREFWR		70.16	604.3	1809.87	3	0	2.6e-07
	STTAELAELHDLVGGLRR		46.83	485.27	1937.03	4	0	9.8e-05
	IVIDADR		45.17	401.23	800.44	2	0	0.00075
	FGDNPATR		44.07	439.21	876.41	2	0	0.00015
	AAVPQPSEK		36.79	463.75	925.49	2	0	0.0012
	DVDDEGVGGHRY		30.88	659.8	1317.58	2	0.02	0.0013
	RIVIDADR		24.64	479.28	956.54	2	0	0.017
gi|489498816	11
	LGIPQISTGELFR		86.55	715.9	1429.79	2	0	4.3e-08
	TVDAVGTMDEVFAR		81.51	755.86	1509.71	2	0	2.3e-08
	VSEEVLLER		79.17	537.3	1072.58	2	0	4.1e-07
	RGTDIDAVLEFR		73.34	464.58	1390.72	3	0	1.1e-06
	GTDIDAVLEFR		50.48	618.32	1234.62	2	0	1.8e-05
	GRADDTDDVILNR		45.52	487.24	1458.71	3	0	5.4e-05
	ADDTDDVILNR		45.32	623.8	1245.59	2	0.01	5.6e-05
	TVDAVGTMDEVFAR		39.63	504.24	1509.71	3	0	0.00092
	VLLLGPPGAGK		37.06	511.32	1020.63	2	0	0.00078
	RGTDIDAVLEFR		34.94	696.37	1390.72	2	0	0.0017
	ALHEMLER		27.63	499.76	997.5	2	0	0.0028
gi|489500822	11
	GSLVGMRPDDLAVQMVR		96.51	615.32	1842.94	3	0	8.9e-10
	IVSTGVSGLSPEIMGLGPIEASK		82.63	1121.61	2241.2	2	0.01	1.8e-08
	TDQKLPDIYIAMGQTAENVAIMTGISR		79.08	979.83	2936.48	3	1	3.8e-08
	VVAVALGYDFLPGTTVNR		76.74	946.52	1891.03	2	0	6.4e-08
	YCSSSLQTTR		56.61	596.26	1190.5	2	0	6.2e-06
	PEAVIVSTAR		56.23	521.8	1041.58	2	0	7.7e-06
	ELGIDEDKLNISGGAIALGHPFGMTGAR		49.69	710.62	2838.44	4	0.01	2.2e-05
	ELGIDEDKLNISGGAIALGHPFGMTGAR		35.45	947.15	2838.44	3	0.01	0.00047
	ELGLTPLAR		34.33	485.28	968.55	2	-0.01	0.0056
	AGEGDAFISAGVETVSR		34.09	833.41	1664.81	2	0.01	0.00064
	NPLFDGAQER		33.19	573.78	1145.55	2	0	0.0021
gi|489506697	11
	YAVNNSFGFGGHNVALAFGR		118.33	700.01	2097.02	3	0	8e-12
	AGVMTPVSACSSGSEAIAHAWR		82.2	745.35	2233.01	3	0.01	2e-08
	IVESYDLMNAGGPR		63.05	761.37	1520.73	2	0	1.2e-06
	FAVVVGTGLGGAER		46.89	666.87	1331.72	2	0	9.9e-05
	KVSPLAVQMIMPNGAAAVIGLQLGAR		40.6	869.49	2605.44	3	0.98	0.00016
	YAVNNSFGFGGHNVALAFGR		39.88	1050.01	2098	2	0.98	0.00018
	VAGCDQAAVYAPK		39.34	670.32	1338.63	2	1.02	0.0002
	SALGHSIGAVGALESVLTVLTLR		38.04	755.44	2263.3	3	0.01	0.00027
	GLLAGESGIHALEDEFVTK		36.71	993.51	1985.02	2	0	0.00036
	LLGAGITSDAFHMVAPAADGVR		23.81	543.04	2168.11	4	0.01	0.0058
	LLGAGITSDAFHMVAPAADGVR		22.75	724.03	2169.07	3	0.96	0.0073
gi|489509802	11
	ITIDYYGAATPITQLASINVPEAR		115.73	859.79	2576.35	3	0.01	6e-11
	NSDLGVNPTNDGALIR		68.86	828.42	1654.83	2	0	3.5e-07
	LVVIKPYEANQLR		68.44	514.97	1541.9	3	0	3.8e-07
	VAVPQLTEER		52.66	571.32	1140.62	2	0	9.5e-05
	TTHQYVTQIDELVK		49.45	558.96	1673.86	3	0	2.3e-05
	MIDEALFDAEEK		42.76	705.83	1409.64	2	0	9.8e-05
	IDEALFDAEEK		34.38	640.82	1279.62	2	1.02	0.0006
	DDLSTIR		28.43	410.21	818.41	2	0	0.035
	ANPGMFSR	Oxidation (M)	26.74	448.21	894.4	2	0	0.0031
	HKEGELLEV		25.25	527.28	1052.55	2	0	0.0043
	EGEAGEDEVGRAEK		23.74	492.56	1474.66	3	0	0.016
gi|489510012	11
	LFDDWSNLGSISELSTSR		117.25	1013.99	2025.97	2	0.01	1e-11
	VDSLLGITSADVDVR		107.77	780.42	1558.82	2	0	7.9e-11
	PATVWIAQDGSHHLVR		102.3	447.49	1785.93	4	0.01	2.6e-10
	SARPATVWIAQDGSHHLVR		102.3	701.04	2100.1	3	0	2.6e-10
	ASIDLGSGSIQLTQSK		76.97	535.62	1603.84	3	0	6.1e-08
	VQGDNISVK		62.4	480.26	958.51	2	0	2.6e-06
	ITGTIPASSVK		54.07	537.8	1073.59	2	0.98	2.4e-05
	GLTSVHVAVR		52.55	519.81	1037.6	2	0	1.7e-05
	VLDPAAGVTQLLSGVTNLQAQGTEVIDGISTTK		30.23	1099.59	3295.76	3	0.01	0.0015
	GVCTYNDEQGVPFR		29.76	815.85	1629.69	2	0	0.0029
	LFDDWSNLGSISELSTSR		26.93	676.33	2025.97	3	0.01	0.003
gi|489516087	11
	EVDVAPAASGAPHAAGGR		107.45	544.94	1631.8	3	0	1.8e-10
	DEGDFLGEQFMQWFLQEQIEEVALMATLVR		98.61	1191.58	3571.71	3	0.01	5.7e-10
	AGANLFELENFVAR		86.98	775.9	1549.79	2	0	1.4e-08
	VEIPGVDTVR		75.13	542.8	1083.59	2	0	6.2e-07
	EALALALDQER		70.6	614.83	1227.64	2	0	1.9e-06
	HFYSQAVEERNHAMMLVQHLLDR		59.79	565.88	2824.35	5	0.99	2.5e-06
	HFYSQAVEER		53.85	633.3	1264.59	2	0	1.9e-05
	NHAMMLVQHLLDR		40.41	526.93	1577.78	3	0.98	0.00016
	NHAMMLVQHLLDR		39.32	789.4	1576.79	2	0	0.00023
	EALALALDQER	Glu->pyro-Glu (N-term E)	23.49	605.82	1209.62	2	-0.01	0.02
	FHALMQEQIHNEFTAAQQYVAIAVYFDSEDLPQLAK		22.46	1042.27	4165.04	4	0.01	0.0078
gi|489997555	11
	KGDVYPIGDGFALDFAGGK		86.74	642.99	1925.95	3	0	7.4e-09
	VFFSPATGANAVEGEILAK		62.85	961.01	1920	2	0	1.3e-06
	VSTFSAADNPVIFWTPEHGAFVVR		60.65	883.12	2646.33	3	0.01	2.1e-06
	GALNAAWDK		46.41	473.24	944.47	2	-0.01	0.00016
	GLQVAIDPSAAINMAWR		45.36	906.98	1811.94	2	0	5.6e-05
	FSGGEVSWNR		37.84	569.77	1137.52	2	0	0.001
	EFTTVPAVLAEQLK		37.16	515.95	1544.84	3	0	0.00033
	MFFTPATGAK		33.95	535.77	1069.53	2	0	0.00065
	GAMVAAWDK		32.54	474.74	947.47	2	0.01	0.00099
	AGGDTSTLGVR		25.73	517.27	1032.52	2	0	0.0039
	FSAADKPVIFWTPDHGAFVVR		25.33	590.81	2359.21	4	0	0.0042
gi|489997867	11
	RVTTCEEFADALR		65.83	519.59	1555.74	3	0.03	4.1e-06
	KYDAPLESDIDAVAGTVSGWVR		57.54	783.73	2348.17	3	0	4e-06
	IAEGMGVPAR		55.97	500.77	999.52	2	0	1.1e-05
	SGEPAMMLIGGDATR		51.42	753.36	1504.7	2	0	1.5e-05
	LAYFAEGAAAQLDGVK		49.78	812.42	1622.83	2	0	2.1e-05
	VPMVVVVGDHATYHK		47.54	413.72	1650.86	4	0.01	3.5e-05
	GPGLTAAAR		41.03	407.23	812.45	2	0	0.00042
	GAGIPAVER		36.73	435.25	868.48	2	0	0.00036
	RTEAAADVGADAEAAIAASR		29.49	639.32	1914.94	3	0	0.0027
	ALDLLDISRPTMDFVK		29.48	612	1832.97	3	0	0.005
	AAFAEPGPHLIDVVVPSLVG		26.14	663.37	1987.08	3	0	0.0035
gi|554794629	11
	LLDNPTVTSIASEYVK		64.5	875.47	1748.92	2	0	9e-07
	LIDTAYAYGNEAAVGR		60.46	561.95	1682.83	3	0	2.1e-06
	LATPDQGFTR		58.46	553.28	1104.56	2	0	4e-06
	TPAQVLLR		56.2	449.28	896.55	2	0	6.4e-06
	LGLDYVDLYLIHWPAPPVGK		56.09	756.08	2265.22	3	0	5.5e-06
	VREDPLTYAGT		51.18	611.31	1220.6	2	0	1.6e-05
	EELFVTTK		50.83	483.76	965.51	2	0	4.3e-05
	AVSAALEIGCR		49.52	568.28	1134.55	2	0	2.3e-05
	IASNFDVFDFELAAEHMDALGGLNDGTR		33.88	1009.14	3024.4	3	0.01	0.00066
	YVDAWGGMIQSR		33.36	691.83	1381.64	2	0	0.00074
	WNLQLGNAVVVR		25.41	684.89	1367.77	2	0	0.0041
gi|489495617	10
	QTGEWKDGEALFLR		103.55	550.61	1648.82	3	0	6.6e-10
	FTPSGAAVANFTVASTPR		103.43	897.46	1792.91	2	0	2e-10
	TVIEVEVDEIGPSLR		98.42	828.45	1654.88	2	0	8.9e-10
	EAAENVAESLTR		59.08	645.32	1288.63	2	0	2.9e-06
	AGDTTITIVGNLTADPELR		54.85	979.02	1956.02	2	0	7.2e-06
	DGEALFLR		52.4	460.75	919.48	2	0	7.5e-05
	FTPSGAAVANFTVASTPR		36.56	598.98	1793.92	3	1	0.00037
	RTVIEVEVDEIGPSLR		26.63	906.5	1810.98	2	0	0.015
	AGDTTITIVGNLTADPELR		26.44	653.01	1956.02	3	0	0.0033
	QTGEWKDGEALFLR	Gln->pyro-Glu (N-term Q)	23.76	545.27	1632.79	3	1	0.0059
gi|489498348	10
	ILTSGEVQPAIDMLR		103.36	821.95	1641.88	2	0	2e-10
	EFAGLNQHAHAATK		62.21	498.92	1493.73	3	0	1.5e-06
	SDPVSYTR		54.59	462.72	923.43	2	0	7.6e-06
	ADALTAIR		54.3	415.74	829.47	2	0	0.00013
	SAYQQATGLAK		43.2	569.79	1137.57	2	0.99	8.9e-05
	TFFGETALAAGFIDEIALPEVVVSR		34.98	884.8	2651.39	3	0	0.00052
	AGIDGIAAEFGL		32.31	567.3	1132.58	2	0	0.00093
	VAAHAYNIQANEVAIGMTIPYAALEIMK		30.76	1001.52	3001.55	3	0.01	0.0013
	SRADALTAIR		28.53	537.31	1072.6	2	0	0.041
	GGFELAYR		26.49	456.74	911.46	2	0.01	0.02
gi|489499444	10
	DALVSTFQDLYGPAQVVFQEMITSR		102.6	939.14	2814.39	3	0	2.4e-10
	HPTTDSLTESANR		92.94	714.84	1427.67	2	0	1.9e-09
	HLLINDLPIER		73.12	444.93	1331.76	3	0	1.9e-07
	HLLINDLPIER		56.64	666.89	1331.76	2	0	5.1e-06
	YGPGMGQALDPNYHLR		56.37	596.96	1787.85	3	0.01	5.2e-06
	SFEAFTDVVMR		50.66	651.31	1300.61	2	0	1.8e-05
	FTPGGLVLTEWQGAAVYR		41.63	655.68	1964.01	3	-0.01	0.00012
	AQVSSIVGLER		35	579.83	1157.64	2	0	0.00052
	NQAIVVETTAYR		28.7	682.86	1363.71	2	0	0.0044
	HPTTDSLTESANR		22.22	477.23	1428.66	3	0.99	0.074
gi|489499758	10
	ADTDDTATLR		85.57	539.75	1077.49	2	0	2.4e-08
	YPGGEIDLQIVHATEGADGIALGPLLAK		68.72	940.17	2817.5	3	0.01	3.6e-07
	TGHTTFDVGFANTAAAK		61.64	570.28	1707.82	3	0	2.4e-06
	LPTIAAYAYK		59.58	555.81	1109.61	2	0	2.6e-06
	SSITYIDGDAGILR		56.1	740.89	1479.76	2	0	5.5e-06
	QIYTGYAER		49.85	550.77	1099.53	2	0	2.1e-05
	DYVTIDAR		39.46	476.74	951.46	2	0	0.0012
	LTFGFPAEPYQADPEVVR		37.27	1018.51	2035	2	0	0.00032
	ADTDDTATLR	Acetyl (Protein N-term)	26.75	561.27	1120.52	2	1.01	0.0031
	LGGDDSLLGIAK		26.74	579.82	1157.63	2	0	0.0031
gi|489509098	10
	LDQSGPTVSQTVSR		107.5	737.88	1473.74	2	0	1.1e-10
	TIYDLEEEGVTPLR		65.24	817.91	1633.82	2	0	7.6e-07
	QLTEHVQGDIDLITR		51.94	579.98	1736.91	3	0.01	1.3e-05
	QLTEHVQGDIDLITR	Gln->pyro-Glu (N-term Q)	50.27	860.94	1719.86	2	-0.02	1.9e-05
	LLVDVIGLPWEEVHAEACR		49.62	732.71	2195.1	3	1.01	2.2e-05
	QLTEHVQGDIDLITR		48.44	869.46	1736.91	2	0	2.9e-05
	ALAIAVMR		48.08	422.76	843.5	2	0	0.00038
	LTELPAGSPVAVVVR		40.71	754.45	1506.88	2	0	0.00015
	VTVETTPGGGVTIVIPGHENVTLPHEMAHAVK		29.53	658.95	3289.72	5	0	0.0017
	VLNNPTTSPFGNPIPGLVELGVGPEPGADDANLVR		22.4	1176.61	3526.8	3	0.99	0.0079
gi|489509260	10
	ALVPVLPSVEEFPYAIR		84.76	950.53	1899.05	2	0	1.1e-08
	VEIADIDKR		81.11	353.53	1057.58	3	0	2.3e-07
	TTDFGAFVSLLPGR		50.25	740.9	1479.78	2	0	1.9e-05
	DFVTALQLDTK		49.41	625.83	1249.66	2	0	0.00025
	VEDVVNVGDK		49.41	537.28	1072.54	2	0	0.00011
	VEDVVNVGDKLR		45.82	448.25	1341.73	3	0	5.1e-05
	LTILEVMAEAIDRPDEMSPYAPR		43.69	873.11	2616.31	3	0.01	8e-05
	LDGIPSQVLAGALEQAK		36.27	855.47	1708.93	2	0	0.0004
	EHFDFFPLTVDVEER		25.77	627.31	1878.9	3	0.02	0.0038
	FLGTVVK		22.51	382.24	762.47	2	0	0.04
gi|489509793	10
	LQFTATTLSGAPFDGASLQGK		139.66	1055.55	2109.08	2	0	8.1e-14
	ADVGAMQSFVSK		118.2	620.31	1238.6	2	0	8.3e-12
	YNLNFTNLNDADGVIWAR		111.69	1048.51	2095.02	2	0	3.4e-11
	ADGTSTFVNNPTAAMSQDELSGR		109.08	790.36	2368.06	3	0	5.9e-11
	LQFTATTLSGAPFDGASLQGK		91.28	704.03	2109.08	3	0	2.8e-09
	ADVGAMQSFVSK	Oxidation (M)	76.12	628.3	1254.59	2	0	7.3e-08
	YNVPWQPAFVFYR		63.79	843.93	1685.84	2	0	1e-06
	YNLNFTNLNDADGVIWAR		58.05	699.35	2095.02	3	0.01	3.6e-06
	PAVLWFWTPWCPFCNAEAPSLSQVAAANPAVTFVGIATR		53.69	1071.27	4281.06	4	1.01	9.2e-06
	ADGTSTFVNNPTAAMSQDELSGR		22.83	1185.04	2368.06	2	0	0.0072
gi|489996382	10
	GPAGPVLVEASR		60.74	576.82	1151.63	2	0	2e-06
	QAPILALGGRPEELR		58.14	540.97	1619.89	3	0.97	3e-05
	SKVDQPASDINWIVVR		42.33	609.66	1825.96	3	-0.01	0.00011
	VQLAVIGGGEAGQLAR		36.86	769.94	1537.86	2	0	0.00035
	YASSILGSTATELAEK		33.97	820.92	1639.83	2	0	0.00065
	VYPITTHTGIAR		33.16	664.87	1327.72	2	0	0.00078
	IETDIPR		32.46	422.73	843.45	2	1	0.016
	VDQPASDINWIVVR		29	806.43	1610.85	2	0	0.0019
	LVGPSGHPVFR		28.57	389.22	1164.64	3	0	0.0021
	MTDAPDNEAVLEYAAR		25.12	883.41	1764.8	2	0	0.0044
gi|489997754	10
	VQFQSGGANSPALYLLDGLR		154.25	1053.55	2105.1	2	0	3.5e-15
	WETFLTSELPGWLQANR		110.24	1024.52	2047.02	2	0.01	4.6e-11
	PGLPVEYLQVPSPSMGR		108.02	913.98	1825.94	2	0	8.9e-11
	VQFQSGGANSPALYLLDGLR		94.09	702.7	2105.09	3	0	1.5e-09
	ALGATPNTGPAPQGA		48.65	661.84	1321.66	2	0	0.00013
	NDPLLNVGK		45.43	485.27	968.53	2	0	5.5e-05
	FQDAYNAGGGHNGVFDFPDSGTHSWEYWGAQLNAMKPDLQR		44.55	917.81	4584.04	5	1	8.4e-05
	FLEGFVR		44.07	434.24	866.47	2	0	0.00051
	ASDMWGPK		43.13	446.21	890.41	2	0.01	0.00035
	EDPAWQR		43.1	451.21	900.41	2	0	0.00024
gi|499252920	10
	MLFAEALETQK		53.88	640.83	1279.65	2	0	8.9e-06
	VFDYTLAIGK		47.11	563.81	1125.61	2	0	3.8e-05
	MPLVEIIK		44.59	471.79	941.56	2	0	0.00066
	GVDFVIEAVFENQELK		38.13	612.99	1835.93	3	0	0.00027
	SDALLAR		37.98	373.21	744.4	2	-0.01	0.002
	SGLWPGLR		29.68	443.25	884.49	2	0	0.022
	TFFAGGDVK		28.54	471.24	940.47	2	0	0.0021
	ITPTADAADFK		26.58	575.29	1148.57	2	-0.01	0.0032
	GAGFYEYADGKR		25.9	667.32	1332.62	2	0.01	0.0053
	GAGFYEYADGKR		23.51	445.21	1332.61	3	0	0.0062
gi|489496942	9
	PIATPEVYAEMLGQAK		92.41	859.45	1716.88	2	0	2.2e-09
	GFADAGSDGIIQFSTGGAEFGSGLGVK		75.06	849.42	2545.23	3	1.02	9.2e-08
	LRPDILAQGQQVAAAK		59.38	560.33	1677.95	3	0	2.7e-06
	TIEALGAGEHGK		53.38	394.88	1181.6	3	0	2.4e-05
	DMVTGAVALAEFTHVIAAK		52.88	648.68	1943.02	3	0	1.1e-05
	LGLPADAKPFDFVFHGGSGSLK		48.07	565.8	2259.17	4	0	3.1e-05
	PIATPEVYAEMLGQAK		47.4	573.3	1716.88	3	0	3.6e-05
	SEIEEALR		42.56	474.26	946.5	2	1.02	0.00028
	YLLAATFGNVHGVYKPGNVK		38.81	537.8	2147.15	4	0	0.00023
gi|489499716	9
	LEQLQTLTTTAAALFGTSHR		135.47	720.72	2159.15	3	1.01	3.7e-13
	VAMFPAVEPDDVSALTECVDWVVER		79.13	941.78	2822.3	3	0.01	3.8e-08
	ANGIVDTEPYR		55.36	618.3	1234.58	2	0.99	7.5e-06
	IEAIAATGR		46.68	451.26	900.5	2	0	0.00065
	WVPDFLSLPIAVENSLK		36.74	964.53	1927.04	2	0	0.00036
	NFASDGGLWLAIMSPAALSR		29.99	693.02	2076.05	3	0	0.0015
	SQVVGTIDFVDDVDAGTVAK		28.2	1018.51	2035.01	2	0	0.0023
	LYSWAQERPYTTPFVTDPGLR		25.8	833.09	2496.25	3	0	0.0038
	VAMFPAVEPDDVSALTECVDWVVERL		23.07	979.8	2936.38	3	1	0.0069
gi|489499868	9
	IFNGSITQWNNPAIQALNR		92.91	1079.56	2157.1	2	0.99	1.9e-09
	IFNGSITQWNNPAIQALNR		85.99	720.04	2157.1	3	0.99	8.7e-09
	SDESGTTDNFQR		68.32	678.79	1355.56	2	0	3.5e-07
	YPDSQVGTAVK		60.66	582.8	1163.58	2	0	7.2e-06
	RPGSYPIVLATYEIVCSK		56.96	681.35	2041.04	3	0	6.4e-06
	SFQGGVGEGAR		50.08	532.76	1063.5	2	0	2.5e-05
	LSTAVNAIA		44.37	430.25	858.48	2	0	7.7e-05
	DFTLPGER		26.99	467.74	933.46	2	0	0.03
	AFLQSTIGAGQSGLGDNGYIPIPDEFK		24.93	932.8	2795.38	3	1	0.0046
gi|489499877	9
	ELHSSGSTAQENAMEQFVYAYVR		101.85	873.07	2616.2	3	0.01	2.8e-10
	QLNMAQIITSAGPDPVAITTESVGK		87.73	847.78	2540.32	3	0.01	5.9e-09
	YPDATTGTAVR		60.57	576.29	1150.56	2	0	2.1e-06
	GVSTLNLDGPTTAK		60	687.36	1372.71	2	-0.01	1e-05
	AFMQAAIGPGQEGLDQYGSIPLPK		58.29	830.09	2487.25	3	0.01	3.4e-06
	QLNMAQIITSAGPDPVAITTESVGK	Gln->pyro-Glu (N-term Q)	49.73	842.1	2523.29	3	0	2.2e-05
	ELHSSGSTAQENAMEQFVYAYVR		36.99	655.06	2616.22	4	0.02	0.00034
	LAAAVNAIS		27.55	415.75	829.49	2	1.02	0.053
	IFNGTITVWNDPQIQALNSGTDLPPTPISVIFR		23.6	1209.31	3624.9	3	1	0.0061
gi|489501991	9
	GAASSEESTEVDPAVAQAR		116.67	937.94	1873.87	2	0	1.2e-11
	SEVCVDLLDTLSGLAAAAK		86.67	641.33	1920.96	3	0	7.5e-09
	WSLASVNVDVAPR		80.67	707.38	1412.74	2	0	4.3e-08
	SDEVPVVVLLWSPR		66.21	798.44	1594.87	2	0	6.2e-07
	QQLEDGDFVAAR		63.04	674.83	1347.64	2	0	1.2e-06
	WVDSLLSATAGK		55.09	624.34	1246.66	2	0	6.8e-06
	QIEFLIR		44.27	459.77	917.53	2	0	0.00056
	VAQIFGVQAVPTVVALAAGQPISSFQGLQPADQLSR		41.67	1222.01	3663	3	0.02	0.00012
	GAASSEESTEVDPAVAQAR		27.23	625.96	1874.87	3	1	0.0028
gi|489502422	9
	TLSGDLTTNPTAATGNVK		111.91	880.96	1759.9	2	0	3.2e-11
	GSGNSVQMTLSK		95.48	604.8	1207.59	2	0	1.1e-09
	GSGNSVQMTLSK	Oxidation (M)	59.36	612.8	1223.58	2	0	2.7e-06
	VSAQAVNQIAPPFNATQPVPATVWIQETGDHQLAQAQLDR		54.55	1078.31	4309.2	4	0.01	7.7e-06
	IPGLSLK		43.3	364.24	726.47	2	0	0.00027
	DTINGQNTIR		33.22	566.78	1131.55	2	0.99	0.0014
	VQVTKPPVS		28.8	477.78	953.55	2	0	0.012
	GSGNSVQMTLSK		28.78	403.86	1208.57	3	0.99	0.002
	SAHMVLTVNGKIPGLSLK		25.62	467.27	1865.05	4	0.99	0.004
gi|489502558	9
	EYGFTAEAVAAAAER		87.38	778.37	1554.73	2	0	6.4e-09
	VLAADAVQK		43.42	457.77	913.52	2	0	0.0016
	WQLEFDAWAR		41.03	661.32	1320.63	2	0	0.00014
	VVSMPCLEWFEAQPYEYR		40.26	765.01	2292.01	3	0	0.00017
	TVIGYPAPNLMDTGK		36.34	788.9	1575.8	2	0	0.00039
	AASGAVLSALGPK		34.42	571.83	1141.64	2	0.99	0.00059
	TTLEEISALTRPR		32.05	496.28	1485.82	3	0	0.0011
	HTPGVEITTGPLGQGLASAVGMAMASR		29.67	870.45	2608.32	3	0.01	0.0016
	AYGGTFLQFSDYMR		25.67	828.39	1654.76	2	0.02	0.0039
gi|489502678	9
	VWVVPSDFNAALQGFTR		82.17	954	1905.98	2	0.01	2e-08
	AVATAEAIAR		80.67	486.78	971.54	2	0	2.8e-07
	QAQILAAEGAK		71.99	550.31	1098.6	2	0	3.9e-07
	LLGKPGEDGVFR		60.41	429.91	1286.7	3	0	5.6e-06
	AGRPTPEMLAYQYLQTLPEMAR		58.68	846.1	2535.27	3	0.01	3.1e-06
	KPVEGSLGTPPR		52.65	413.23	1236.68	3	0	2.8e-05
	QAAILAAEADR		45.64	564.81	1127.6	2	0	0.0005
	FEPSPVEDQPK		40.09	636.81	1271.6	2	0	0.00017
	AMILTAEGTR		38.33	531.78	1061.55	2	0	0.0011
gi|489504387	9
	VPDIHDVALMEDR		94.43	503.92	1508.73	3	0	6.1e-09
	ISSQLLANWLR		75.51	650.87	1299.73	2	0	1.4e-07
	FALNAANAR		54.45	474.26	946.5	2	0	1.7e-05
	VVADLTPQNQALLNAR		49.76	574.99	1721.94	3	0	3.2e-05
	RVIEPIDMDAYR		47.27	493.25	1476.74	3	0	3.7e-05
	HGVITSADVR		45.08	352.19	1053.56	3	0.01	7.8e-05
	VIEPIDMDAYR		29.45	661.33	1320.64	2	0	0.0017
	VVFINTGFLDR		28.37	640.85	1279.69	2	0	0.0022
	NWLGLNK		25.29	422.74	843.46	2	0	0.0052
gi|489504817	9
	FCGAEGTENVMPASAFR		124.02	916.89	1831.77	2	0	1.1e-12
	AAASGATVLCVSK		114.24	612.31	1222.6	2	0	2e-11
	DSFGEDYGVTIADGPMAGLLAR		106.98	1128.04	2254.07	2	0.01	9.3e-11
	DSFGEDYGVTIADGPMAGLLAR		94.63	752.36	2254.06	3	0.01	1.3e-09
	GNAINTVGELPAVGSPAPAFTLTGGDLGVISSDQFR		91.41	883.2	3528.79	4	1	2.7e-09
	SVLLNIFPSVDTPVCATSVR		85.34	722.04	2163.11	3	0	1e-08
	GNAINTVGELPAVGSPAPAFTLTGGDLGVISSDQFR		84.23	1177.27	3528.8	3	1.01	1.3e-08
	SVLLNIFPSVDTPVCATSVR		78.67	1082.56	2163.11	2	0.01	4.2e-08
	AIVVIGADGNVAYTELVPEIAQEPNYEAALAALGA		21.94	1171.62	3511.83	3	0.02	0.0088
gi|499253276	9
	YMLDMTFPVDYPDQR		94.28	945.93	1889.84	2	0	1.4e-09
	DQPYQMDATSEQHSSGQPPQATR		86.56	853.71	2558.11	3	0	8.9e-09
	FFQDLGGAHPSTWYK		67.09	585.28	1752.83	3	0	5.1e-07
	ALTDYITQNRDGFVNVAQGSPLR		65.13	845.77	2534.29	3	0	7.8e-07
	DGFVNVAQGSPLR		47.03	680.35	1358.69	2	0	4.5e-05
	SAIPPLAI		46.76	391.24	780.48	2	0	4.1e-05
	AFNYNLATSQPITFDTLFVPGTTPLDSIYPIVQR		43.8	950.75	3798.96	4	0.01	7.8e-05
	YMLDMTFPVDYPDQR	Oxidation (M)	39.43	953.93	1905.85	2	0.02	0.0002
	YMLDMTFPVDYPDQR		31.61	630.95	1889.83	3	0	0.0011
gi|515920633	9
	AAIAVGHGVTVR		70.91	384.23	1149.66	3	0	7.1e-07
	DVLLVSAGTIPR		57.4	620.87	1239.72	2	0	1.2e-05
	LDHQPIVDDIR		49.3	440.9	1319.69	3	0	0.00012
	AAYLDGSLR		48.15	483.76	965.51	2	1.01	9.7e-05
	AEGAPDDALWVR		45.33	650.32	1298.63	2	0	5.6e-05
	KFFEAFAPYGLK		44.02	709.38	1416.74	2	0	7.4e-05
	FFEAFAPYGLK		39.85	645.33	1288.65	2	0	0.00018
	IAVPLFDPAEPGHVGR		30.83	558.97	1673.89	3	0	0.0053
	GILNGSEPVSPASMR		25.57	757.87	1513.73	2	-0.02	0.004
gi|489495439	8
	GNQFVMPDLSGMFWVDAEPR		67.21	766.02	2295.05	3	0	5e-07
	ALGWTGMLDK		52.92	546.28	1090.55	2	0	9.4e-05
	NLNVYGFTK		50.11	528.28	1054.55	2	0	2e-05
	LTAAGFGR		49.09	396.72	791.43	2	0	4.6e-05
	QANSPSTPELVGK		41.53	664.35	1326.68	2	0	0.00013
	VVYQNPPAGTGVNR		35.68	736.39	1470.76	2	0	0.00045
	DVQVPDVR		26.39	464.25	926.49	2	0.01	0.0033
	TSLLSSAAGNLSGPR		25.55	715.88	1429.74	2	-0.01	0.004
gi|489495666	8
	IEASDISVAAR		49.38	566.3	1130.59	2	0	3.9e-05
	IYQEIINFCK		48.38	658.82	1315.63	2	0	3.1e-05
	AVNPESTFSR		44.43	554.28	1106.54	2	0.01	0.00052
	LTQLPDTNIIK		40.3	628.37	1254.72	2	0	0.00076
	NEDVIVR		38.84	422.73	843.45	2	0.01	0.0035
	AFAEPAGIK		38.62	452.25	902.49	2	0	0.00054
	GLDTIAATGNILR		25.12	657.87	1313.73	2	0	0.0044
	MLSVVPLMAGGGMYETGAGGSAPK		21.74	761.05	2280.13	3	0.04	0.0091
gi|489495969	8
	GAGGLPSAAIGGGVAVGEPVVAMGNSGGQGGTPR		125.27	969.16	2904.46	3	0.01	1.8e-12
	GAGGLPSAAIGGGVAVGEPVVAMGNSGGQGGTPR		95.87	727.12	2904.45	4	0	1e-09
	GAGGLPSAAIGGGVAVGEPVVAMGNSGGQGGTPR	Oxidation (M)	91.34	974.49	2920.45	3	0	2.7e-09
	TQDVAVLQLR		81.25	571.83	1141.65	2	0	1.4e-07
	GAGGLPSAAIGGGVAVGEPVVAMGNSGGQGGTPR	Oxidation (M)	63.27	731.37	2921.45	4	1	1.2e-06
	TGNVTLAEGPPA		62.99	563.79	1125.57	2	0	1.2e-06
	SGGGSPTVHIGPTAFLGLGVVDNNGNGAR		58.86	907.79	2720.36	3	0	3e-06
	VVGSAPAASLGISTGDVITAVDGAPINSATAMADALNGHHPGDVISVTWQTK		22.1	1009.11	5040.53	5	1	0.0085
gi|489496403	8
	IAELEMHPLDTR		54.3	475.58	1423.72	3	0	8.1e-06
	MSTFDEDEIVTVTPMR		53.22	935.94	1869.86	2	0.01	1e-05
	LQQTQTPDLAVR		47.01	685.37	1368.73	2	0	0.00013
	EIPSFAPPK		40.14	493.27	984.53	2	0	0.00064
	KYDPVVWLGSK		34.5	646.35	1290.69	2	0	0.00058
	DHEENKDAFAGPR		33.78	495.9	1484.67	3	0	0.00068
	MAQVDVAR		32.18	445.24	888.46	2	0.01	0.015
	ITDNALIPMK		27.2	558.31	1114.6	2	0	0.0028
gi|489497381	8
	QEGAVIIAGGER		58.41	600.32	1198.62	2	-0.01	2.5e-05
	VAFTGETTTGR		56	570.29	1138.56	2	0	5.6e-06
	AAILNMIADR		55.61	544.3	1086.59	2	0	6.1e-05
	YFENPTPVTGQPFCEVPR		48.41	1063.99	2125.97	2	0.01	2.9e-05
	EALAADIPLAVDHFR		41.44	546.63	1636.86	3	0	0.00015
	YQNFIGGQWVAPVHGR		35.02	610.64	1828.91	3	0.99	0.00052
	ALDAAHAAAPGWGK		33.18	668.34	1334.67	2	0	0.0009
	YFAAAIR		27.13	406.74	811.46	2	1.02	0.0098
gi|489497388	8
	HGELLGGHLVGHDVAELLPELTLAQR		95.77	694.38	2773.49	4	0	1.3e-09
	VLQAIGFAPNVEGYGLDK		60.5	946	1889.99	2	0	2.1e-06
	LVPGTSLSANVVTYEEQILSR		51.09	759.41	2275.21	3	0.01	1.6e-05
	WDLTASELAR		48.5	581.3	1160.58	2	0	9.8e-05
	AHGVGDPSGFVK		47.59	390.87	1169.59	3	0.01	3.4e-05
	AAQLGLSTAIVEPK		45.56	699.4	1396.79	2	0	5.3e-05
	NEGYDVVVAK		42.69	547.28	1092.55	2	0	9.9e-05
	AHGVGDPSGFVK		27.62	585.8	1169.59	2	0	0.0026
gi|489497405	8
	AGVEVTVFEPAEALITAGR		93.33	644.02	1929.03	3	0.01	1.4e-08
	AGVEVTVFEPAEALITAGR		83.58	965.52	1929.03	2	0.01	1.5e-08
	VGVVGAGQMGSGIAEVSAR		72.29	582.64	1744.89	3	1	1.7e-07
	ALGLLTFTTDLNDLSDR		68.59	622.33	1863.96	3	0	3.7e-07
	ALGLLTFTTDLNDLSDR		60.98	932.99	1863.96	2	0	1.9e-06
	SEIFAELDR		28.88	540.27	1078.53	2	0	0.0022
	QLVIEAVVEDEAVKSEIFAELDR		26.21	868.12	2601.34	3	-0.01	0.0035
	TLVTDEAAAAR		24.09	559.3	1116.58	2	0	0.01
gi|489498684	8
	FQMATGQLNNNR		76.31	697.34	1392.66	2	0	7e-08
	ELTDEELAER		72.22	602.79	1203.56	2	0	2.2e-07
	AVGVSPGELR	Acetyl (Protein N-term)	58.34	514.28	1026.55	2	1	2.3e-05
	ELGLATGPDGKES		50.82	637.32	1272.62	2	0	1.7e-05
	ESKEELFNLR		43.45	422.22	1263.65	3	0	0.00077
	EELFNLR		36.64	460.75	919.48	2	0	0.0029
	ERELGLATGPDGKES		35.13	520.26	1557.77	3	0	0.00051
	AVGVSPGELR		30.67	492.78	983.54	2	0	0.0025
gi|489499515	8
	AAVLASGMPVTSGGVQLNR		86.24	914.99	1827.97	2	1	1.3e-08
	LKPAFEGLAALGGFDDVALQK		76.19	720.73	2159.17	3	0	7.2e-08
	AAEAWSGGYFAK		57.39	629.3	1256.58	2	0	2e-05
	EDVDAYALR		55.11	526.26	1050.5	2	0	4.7e-05
	SEEAFIYEAIR		53.63	664.33	1326.65	2	0	9.4e-06
	SGWDDLVLAGGVESMSR		50	889.92	1777.83	2	0	2e-05
	IVATATSGADPVIMLTGPTPATR		42.9	747.73	2240.18	3	0.99	9.5e-05
	KRHPDLDENLISDVILGCVSPVGDQGGDIAR		30.92	834.67	3334.66	4	1.02	0.0013
gi|489500222	8
	ASGLSAGIVDAGLSR		80.63	687.37	1372.73	2	0	2.2e-07
	GLAGVSGSTLVVNLAGSR		70.25	829.47	1656.92	2	0	2.6e-07
	ALVVVVDDR		63.99	493.29	984.56	2	0	8.5e-06
	DILDREILGIAEAIR		56.53	566.33	1695.95	3	0	3.5e-05
	EILGIAEAIR		43.53	542.82	1083.63	2	0	0.00037
	NALNTAVIGGVDLVVSVGGTGVTPR		43.07	789.78	2366.31	3	1.01	9.1e-05
	YAVRDGMATLNPLAAQIIGQLSSLEI		37.36	915.49	2743.46	3	0	0.00031
	AELVVGR		32.77	372.22	742.43	2	0	0.014
gi|489501660	8
	VLTSFTACGAVAANDR		137.35	821.39	1640.77	2	0	2.5e-13
	AYQGGVGPTLAAAMKDALTK		106.96	655.02	1962.02	3	0	9.4e-11
	AYQGGVGPTLAAAMK		91.6	717.87	1433.73	2	0	2.6e-09
	VLTSFTACGAVAANDR		63.1	547.93	1640.76	3	0	1.4e-06
	AYQGGVGPTLAAAMK	Oxidation (M)	30.28	725.87	1449.73	2	0	0.0014
	SWDYPTR		30.02	462.71	923.41	2	0	0.0076
	SCGYSDCK		24.61	477.65	953.28	2	0	0.0035
	LGGGYIDTWACN		24.36	658.28	1314.54	2	0	0.0057
gi|489502497	8
	LPCDVGLEGDDTIVVGR		85.94	902.44	1802.86	2	0	8.8e-09
	ASVDEINAAFK		80.48	582.8	1163.58	2	0	2.8e-08
	LVDLVTLVGK		68.45	528.84	1055.66	2	0	1.3e-06
	VVSWYDNEWGYSNR		44.88	887.9	1773.78	2	0	6.2e-05
	AAALNIVPTSTGAAK		40.79	692.89	1383.77	2	0	0.00015
	FDSILGR		40.71	404.22	806.43	2	0	0.0017
	YYDAPIVSSDIVTDPHSSIFDSGLTK		37.34	943.13	2826.37	3	0.01	0.00032
	EGPAALPWGDLGVDVVVESTGLFTNAAK		22.68	938.49	2812.43	3	0.01	0.0075
gi|489502554	8
	ALSEGHTYDAQIAELAAR		85.89	639.32	1914.94	3	0	8.8e-09
	SVVGVTTNPSIFQK		85.54	738.91	1475.8	2	0	9.5e-09
	SGNLQELIDTK		70.7	609.32	1216.63	2	0	5.3e-07
	VSIEVDPR		58.57	457.75	913.49	2	0	3.1e-05
	KFEASWNELLQETR		55.34	584.3	1749.87	3	0	7e-06
	NPDYSDTLYVTELVAPHTVNTMPEK		27.78	945.79	2834.35	3	1.01	0.0025
	FEASWNELLQETR		26.28	811.9	1621.78	2	0	0.0034
	LAYAAYR		25.25	414.23	826.44	2	0	0.02
gi|489503959	8
	SWQESGFNVFSGGDLR		96.93	893.42	1784.82	2	0	9.2e-10
	MGISAATVAALGQALSDPAAEVAVYAR		60.77	868.45	2602.34	3	0	2e-06
	GPSASVLSLK		51.45	479.78	957.55	2	0	1.5e-05
	VLAAPDLEVVALLSR		48.11	783.47	1564.92	2	0	3.1e-05
	IALYQQAR		48.08	481.77	961.53	2	0	0.00024
	EQGIVVNDAVNEQVAAR		43	906.47	1810.92	2	0	9.3e-05
	MGISAATVAALGQALSDPAAEVAVYAR		29.9	651.59	2602.34	4	0	0.0016
	DIPDNEFR		24.52	503.24	1004.47	2	0.01	0.005
gi|489506244	8
	LDLPEDASPAYLGFNLFQHAIAR		74.03	853.44	2557.29	3	-0.01	1.1e-07
	ELPGGALTLVNDAGMR		65.44	807.42	1612.83	2	0	7.3e-07
	VEKLDLPEDASPAYLGFNLFQHAIAR		57.78	729.38	2913.51	4	0.01	3.8e-06
	TTSPDPYAALPK		50.26	630.83	1259.64	2	0	6.8e-05
	WSGFPSETR		48.01	533.75	1065.49	2	0	3.1e-05
	YVGAAPPPGHGVHR		42.27	472.25	1413.73	3	0	0.00011
	YYVAVHAVK		39.83	350.53	1048.57	3	0	0.00019
	AVIFGTYEQR		27.6	592.31	1182.6	2	0	0.0026
gi|489506544	8
	TLDGDQTAEFGGVR		77.05	733.35	1464.68	2	0	6e-08
	THGVILTEAAAAK		70.64	427.91	1280.71	3	0	2.4e-07
	MSAPYVEGASIDFVDTIEK	Oxidation (M)	63.61	1044.5	2086.98	2	0	1.1e-06
	IAVQPGGCAGLR		62.01	594.3	1186.59	2	0	1.5e-06
	SLLDQEGRDDLALR		47.48	534.28	1599.82	3	0	8.8e-05
	YNLFFDDR		44.2	545.25	1088.49	2	0	7.2e-05
	SLLDQEGR		40	459.24	916.46	2	0	0.0024
	SLLDQEGRDDLALR		35.36	800.92	1599.82	2	0	0.0019
gi|489507779	8
	ILTAEEAKDYGIIDTVLEYR		94.02	1156.61	2311.2	2	0.01	1.5e-09
	VLIHQPSLSGVIQGQFSDLEIQAAEIER		81.16	1026.55	3076.63	3	0.01	2.5e-08
	ILTAEEAKDYGIIDTVLEYR		57.63	771.41	2311.2	3	0	3.9e-06
	TLMETTLAR		55.04	518.28	1034.54	2	0	7.8e-05
	VLIHQPSLSGVIQGQFSDLEIQAAEIER		49.45	770.41	3077.62	4	1	2.3e-05
	YILPSFIEHSSFGVK		37.37	575.31	1722.9	3	0	0.00031
	ADIQTVCLGQAASAAAVLLAAGTPGKR		29.18	867.46	2599.37	3	1.01	0.0018
	DYGIIDTVLEYR		28.41	728.87	1455.73	2	0.01	0.0022
gi|489507797	8
	FAVTQSGAAPGAGETR		90.77	760.38	1518.74	2	0	1.1e-08
	IADIAEPLPR		71.36	547.81	1093.61	2	0	9.4e-07
	STTTVVFDALPGADTVIDISAHTVR		53.56	862.79	2585.35	3	0.01	9.5e-06
	FAVTQSGAAPGAGETR		38.6	507.26	1518.75	3	0	0.00024
	LVLEGQAAVQR		36.7	592.34	1182.67	2	0	0.00036
	RLVLEGQAAVQR		32.92	447.27	1338.78	3	0	0.00082
	YFQAIPGVWAR		27.94	654.35	1306.68	2	0	0.0046
	AMIAGIAAPGQGELLKPFAR	Oxidation (M)	27.02	676.37	2026.08	3	-0.02	0.0029
gi|489508334	8
	VPVVAHGVAGGAGEGQR		81.54	520.95	1559.82	3	0	2.3e-08
	ELVDAGATEFTGFDELR		63.5	935.45	1868.89	2	0.01	1.1e-06
	QLAVAVEGR		54.04	471.77	941.53	2	0	8.1e-05
	SEIAVIAR		49.13	429.76	857.5	2	0	0.00036
	AMGAIALFGESYPDEVR		46.68	609.3	1824.88	3	0.01	4.2e-05
	GATQGHSGTHMVHAALR		32.14	433.47	1729.85	4	0	0.00097
	LWQEVAGLPAER		23.78	684.87	1367.72	2	0	0.022
	RVEAYVGLDSFR		23.56	706.37	1410.73	2	0	0.0062
gi|489512050	8
	YGMTLCALGIAEEMR		100.4	852.39	1702.76	2	0	3.9e-10
	LPGTVFTAAK		66.98	502.79	1003.57	2	0	5.2e-07
	TMVATAAVQNLLGGDEAMAR		66.69	673.67	2017.99	3	0	5.6e-07
	GTYAVSQACIPHMK		49.5	517.91	1550.71	3	0	2.3e-05
	DGANIALIAK		47.16	493.29	984.56	2	0	7.1e-05
	ENPHILTLSPPILLEK		34.1	605.35	1813.03	3	0	0.00063
	TMFISGASR		27.49	485.25	968.48	2	0	0.0026
	GIGLAIAK		26.3	371.75	741.48	2	0	0.02
gi|489512300	8
	PLPADPSPTLSAYAHPER		101.64	640.33	1917.96	3	0	3e-10
	AFRDDVLAILGAQPLIDVR		88.8	694.73	2081.17	3	0	4.7e-09
	AGHIPTAVHIPWGK		51.3	495.28	1482.81	3	0	1.5e-05
	SSHTWFVLTHLLGK		49.04	542.63	1624.87	3	0	3.2e-05
	VPIVAGEEPGVVPVV		48.07	730.92	1459.83	2	0	5.8e-05
	IDWHTDLNDPR		41.69	461.22	1380.64	3	0	0.00016
	THMPDYPEEGALR		40.67	505.9	1514.68	3	0	0.00015
	LYDFINPDDQTVVYCR		21.92	1004.46	2006.91	2	1.01	0.0088
gi|489515575	8
	GFHVNYSAPPLNAIQAGPSVQFAR		91.8	847.77	2540.3	3	0	5.1e-09
	GVAGFLATQGQAR		70.68	638.34	1274.67	2	0	6.9e-07
	AALNALGVR		63.03	442.77	883.52	2	0	7.8e-06
	NPADSALMESAEGR		59.34	724.83	1447.65	2	1.01	2.7e-06
	ANYIGQDGLYGR		48.63	663.83	1325.64	2	0	2.8e-05
	DQLQASGIPK		37.24	528.79	1055.56	2	0	0.0029
	NCQASGTSTNSGYPEHTFTWETGLR		25.64	931.07	2790.19	3	1.01	0.0064
	GFHVNYSAPPLNAIQAGPSVQFAR		22.73	636.08	2540.29	4	0	0.0074
gi|489996564	8
	GVLVVNAPTSNIHSAAEHALALLLAASR		73.68	699.65	2794.56	4	0.01	2.1e-07
	TAIAAAVDAYK		64.65	547.3	1092.58	2	0	1.3e-06
	AGTDVAESVR		63.4	502.75	1003.49	2	0	5.2e-06
	GLFSAVIEDAVTFVNAPALAAER		45.84	787.76	2360.24	3	0.01	5e-05
	LLAAVPEADALLVR		36.95	725.94	1449.86	2	0	0.00034
	SATTVDAEVLAAAPK		36.68	722.38	1442.74	2	-0.02	0.0012
	GGLVDEAALADAITGGHVR		25.28	607.99	1820.94	3	0	0.0054
	LAPSTVAALGDQVEVR		21.72	813.45	1624.88	2	0	0.0092
gi|489996587	8
	IYSEADEAWR		77.7	620.29	1238.56	2	0	1.2e-07
	TENLTVQPER		72.41	593.81	1185.6	2	0	7e-07
	IYSEADEAWR		67.16	413.86	1238.56	3	0	1.6e-06
	IYSEADEAWRK		65.9	456.56	1366.65	3	0	6.6e-07
	KAIDGLFT		55.12	432.75	863.48	2	0	6.4e-05
	IYSEADEAWRK		53.69	684.33	1366.65	2	0	1.1e-05
	TENLTVQPER	Acetyl (Protein N-term)	51.98	614.8	1227.59	2	-0.02	1.3e-05
	AIDGLFT		27.16	368.7	735.38	2	0	0.0088
gi|489997334	8
	AMNIPEGAFSHISTGGGASLEYLEGK		56.48	879.43	2635.26	3	0	5.1e-06
	GVAEAIVAATGK		40.47	543.81	1085.6	2	-0.01	0.0024
	DLLAEGVSGR		36.81	508.77	1015.53	2	0	0.00035
	TLPGIEVLSR		35.1	542.82	1083.63	2	0	0.00051
[truncated: 2,538 more rows]

## Sheet: PPDb-2_Peptide-List
NCBI_Acc	Peptide Sequence/Num. Pept	Modifications	Pept. Score	m/z	Mr (Da)	z (Charge)	Delta (Da)	pep_expect
gi|489497323	53
	SALQNAASIAGLFLTTEAVVADKPEK		171.17	882.152	2643.43	3	0.021	8.9e-17
	SALQNAASIAGLFLTTEAVVADKPEKEK		162.87	726.15	2900.57	4	0.023	5.4e-16
	KTDDVAGDGTTTATVLAQALVR		157.1	735.06	2202.16	3	0.01	1.9e-15
	SALQNAASIAGLFLTTEAVVADKPEK		139.57	662.116	2644.43	4	1.021	8.2e-14
	NLPAGHGLNAQTGVYEDLLAAGVADPVK		138.47	930.82	2789.44	3	0.004	1e-13
	KTDDVAGDGTTTATVLAQALVR		128.51	1102.09	2202.16	2	0.008	8.9e-13
	KVVVTKDETTIVEGAGDTDAIAGR		125.71	612.078	2444.28	4	0.005	1.6e-12
	KTDDVAGDGTTTATVLAQALVR		111.17	551.547	2202.16	4	0.008	4.9e-11
	KVVVTKDETTIVEGAGDTDAIAGR		110.09	815.767	2444.28	3	0.003	4.8e-11
	EQIAATAAISAGDQSIGDLIAEAMDK		110.03	863.769	2588.29	3	0.022	4.8e-11
	AGAATEVELKER		103.13	425.227	1272.66	3	-0.008	2.1e-10
	LEGDEATGANIVK		102.77	658.838	1315.66	2	-0.001	2.6e-10
	QEIENSDSDYDREK		97.91	576.581	1726.72	3	-0.007	3.1e-10
	WGAPTITNDGVSIAK		97.12	765.402	1528.79	2	0	7.8e-10
	QIAFNSGLEPGVVAEK		96.39	829.942	1657.87	2	0.002	9.2e-10
	VVVTKDETTIVEGAGDTDAIAGR		92.69	773.068	2316.18	3	0.001	2e-09
	KWGAPTITNDGVSIAK		92.42	553.302	1656.88	3	0	1.4e-08
	VSTVKDLLPLLEK		88.79	485.632	1453.88	3	0	4.7e-09
	NVAAGANPLGLKR		88.68	640.871	1279.73	2	-0.008	1.4e-08
	AGAATEVELK		88.47	494.766	987.518	2	-0.006	3.8e-08
	VIGAGKPLLIIAEDVEGEALSTLVVNK		84.18	687.906	2747.6	4	0.027	1.5e-08
	QEAVLEDPYILLVSSK		82.84	902.494	1802.97	2	0.007	1.7e-08
	AAVEEGIVAGGGVTLLQAAPTLDELK		82.47	841.805	2522.39	3	1.029	1.9e-08
	DETTIVEGAGDTDAIAGR		81.79	895.925	1789.84	2	0.002	2.1e-08
	QIAFNSGLEPGVVAEK	Gln->pyro-Glu (N-term Q)	75.14	821.429	1640.84	2	0.003	9e-08
	QEIENSDSDYDREK	Gln->pyro-Glu (N-term Q)	73.4	855.858	1709.7	2	-0.001	1.2e-07
	TDDVAGDGTTTATVLAQALVR		73.19	692.36	2074.06	3	0.005	1.6e-07
	FDKGYISGYFVTDPERQEAVLEDPYILLVSSK		72.59	920.485	3677.91	4	0.06	1.6e-07
	GYISGYFVTDPER		72.06	752.359	1502.7	2	0	1.8e-07
	VIGAGKPLLIIAEDVEGEALSTLVVNK		68.68	916.873	2747.6	3	0.028	3.6e-07
	GYISGYFVTDPERQEAVLEDPYILLVSSK		66.71	1096.9	3287.68	3	0.025	5.6e-07
	LAGGVAVIK		66.21	414.269	826.523	2	-0.005	2.5e-06
	VALEAPLK		65.36	420.761	839.507	2	-0.004	3.9e-06
	GLNALADAVK		65.21	486.278	970.541	2	-0.003	7.8e-06
	EIELEDPYEK		64.49	632.799	1263.58	2	-0.004	4.3e-06
	TIAYDEEAR		61.12	534.256	1066.5	2	0.005	6.6e-06
	NLPAGHGLNAQTGVYEDLLAAGVADPVK		60.47	698.369	2789.45	4	0.013	2.1e-06
	KWGAPTITNDGVSIAK		60.19	829.438	1656.86	2	-0.023	2.3e-06
	NVAAGANPLGLK		58.46	562.821	1123.63	2	-0.008	3.3e-06
	IGAELVK		57.18	365.225	728.436	2	-0.007	5.8e-05
	DLLPLLEK		55.63	470.788	939.562	2	-0.002	2.9e-05
	EGLRNVAAGANPLGLK		52.86	527.63	1579.87	3	0.984	1.1e-05
	ASVPGGGDMGGMDF		52.45	649.263	1296.51	2	-0.001	5.7e-06
	TIAYDEEARR		52.45	408.536	1222.59	3	-0.007	1.2e-05
	VGNEGVITVEESNTFGLQLELTEGMR		50.92	941.805	2822.39	3	1.013	1.7e-05
	FDKGYISGYFVTDPER		50.63	631.975	1892.9	3	0.01	1.8e-05
	QIAFNSGLEPGVVAEK		49.41	553.958	1658.85	3	0.986	2.3e-05
	APGFGDR		45.08	360.176	718.338	2	-0.002	0.00039
	VVVTKDETTIVEGAGDTDAIAGR		42.06	580.056	2316.2	4	0.016	0.00011
	VALEAPLKQIAFNSGLEPGVVAEK		41.9	827.46	2479.36	3	-0.012	0.00012
	ASVPGGGDMGGMDF	Oxidation (M)	39.33	657.764	1313.51	2	1.008	0.00014
	VTETLLK		35.85	402.245	802.475	2	-0.005	0.0027
	QEIENSDSDYDREK		34.6	864.367	1726.72	2	-0.009	0.00052
gi|489496900	51
	EAEGGSKVPEDTLNKVDAAVAEAK		141.15	607.811	2427.22	4	0.003	5.8e-14
	GVNPDEVVAVGAALQAGVLK		137.21	636.356	1906.05	3	-0.005	1.4e-13
	LLGSFELTGIPPAPR		125.65	784.445	1566.88	2	-0.001	1.7e-12
	KPFQSVIADTGISVSEIDHVVLVGGSTR		118.75	971.196	2910.57	3	0.02	7.3e-12
	IVNEPTAAALAYGLDKGEK		117.25	654.01	1959.01	3	-0.023	1e-11
	IQEGSGLSKEDIDR		114.85	516.261	1545.76	3	-0.002	7.4e-11
	IQEGSGLSKEDIDR		113.21	773.888	1545.76	2	-0.002	6e-11
	VPEDTLNKVDAAVAEAK		110.34	590.648	1768.92	3	0.001	4.5e-11
	DVLLLDVTPLSLGIETK		107.91	913.533	1825.05	2	0.006	7.6e-11
	IVNEPTAAALAYGLDK		105.05	823.444	1644.87	2	0.002	1.4e-10
	IVNEPTAAALAYGLDKGEKEQR		98.76	594.067	2372.24	4	0.005	5.5e-10
	AALGGSDISAIK		96.38	551.807	1101.6	2	-0.004	4.3e-09
	MIKDAEAHAEEDR		93.71	379.426	1513.68	4	-0.007	1.6e-09
	GVNPDEVVAVGAALQAGVLKGEVK		92.77	774.107	2319.3	3	0.019	2e-09
	EAEGGSKVPEDTLNKVDAAVAEAK		91.56	810.08	2427.22	3	0.006	2.6e-09
	MIKDAEAHAEEDR	Oxidation (M)	90.46	383.425	1529.67	4	-0.006	5.8e-09
	MIKDAEAHAEEDR		89.88	505.568	1513.68	3	-0.001	3.7e-09
	MIKDAEAHAEEDR	Oxidation (M)	82.92	510.897	1529.67	3	-0.008	1.7e-08
	QATKDAGQIAGLNVLR	Gln->pyro-Glu (N-term Q)	82.65	819.452	1636.89	2	0.001	2.3e-08
	MIKDAEAHAEEDRK		80.72	411.45	1641.77	4	-0.007	2.7e-08
	AKIELSSSQSTSINLPYITVDADKNPLFLDEQLTR		76.63	977.528	3906.08	4	0.058	6.5e-08
	NQAETLVYQTEK		74.77	712.356	1422.7	2	-0.001	2.7e-07
	MIKDAEAHAEEDRK	Oxidation (M)	72.81	415.449	1657.77	4	-0.006	1.5e-07
	MPAVTDLVK	Oxidation (M)	72.77	495.266	988.517	2	-0.01	1.5e-06
	ITQDLLDR		72.51	487.767	973.519	2	0.995	1.8e-06
	IELSSSQSTSINLPYITVDADKNPLFLDEQLTR		70.4	1236.65	3706.93	3	0.036	2.5e-07
	IELSSSQSTSINLPYITVDADKNPLFLDEQLTR		70.34	927.74	3706.93	4	0.038	2.5e-07
	ELTGGKEPNKGVNPDEVVAVGAALQAGVLK		69.89	987.873	2960.6	3	1	2.8e-07
	KYTAPEISAR		69.79	568.305	1134.6	2	-0.007	2.1e-06
	IVNEPTAAALAYGLDK		68.79	549.297	1644.87	3	-0.002	3.8e-07
	TTPSIVAFAR		67.82	531.799	1061.58	2	-0.003	1.8e-06
	FKGTSGIDLTK		66.8	583.816	1165.62	2	-0.017	1.9e-06
	DAGQIAGLNVLR		65.38	613.845	1225.68	2	-0.002	2.9e-06
	VPEDTLNKVDAAVAEAK		65.08	885.468	1768.92	2	0.001	7.9e-07
	GTSGIDLTKDK		64.37	567.802	1133.59	2	-0.004	5.5e-06
	MPAVTDLVK		62.99	487.271	972.527	2	-0.004	1.7e-05
	VDAAVAEAK		60.5	437.234	872.454	2	-0.006	2.3e-05
	EAEGGSKVPEDTLNK		57.7	525.26	1572.76	3	-0.006	3.9e-06
	YTAPEISAR		56.61	504.259	1006.5	2	-0.005	2.1e-05
	NGEVLVGQPAK		53.79	556.797	1111.58	2	0.977	1.3e-05
	QATKDAGQIAGLNVLR		52.1	827.968	1653.92	2	0.006	1.3e-05
	QATKDAGQIAGLNVLR		51.18	552.313	1653.92	3	0.001	1.6e-05
	FKGTSGIDLTKDK		47.52	470.59	1408.75	3	-0.009	3.5e-05
	VVDWLVDKFK		44.38	624.853	1247.69	2	0	6.9e-05
	MIKDAEAHAEEDRK		43.88	548.264	1641.77	3	-0.008	8.5e-05
	ATSGDNHLGGDDWDQR		43.84	582.243	1743.71	3	0.982	5.2e-05
	LGQESQALGQAIYEAAQAASQATGAAHPGGEPGGAHPGSADDVVDAEVVDDGR		43.35	1020.67	5098.34	5	0.981	0.00016
	VPEDTLNK		42.82	458.239	914.463	2	-0.007	9.7e-05
	VVDWLVDK		40.43	487.269	972.523	2	-0.005	0.00074
	ATSGDNHLGGDDWDQR		29.19	872.866	1743.72	2	0.993	0.003
	GEVKDVLLLDVTPLSLGIETK		25.99	747.096	2238.27	3	-0.005	0.0037
gi|489495023	46
	ISGDLKTQIDQVESTAGSLQGQWR		137.69	873.117	2616.33	3	0.015	1.2e-13
	TQIDQVESTAGSLQGQWR		136.06	668.667	2002.98	3	0.007	1.8e-13
	TDAATLAQEAGNFER		130.74	797.381	1592.75	2	0.005	5.5e-13
	AEMKTDAATLAQEAGNFER	Oxidation (M)	127.49	690.327	2067.96	3	0.005	1.1e-12
	TQIDQVESTAGSLQGQWR		125.96	1002.5	2002.98	2	0.009	1.5e-12
	GAAGTAAQAAVVR		125.71	571.816	1141.62	2	-0.003	7.3e-12
	AEMKTDAATLAQEAGNFER	Acetyl (Protein N-term)	119.21	699.334	2094.98	3	1.011	3e-11
	ADEEQQQALSSQMGF	Oxidation (M)	117.81	842.861	1683.71	2	0.002	4.9e-12
	FQEAANKQKQELDEISTNIR		116	788.075	2361.2	3	0.012	1.3e-11
	QKQELDEISTNIR		110.57	525.276	1572.81	3	-0.004	1.1e-10
	GAAGTAAQAAVVRFQEAANK		107.62	644.341	1930	3	-0.001	8.1e-11
	QELDEISTNIR		104.84	659.334	1316.65	2	-0.004	5.6e-10
	TQIDQVESTAGSLQGQWRGAAGTAAQAAVVR		104.03	1043.21	3126.62	3	0.042	1.8e-10
	TQIDQVESTAGSLQGQWR		103.16	501.749	2002.97	4	-0.004	2.1e-10
	QKQELDEISTNIR	Gln->pyro-Glu (N-term Q)	100.85	778.899	1555.78	2	0	3.5e-10
	GAAGTAAQAAVVRFQEAANK		97.43	966.005	1929.99	2	-0.008	7.3e-10
	QKQELDEISTNIR		97.18	787.411	1572.81	2	-0.002	7.7e-10
	ADEEQQQALSSQMGF		92.86	834.864	1667.71	2	0.004	2e-09
	QAGVQYSRADEEQQQALSSQMGF	Gln->pyro-Glu (N-term Q)	91.35	847.725	2540.15	3	0.029	2.7e-09
	AEMKTDAATLAQEAGNFER		89.12	684.995	2051.96	3	0.005	4.6e-09
	QKQELDEISTNIR	Gln->pyro-Glu (N-term Q)	86.74	519.603	1555.79	3	0.004	2.4e-08
	AEMKTDAATLAQEAGNFER		86.32	1026.99	2051.97	2	0.01	8.1e-09
	QKQELDEISTNIRQAGVQYSR		79.72	616.571	2462.26	4	0.004	3.4e-08
	FQEAANKQKQELDEISTNIR		79.39	1181.59	2361.17	2	-0.018	3.6e-08
	AEMKTDAATLAQEAGNFER	Oxidation (M)	78.23	1034.99	2067.96	2	0.009	4.6e-08
	GAAGTAAQAAVVR		77.61	381.545	1141.61	3	-0.007	5.4e-08
	FQEAANKQKQELDEISTNIR		73.83	591.305	2361.19	4	-0.003	1.2e-07
	AEMKTDAATLAQEAGNFER	Oxidation (M)	73.38	517.995	2067.95	4	-0.002	1.3e-07
	ADEEQQQALSSQMGF		73.33	556.911	1667.71	3	0	1.5e-07
	ISGDLKTQIDQVESTAGSLQGQWR		72.32	655.088	2616.32	4	0.01	1.7e-07
	TDAATLAQEAGNFER		68.75	532.25	1593.73	3	0.986	1.1e-06
	AEMKTDAATLAQEAGNFER		67.77	513.999	2051.97	4	0.009	6.2e-07
	AEMKTDAATLAQEAGNFER	Acetyl (Protein N-term); Oxidation (M)	66.94	704.661	2110.96	3	0.999	5.3e-07
	QELDEISTNIR	Gln->pyro-Glu (N-term Q)	66.38	650.822	1299.63	2	-0.001	6e-07
	QAGVQYSR		64.67	454.729	907.444	2	-0.007	3.8e-06
	QKQELDEISTNIRQAGVQYSR	Gln->pyro-Glu (N-term Q)	60.98	816.088	2445.24	3	0.018	1.9e-06
	QAGVQYSRADEEQQQALSSQMGF		59.06	853.395	2557.16	3	0.012	2.9e-06
	QAGVQYSR	Gln->pyro-Glu (N-term Q)	58.15	446.217	890.419	2	-0.006	1e-05
	QAGVQYSRADEEQQQALSSQMGF	Oxidation (M)	57.54	858.724	2573.15	3	0.005	8.6e-06
	TDAATLAQEAGNFERISGDLK		52.88	736.37	2206.09	3	0.003	1.1e-05
	MAEMKTDAATLAQEAGNFER	2 Oxidation (M)	50.74	739.687	2216.04	3	1.052	5.1e-05
	AEMKTDAATLAQEAGNFER	Acetyl (Protein N-term)	49.43	1048.49	2094.97	2	1.006	2.3e-05
	QELDEISTNIR		46.36	439.892	1316.65	3	-0.004	5.9e-05
	ADEEQQQALSSQMGF	Oxidation (M)	45.82	562.241	1683.7	3	-0.004	7.2e-05
	FQEAANK		44.9	404.2	806.386	2	-0.006	0.00045
	QKQELDEISTNIR		31.38	394.209	1572.81	4	-0.003	0.0011
gi|489498552	37
	LLDQGQAGDNVGLLLR		142.84	841.468	1680.92	2	0.005	8e-14
	GQVVTKPGTTTPHTEFEGQVYILSK		133.87	680.11	2716.41	4	0.004	2.8e-13
	TKPHVNIGTIGHVDHGK		110.96	453.247	1808.96	4	-0.005	3.9e-11
	ELLAAQEFDEDAPVVR		109.73	901.453	1800.89	2	0.002	6.1e-11
	GVINVNEEVEIVGIRPSTTK		101.87	718.733	2153.18	3	0.007	2.8e-10
	KLLDQGQAGDNVGLLLR		98.68	604.011	1809.01	3	0.001	1.9e-09
	GITINIAHVEYQTDKR		97.88	929.495	1856.97	2	0.001	6.6e-10
	QVGVPYILVALNK		92.95	707.428	1412.84	2	0.002	4e-09
	TTVTGVEMFR		91.76	570.788	1139.56	2	-0.003	9.5e-09
	GQVVTKPGTTTPHTEFEGQVYILSKDEGGR		90.49	808.663	3230.62	4	0.003	3.3e-09
	GITINIAHVEYQTDKR		88.2	619.998	1856.97	3	-0.002	3.3e-08
	HYAHVDAPGHADYIK		85.62	424.206	1692.8	4	-0.006	9.4e-09
	ETDKPFLMPVEDVFTITGR		80.84	732.379	2194.11	3	0.016	2.6e-08
	VLHDKFPDLNETK		79.08	519.272	1554.79	3	-0.01	3.8e-08
	LIQPVAMDEGLR		76.48	671.363	1340.71	2	0	5.1e-07
	AFDQIDNAPEER		75	702.823	1403.63	2	0	1.3e-07
	GITINIAHVEYQTDKR		68.52	465.251	1856.98	4	0.002	3.8e-07
	ETDKPFLMPVEDVFTITGR	Oxidation (M)	58.62	737.708	2210.1	3	0.01	3.2e-06
	WVASVEELMNAVDESIPDPVR		56.48	786.064	2355.17	3	0.028	5.1e-06
	HTPFFNNYRPQFYFR		56.35	509.25	2032.97	4	0.003	6.5e-06
	LIQPVAMDEGLR	Oxidation (M)	56.18	679.359	1356.7	2	-0.003	5.4e-06
	TTLTAAITK		53.09	460.274	918.532	2	-0.006	6.8e-05
	TTVTGVEMFRK	Oxidation (M)	51.87	428.89	1283.65	3	-0.006	0.00013
	TTDVTGVVTLPEGTEMVMPGDNTNISVK		51.68	969.492	2905.45	3	1.045	2.8e-05
	HYAHVDAPGHADYIK		47.64	565.611	1693.81	3	1.009	3.4e-05
	QVGVPYILVALNK	Gln->pyro-Glu (N-term Q)	47.46	698.916	1395.82	2	0.005	4.5e-05
	TTVTGVEMFR	Oxidation (M)	47.36	578.784	1155.55	2	-0.007	0.00017
	TTDVTGVVTLPEGTEMVMPGDNTNISVK	Oxidation (M)	46.89	974.479	2920.41	3	0.01	4e-05
	KLLDQGQAGDNVGLLLR		45.9	905.496	1808.98	2	-0.033	5e-05
	ADAVDDEELLELVEMEVR		44.99	1038	2073.98	2	0.003	6e-05
	GITINIAHVEYQTDK		42.49	568.297	1701.87	3	0.995	0.0041
	ELLAAQEFDEDAPVVR		41.99	601.304	1800.89	3	0.001	0.00012
	EHVLLAR		39.98	419.248	836.481	2	-0.006	0.0005
	GQVVTKPGTTTPHTEFEGQVYILSK		38.19	906.482	2716.43	3	0.018	0.00026
	FPDLNETK		37.74	482.741	963.468	2	0.997	0.00029
	GITINIAHVEYQTDK		30.54	851.443	1700.87	2	-0.002	0.0014
	WVASVEELMNAVDESIPDPVR		27.39	1179.09	2356.17	2	1.025	0.0027
gi|489505308	29
	ATYDKGILTVSVAVSEGKPTEK		137.78	574.063	2292.22	4	0	1.2e-13
	AELPGVDPDKDVDIMVR		131.51	934.979	1867.94	2	0.008	5.1e-13
	TVSLPVGADEDDIKATYDK		125.84	679.673	2036	3	0.003	1.6e-12
	AELPGVDPDKDVDIMVR		121.28	623.655	1867.94	3	0.007	4.3e-12
	GILTVSVAVSEGKPTEK		113.45	857.985	1713.95	2	0.004	7.7e-11
	AELPGVDPDKDVDIMVR	Oxidation (M)	107.85	942.976	1883.94	2	0.007	7.7e-11
	GILTVSVAVSEGKPTEK		106.37	572.325	1713.95	3	0.002	4e-10
	TVSLPVGADEDDIK		98.04	729.87	1457.73	2	0.001	2.6e-09
	DFDGRSEFAYGSFVR		97.53	584.939	1751.8	3	0.005	7.2e-10
	AELPGVDPDKDVDIMVRDGQLTIK		97.24	656.848	2623.36	4	0.011	8.7e-10
	AELPGVDPDKDVDIMVR	Oxidation (M)	94.39	628.984	1883.93	3	-0.001	1.4e-09
	TVSLPVGADEDDIKATYDK		83.28	1019.01	2036.01	2	0.011	1.6e-08
	TEQKDFDGRSEFAYGSFVR		73.46	560.515	2238.03	4	-0.003	1.3e-07
	DGQLTIK		71.8	387.719	773.424	2	-0.005	1.9e-06
	LEDEMKEGR	Oxidation (M)	64.05	374.839	1121.49	3	-0.007	1.1e-06
	SEFAYGSFVR		62.49	581.779	1161.54	2	-0.002	2.5e-06
	GILTVSVAVSEGK		56.8	630.862	1259.71	2	0.996	4.7e-06
	ATTLPVQR		54.66	443.259	884.503	2	-0.005	6.6e-05
	AELPGVDPDKDVDIMVRDGQLTIK	Oxidation (M)	51.56	880.794	2639.36	3	0.012	1.5e-05
	DVDIMVR	Oxidation (M)	35.85	432.221	862.428	2	0.006	0.001
	ATTLPVQR	Acetyl (Protein N-term)	35.38	464.266	926.517	2	-0.002	0.00084
	SLFPEFSELFAAFPSFAGLR		34.08	745.058	2232.15	3	0.028	0.00064
	LEDEMKEGR		33.11	369.508	1105.5	3	-0.006	0.00079
	AELPGVDPDKDVDIMVRDGQLTIK	Oxidation (M)	33.02	660.85	2639.37	4	0.023	0.0008
	DVDIMVR		30.13	424.219	846.424	2	-0.003	0.0027
	SLFPEFSELFAAFPSFAGLRPTFDTR		28.24	984.172	2949.49	3	0.025	0.0022
	AELPGVDPDK		26.61	520.768	1039.52	2	0.004	0.017
	LMRLEDEMKEGR	2 Oxidation (M)	25.46	513.579	1537.72	3	-0.007	0.0044
	SLFPEFSELFAAFPSFAGLRPTFDTR		25.39	738.379	2949.49	4	0.017	0.0042
gi|489506256	28
	GSAAPVDSNADAGGFDQFNR		130.12	998.444	1994.87	2	0.001	5.7e-13
	TYLESQLEELGQR		118.88	783.396	1564.78	2	0.004	7.1e-12
	KHSEIMGTINQQR		101.06	771.396	1540.78	2	0	5.8e-10
	QRADAMLADAQSR	Gln->pyro-Glu (N-term Q)	92.36	708.342	1414.67	2	0.006	7.9e-09
	KHSEIMGTINQQR	Oxidation (M)	88.74	519.93	1556.77	3	-0.006	6.3e-09
	VLSLAQDTADR		85.87	594.812	1187.61	2	-0.005	5.9e-08
	ANAEQILGEAR		85.64	586.305	1170.6	2	-0.004	5.3e-08
	LKTYLESQLEELGQR		84.7	602.992	1805.95	3	0.002	4.4e-08
	KHSEIMGTINQQR		84.46	514.598	1540.77	3	-0.005	1.4e-08
	ADALQADAER		78.83	530.255	1058.49	2	-0.004	1.4e-07
	LIEENSDLR		72.95	544.78	1087.55	2	-0.006	7.1e-07
	HSEIMGTINQQR	Oxidation (M)	65.33	715.35	1428.69	2	0.008	7.5e-07
	QRADAMLADAQSR	Oxidation (M)	65.29	483.566	1447.68	3	-0.007	7.6e-07
	VLSLAQDTADRLTNTAK		65.21	908.994	1815.97	2	0.004	7.7e-07
	LKTYLESQLEELGQR		64.79	903.99	1805.96	2	0.013	8.4e-07
	HSEIMGTINQQR		64.59	471.9	1412.68	3	-0.004	5.8e-06
	ADALQADAERK		64.36	396.535	1186.58	3	-0.01	5.8e-06
	GSAAPVDSNADAGGFDQFNR		59.99	666.303	1995.89	3	1.016	2.4e-06
	VLSLAQDTADRLTNTAK		53.26	606.329	1815.96	3	-0.004	1e-05
	RGYNEDEVDAFLDLVENELTR		51.26	833.407	2497.2	3	1.023	1.6e-05
	HSEIMGTINQQR		50.22	707.351	1412.69	2	0.005	2e-05
	ADAMLADAQSR		45.11	574.778	1147.54	2	0.013	8.7e-05
	ADAMLADAQSR	Oxidation (M)	42.25	583.278	1164.54	2	1.018	0.00011
	HTADATVAEAR		35.31	381.188	1140.54	3	-0.011	0.00084
	QRADAMLADAQSR	Gln->pyro-Glu (N-term Q); Oxidation (M)	34.33	716.339	1430.66	2	0.005	0.00091
	QRADAMLADAQSR	Gln->pyro-Glu (N-term Q); Oxidation (M)	31.66	477.894	1430.66	3	0.003	0.0011
	VLSLAQDTADR		31.11	396.877	1187.61	3	-0.004	0.0066
	HSEIMGTINQQR	Oxidation (M)	27.08	477.242	1428.7	3	0.026	0.0029
gi|489513185	28
	IPLDVAEGDTVIYSK		136.99	810.934	1619.85	2	1.007	5.6e-13
	ILVQANEAETTTASGLVIPDTAK		124.2	781.421	2341.24	3	0.003	2.3e-12
	RIPLDVAEGDTVIYSK		110.47	592.657	1774.95	3	0.003	4.4e-11
	EKPQEGTVVAVGPGR		105.7	762.412	1522.81	2	0	1.2e-10
	ILVQANEAETTTASGLVIPDTAK		100.15	1171.62	2341.23	2	-0.005	4.1e-10
	YNGEEYLILSAR		94.35	714.362	1426.71	2	0.001	1.4e-09
	RIPLDVAEGDTVIYSK		90.92	888.486	1774.96	2	0.011	1.7e-08
	RIPLDVAEGDTVIYSKYGGTEIK		90.15	631.84	2523.33	4	0.008	4.7e-09
	AKVNIKPLEDK		88.37	418.917	1253.73	3	-0.004	1.1e-08
	PQEGTVVAVGPGR		77.59	633.843	1265.67	2	-0.001	1.9e-07
	WDEDGEKRIPLDVAEGDTVIYSK		76.59	879.107	2634.3	3	0.018	6.6e-08
	EKPQEGTVVAVGPGRWDEDGEK		74.61	795.06	2382.16	3	0.013	1e-07
	EKPQEGTVVAVGPGR	Glu->pyro-Glu (N-term E)	73.98	753.406	1504.8	2	-0.002	1.2e-07
	EKPQEGTVVAVGPGR		70.92	508.61	1522.81	3	-0.003	6.3e-07
	WDEDGEKRIPLDVAEGDTVIYSK		68.27	659.58	2634.29	4	0.011	4e-07
	VNIKPLEDKILVQANEAETTTASGLVIPDTAK		67.79	845.469	3377.85	4	0.017	4.4e-07
	VNIKPLEDK		64.36	352.539	1054.6	3	-0.007	9.2e-07
	YGGTEIKYNGEEYLILSAR		64.27	726.365	2176.07	3	0.99	9.4e-07
	VNIKPLEDK		64.14	528.305	1054.6	2	-0.006	4.6e-06
	DVLAVVSK		57.37	415.751	829.487	2	-0.004	5e-05
	ILVQANEAETTTASGLVIPDTAK		52.11	586.317	2341.24	4	0.003	1.3e-05
	AKVNIKPLEDK	Acetyl (Protein N-term)	51.72	433.252	1296.73	3	0.989	1.4e-05
	YNGEEYLILSARDVLAVVSK		45.29	747.4	2239.18	3	0.989	5.7e-05
	EKPQEGTVVAVGPGR	Glu->pyro-Glu (N-term E)	43.32	502.605	1504.79	3	-0.007	8.7e-05
	AKVNIKPLEDK		38.67	627.871	1253.73	2	-0.006	0.00026
	IPLDVAEGDTVIYSK		34.58	540.625	1618.85	3	0.009	0.00057
	VNIKPLEDKILVQANEAETTTASGLVIPDTAK		33.73	676.58	3377.86	5	0.034	0.00069
	AKVNIKPLEDK	Acetyl (Protein N-term)	26.36	649.375	1296.74	2	0.991	0.0034
gi|489501012	26
	NVDEVTASLHNMVAAAR		116.14	599.971	1796.89	3	0.007	5.1e-11
	NVDEVTASLHNMVAAAR		109.18	899.46	1796.9	2	0.021	8.3e-11
	VPSAEEMADSLR	Oxidation (M)	96.93	660.809	1319.6	2	0.001	8.2e-10
	SHMEVLDDLNAIGFANGVGPGVYDIHSPR		94.1	771.132	3080.5	4	1.017	1.5e-09
	VPSAEEMADSLR		91.27	652.811	1303.61	2	0	6e-09
	AGEIDEAEYVR		90.64	626.299	1250.58	2	0.005	5.8e-09
	TPVEAIGVDLVAGADTSVAGVPELAGK		72.55	846.129	2535.36	3	0.022	1.6e-07
	SELEAVAATLR		72.54	580.319	1158.62	2	-0.002	1.7e-06
	LHLPPLPTTTIGSYPQTSAIR		66.35	755.092	2262.25	3	0.017	6e-07
	GMLTGPVTILAWSFVR		63.05	874.464	1746.91	2	-0.035	1.2e-06
	VSPVSDGLDR		61.35	522.764	1043.51	2	-0.01	1.2e-05
	NVDEVTASLHNMVAAAR	Oxidation (M)	59.68	605.629	1813.87	3	0.986	2.5e-06
	TLVAGVVDGR		54.97	493.781	985.547	2	-0.008	5e-05
	AVDGAGAPIER		53.41	528.781	1055.55	2	1.007	9.8e-06
	LWVNPDCGLK		52.01	595.79	1189.57	2	0.003	1.3e-05
	EVVVLAR		48.82	393.244	784.474	2	-0.007	0.00039
	EALGQGIPARPVIIGPITFLLLSK		48.46	835.18	2502.52	3	0.026	1.4e-05
	ATEGYWAGR		47.89	505.736	1009.46	2	-0.004	4.1e-05
	SWLAFGAEK		42.58	504.76	1007.51	2	-0.002	0.00016
	IEAIVASGAHR		41.73	562.807	1123.6	2	0.986	0.00073
	WFDTNYHYLVPEIGPSTTFTLHPGK		41.47	731.126	2920.47	4	1.052	0.00013
	RADQAEYLR		37.78	561.285	1120.56	2	-0.007	0.0021
	IEAIVASGAHR		37.42	375.54	1123.6	3	0.983	0.0019
	RQPFTATITGSPR		34.81	478.255	1431.74	3	0.979	0.0088
	SELEAVAATLRR		26.95	439.245	1314.71	3	-0.012	0.003
	ELLPLRR		25.07	448.785	895.556	2	-0.005	0.017
gi|554796584	23
	TPEQVALVEAYAK		98.78	709.879	1417.74	2	-0.002	1.3e-09
	KPPYFEGMTAKPEPVGNISGAR		90.42	587.304	2345.19	4	0.005	3.3e-09
	EAIADLGGNPDKVNPLAPADLVIDHSVIADLFGR		88.3	878.974	3511.86	4	0.034	5.3e-09
	AEPSIEIQYTPAR		82.65	737.879	1473.74	2	-0.004	1.8e-08
	VVPPGTGIVHQVNIEYLASVVMTR		66.26	645.61	2578.41	4	0.018	6.1e-07
	VLALLGDSVTTDHISPAGAIKPGTPAAR		65.59	683.127	2728.48	4	0.987	7.1e-07
	NQLLDDVSGGYTR		59.1	719.857	1437.7	2	1.011	4.7e-06
	VNPLAPADLVIDHSVIADLFGR		56.65	778.097	2331.27	3	0.01	4.9e-06
	SVNSFGAHDTLK		56.13	426.208	1275.6	3	0.977	5.5e-06
	DIWPSQQDVSDTIAAAINQEMFTR		55.8	912.774	2735.3	3	0.014	5.9e-06
	VLAENLLR		53.85	464.283	926.551	2	-0.004	6.8e-05
	LDAVPNTAK		52.87	464.756	927.498	2	-0.004	9.3e-05
	VVMQDFTGVPCIVDLATMR		50.49	714.358	2140.05	3	0.033	1.8e-05
	NGGILQYVLR		46.49	567.319	1132.62	2	0.983	4.4e-05
	SGLWPYLEK		35.89	546.789	1091.56	2	-0.001	0.00043
	FVEFYGEGVAEVPLANR		35.38	632.995	1895.96	3	0.021	0.00058
	NYADVFK		34.68	428.713	855.411	2	-0.002	0.00061
	IALAQAK		34.54	357.726	713.437	2	-0.007	0.0053
	WGQGAFDDFK		32.42	585.764	1169.51	2	0	0.00091
	HEPEFSEYLELNLSDVVPSIAGPK		30.43	891.13	2670.37	3	1.046	0.0014
	NVEIEYQR		28.81	525.761	1049.51	2	-0.007	0.002
	AVIAESFER		26.73	511.263	1020.51	2	-0.013	0.051
	ATLGNMSPEFGSTAAIFPIDEETIK		25.67	880.789	2639.35	3	1.063	0.0039
gi|489495046	22
	TEQQWNFAGIEAAASAIQGNVTSIHSLLDEGK		223.36	1129.24	3384.7	3	0.036	8.4e-22
	TEQQWNFAGIEAAASAIQGNVTSIHSLLDEGKQSLTK		194	986.512	3942.02	4	0.045	5.5e-19
	TEQQWNFAGIEAAASAIQGNVTSIHSLLDEGK	Acetyl (Protein N-term)	163.39	857.683	3426.7	4	0.034	4.8e-16
	TEQQWNFAGIEAAASAIQGNVTSIHSLLDEGKQSLTK	Acetyl (Protein N-term)	163.05	997.015	3984.03	4	0.045	5.2e-16
	LAAAWGGSGSEAYQGVQQK		157.09	636.646	1906.92	3	-0.001	1.9e-15
	WDATATELNNALQNLAR		154.34	950.984	1899.95	2	0.01	3.4e-15
	TEQQWNFAGIEAAASAIQGNVTSIHSLLDEGK		150.78	847.179	3384.69	4	0.029	7.3e-15
	TEQQWNFAGIEAAASAIQGNVTSIHSLLDEGKQSLTK		146.43	789.411	3942.02	5	0.044	1.9e-14
	LAAAWGGSGSEAYQGVQQK		140.72	954.469	1906.92	2	0.007	6.4e-14
	TEQQWNFAGIEAAASAIQGNVTSIHSLLDEGK	Acetyl (Protein N-term)	139.2	1143.24	3426.71	3	0.038	8.9e-14
	LAAAWGGSGSEAYQGVQQKWDATATELNNALQNLAR		138.21	948.23	3788.89	4	0.04	1.1e-13
	QSLTKLAAAWGGSGSEAYQGVQQK		135.3	822.412	2464.21	3	-0.021	2.1e-13
	WDATATELNNALQNLAR		131.09	634.654	1900.94	3	0.997	5.1e-13
	QSLTKLAAAWGGSGSEAYQGVQQK	Gln->pyro-Glu (N-term Q)	112.14	817.08	2448.22	3	1.009	3.1e-11
	TISEAGQAMASTEGNVTGMFA		102.77	691.651	2071.93	3	0.013	2.3e-10
	TISEAGQAMASTEGNVTGMFA		88.29	1036.97	2071.93	2	0.01	5.3e-09
	TEQQWNFAGIEAAASAIQGNVTSIHSLLDEGKQSLTK	Acetyl (Protein N-term)	81.71	798.011	3985.02	5	1.032	2.2e-08
	LAAAWGGSGSEAYQGVQQK		81.68	477.737	1906.92	4	0.003	2.2e-08
	TISEAGQAMASTEGNVTGMFA	Oxidation (M)	71.63	696.981	2087.92	3	0.007	3.4e-07
	TISEAGQAMASTEGNVTGMFA	2 Oxidation (M)	55.1	702.311	2103.91	3	0.002	1.1e-05
	TISEAGQAMASTEGNVTGMFA	Oxidation (M)	43.16	1045.47	2088.92	2	1.006	9e-05
	WDATATELNNALQNLAR		40.07	476.239	1900.93	4	0.983	0.00078
gi|489505073	22
	VYQNAGGTHPTTTYK		126.29	819.4	1636.79	2	0.001	1.4e-12
	VYQNAGGTHPTTTYK		121.47	546.601	1636.78	3	-0.004	4.1e-12
	EAPYELNITSATYQSAIPPR		114.34	1111.07	2220.12	2	0.015	1.9e-11
	EAPYELNITSATYQSAIPPR		113.88	741.045	2220.11	3	0.006	2.1e-11
	SLENYIAQTRDKFLSAATSSTPR		111.39	639.833	2555.3	4	0.004	3.6e-11
	KPITYDTLWQADTDPLPVVFPIVQGELSK		104.69	1090.93	3269.78	3	0.056	1.8e-10
	DKFLSAATSSTPR		97.2	690.858	1379.7	2	-0.003	3.8e-09
	FLSAATSSTPR		90.64	569.296	1136.58	2	-0.004	7.2e-09
	EAPYELNITSATYQSAIPPR		81.6	556.036	2220.11	4	0.007	2.2e-08
	KPITYDTLWQADTDPLPVVFPIVQGELSK		81.25	818.444	3269.75	4	0.024	2.4e-08
	DKFLSAATSSTPR		73.91	460.907	1379.7	3	-0.005	8e-07
	GTDTGQACQIQMSDPAYNINISLPSYYPDQK		71.48	1155.53	3463.57	3	0.036	2e-07
	SLENYIAQTRDK		70.44	479.915	1436.72	3	-0.004	2e-06
	AFDWDQAYR		65.77	586.261	1170.51	2	-0.002	1.1e-06
	GTQAVVLKVYQNAGGTHPTTTYK		56.14	609.328	2433.28	4	0.019	5.4e-06
	GTQAVVLK		53.26	408.251	814.487	2	-0.004	0.00012
	VYQNAGGTHPTTTYK		52.75	410.205	1636.79	4	0.007	1.1e-05
	SAIDSMLA		52.35	404.197	806.38	2	-0.004	1.2e-05
	SLENYIAQTR		51.53	597.809	1193.6	2	-0.001	1.5e-05
	SAIDSMLA	Oxidation (M)	44.48	412.193	822.371	2	-0.009	6.7e-05
	EAPYELNITSATYQSAIPPR	Glu->pyro-Glu (N-term E)	44.1	735.378	2203.11	3	1.017	7.3e-05
	TYCEELK		35.58	466.707	931.398	2	1.016	0.00084
gi|489504453	21
	IDNPVGGFSFALPAGWVESDAAHLDYGSALLSK		126.32	1135.58	3403.71	3	0.04	1.4e-12
	LGSDMGEFYMPYPGTR		122.55	910.907	1819.8	2	0.009	2.6e-12
	LGSDMGEFYMPYPGTR	Oxidation (M)	108.78	918.902	1835.79	2	0.004	4e-11
	IDNPVGGFSFALPAGWVESDAAHLDYGSALLSK		107.32	851.934	3403.71	4	0.034	8.7e-11
	TTGDPPFPGQPPPVANDTR		105.77	655.323	1962.95	3	0.005	1.2e-10
	TTGDPPFPGQPPPVANDTR		101.12	982.483	1962.95	2	0.008	3.3e-10
	WFVVWLGTANNPVDK		99.83	873.457	1744.9	2	0.006	7.4e-10
	LGSDMGEFYMPYPGTR	2 Oxidation (M)	99.1	926.9	1851.79	2	0.005	2.5e-10
	FSDPSKPNGQIWTGVIGSPAANAPDAGPPQR		93.83	784.151	3132.58	4	1.034	1.6e-09
	LYASAEATDSKAAAR		77.63	508.926	1523.76	3	0	5.3e-08
	LYASAEATDSK		75.3	578.279	1154.54	2	-0.003	1.7e-07
	FSDPSKPNGQIWTGVIGSPAANAPDAGPPQR		75.03	1045.19	3132.55	3	1.013	9.2e-08
	INQETVSLDANGVSGSASYYEVK		71.86	811.389	2431.15	3	0.99	1.8e-07
	ALAESIRPLVAPPPAPAPAPAEPAPAPAPAGEVAPTPTTPTPQR		53.84	1060.84	4239.31	4	0.044	1.1e-05
	LGSDMGEFYMPYPGTR		51.61	607.605	1819.79	3	0.003	2.8e-05
	ALAESIRPLVAPPPAPAPAPAEPAPAPAPAGEVAPTPTTPTPQR		51.45	707.723	4240.29	6	1.025	1.5e-05
	FSDPSKPNGQIWTGVIGSPAANAPDAGPPQR		51.31	627.515	3132.54	5	0.995	1.5e-05
	LGSDMGEFYMPYPGTR	Oxidation (M)	47.37	612.936	1835.79	3	0.001	5.7e-05
	LDQKLYASAEATDSK		46.53	547.279	1638.82	3	0.005	4.3e-05
	INQETVSLDANGVSGSASYYEVK		46.33	1216.59	2431.17	2	1.017	4.5e-05
	ALAESIRPLVAPPPAPAPAPAEPAPAPAPAGEVAPTPTTPTPQR		33.77	849.075	4240.34	5	1.069	0.0016
gi|489509769	21
	LLSSILTYHVIAGQASPSR		161.84	1007.07	2012.12	2	0.009	1e-15
	LLSSILTYHVIAGQASPSR		146.05	671.713	2012.12	3	0.011	2e-14
	IDGTHQTLQGADLTVIGAR		132.02	656.018	1965.03	3	0.005	4.2e-13
	GCAQYAAQNPTGPGSVAGMAQDPVATAASNNPMLSTLTSALSGK		128.87	1063.76	4251.02	4	0.052	8.3e-13
	LNPDVNLVDTLNGGEYTVFAPTNAAFDKLPAATIDQLK		122.32	1012.53	4046.1	4	1.029	3.4e-12
	LNPDVNLVDTLNGGEYTVFAPTNAAFDKLPAATIDQLK		122.03	810.224	4046.08	5	1.013	3.6e-12
	IDGTHQTLQGADLTVIGAR		115.92	983.524	1965.03	2	0.006	1.4e-11
	GCAQYAAQNPTGPGSVAGMAQDPVATAASNNPMLSTLTSALSGK	Oxidation (M)	112.24	1067.76	4267.02	4	0.053	3e-11
	TDAKLLSSILTYHVIAGQASPSR		96.23	607.839	2427.33	4	0.015	9.5e-10
	LPAATIDQLKTDAK		94.22	495.615	1483.82	3	-0.002	4.8e-09
	LLSSILTYHVIAGQASPSRIDGTHQTLQGADLTVIGAR		94.12	793.035	3960.14	5	1.017	1.5e-09
	LPAATIDQLKTDAK		91.69	742.92	1483.83	2	0	1.4e-08
	LNPDVNLVDTLNGGEYTVFAPTNAAFDK		88.93	999.507	2995.5	3	1.037	4.6e-09
	LPAATIDQLK		79.3	535.315	1068.62	2	-0.003	2.1e-07
	LLSSILTYHVIAGQASPSR		77.53	504.035	2012.11	4	0.006	6.3e-08
	IDGTHQTLQGADLTVIGAR		65.27	492.26	1965.01	4	-0.018	1.2e-06
	TDAKLLSSILTYHVIAGQASPSR		62.18	810.117	2427.33	3	0.018	1.5e-06
	GCAQYAAQNPTGPGSVAGMAQDPVATAASNNPMLSTLTSALSGK		57.59	709.51	4251.02	6	0.049	4e-06
	LNPDVNLVDTLNGGEYTVFAPTNAAFDK		51.58	749.877	2995.48	4	1.016	1.5e-05
	LLSSILTYHVIAGQASPSRIDGTHQTLQGADLTVIGAR		40.26	991.04	3960.13	4	1.007	0.00017
	GCAQYAAQNPTGPGSVAGMAQDPVATAASNNPMLSTLTSALSGK	2 Oxidation (M)	30.6	1072	4283.97	4	1.009	0.0013
gi|489513178	21
	AFGGPTVTNDGVTVAR		99.02	781.402	1560.79	2	0	7.7e-10
	AADAVSEALLASATPVSGK		97.09	879.467	1756.92	2	-0.001	7.9e-10
	TGIAQVATVSSR		88.34	595.326	1188.64	2	-0.008	1.3e-08
	MVLTTETVVVDKPAK		86.68	815.955	1629.89	2	-0.006	7.5e-09
	LVAAGVNPIALGVGIGK		78.95	774.98	1547.94	2	0.005	3.1e-08
	EIELEDPFEDLGAQLVK		75.87	649.003	1943.99	3	0.015	7.7e-08
	ESVEDAVAAAK		73.46	545.271	1088.53	2	-0.007	1.3e-07
	VGAATETALK		71.7	480.77	959.526	2	-0.003	2.1e-06
	VGAATETALKER		69.66	415.897	1244.67	3	-0.005	1.8e-06
	AFGGPTVTNDGVTVAR		68.31	521.272	1560.8	3	0.006	3.9e-07
	LAGGVAVIK		66.21	414.269	826.523	2	-0.005	2.5e-06
	ISSLPDLLPLLEK		62.94	719.435	1436.86	2	0.007	1.3e-06
	LIEYDETAR		59.02	555.275	1108.54	2	-0.005	1.7e-05
	KESVEDAVAAAK		58.75	406.547	1216.62	3	-0.01	1.2e-05
	EVGLEVLGSAR		44.19	565.304	1128.59	2	-0.02	0.001
	SKLIEYDETAR		33.98	442.231	1323.67	3	0.003	0.003
	KESVEDAVAAAK		32.39	609.318	1216.62	2	-0.008	0.00092
	AMEVGMDK	2 Oxidation (M)	32.31	457.195	912.376	2	1.003	0.0017
	RAMEVGMDK	Oxidation (M)	31.2	526.743	1051.47	2	-0.008	0.0012
	AMEVGMDK	Oxidation (M)	30.53	448.694	895.373	2	-0.005	0.0029
	VVVSKDDTVIVDGGGTAEAVANR		27.3	758.065	2271.17	3	0.003	0.0028
gi|489501664	20
	ITGNSSADDIATLAGSR		161.28	824.911	1647.81	2	0.002	7.6e-16
	TVPTTVWIASDGSSHLVQIQIAPTK		145.09	663.114	2648.43	4	0.01	2.5e-14
	DASVAGSQQADGVATTK		133.17	803.394	1604.77	2	0.009	6.5e-13
	LEGDISNTPQTVATGSATLLVGNK		102.52	1193.63	2385.26	2	0.017	2.4e-10
	DASVAGSQQADGVATTK		96.64	536.259	1605.76	3	0.992	8.7e-10
	DTSVTLTMSDWGK		96.64	720.838	1439.66	2	0.001	8.7e-10
	TVPTTVWIASDGSSHLVQIQIAPTK		93.5	883.819	2648.43	3	0.018	1.7e-09
	VTKLEGDISNTPQTVATGSATLLVGNK		82.93	679.372	2713.46	4	0.008	1.7e-08
	LAVTGDVPNLR		77.48	577.829	1153.64	2	-0.002	3.3e-07
	FVYVDGHLYSDLGQPGTYTDFGNGASIYNVSVLLDPNK		69.8	1035.01	4136	4	1.016	2.9e-07
	VTKLEGDISNTPQTVATGSATLLVGNK		68.26	905.475	2713.4	3	-0.046	4e-07
	DTSVTLTMSDWGK	Oxidation (M)	60.92	728.831	1455.65	2	-0.009	1.9e-06
	ITGNSSADDIATLAGSR		60.85	550.608	1648.8	3	0.995	2e-06
	LEGDISNTPQTVATGSATLLVGNK		58.35	796.09	2385.25	3	0.01	3.4e-06
	QVTATKPV		53.16	422.248	842.481	2	-0.005	6e-05
	QVTATKPV	Gln->pyro-Glu (N-term Q)	52.79	413.734	825.453	2	-0.007	1.9e-05
	GLANLLANLK		49.17	513.818	1025.62	2	-0.002	0.00015
	GLANLLANLKDASVAGSQQADGVATTK		43.63	872.138	2613.39	3	1.017	8.1e-05
	QATDAMR	Gln->pyro-Glu (N-term Q); Oxidation (M)	35	396.167	790.319	2	-0.009	0.00049
	TVPTTVWIASDGSSHLVQIQIAPTKDTSVTLTMSDWGK		33.06	1018.54	4070.11	4	0.047	0.00079
gi|489500440	18
	FEVHAQTVEDEAR		120.32	510.91	1529.71	3	-0.003	9.6e-12
	MWASAQNISGAGWSGMAEATSLDTMTQMNQAFR		89.01	1183.87	3548.58	3	0.022	5.3e-09
	FEVHAQTVEDEARR		81.17	422.459	1685.81	4	-0.005	2.5e-08
	FEVHAQTVEDEARR		64.56	562.945	1685.81	3	0.001	8.8e-07
	NIVNMLHGVR		59.46	576.817	1151.62	2	-0.005	3.1e-06
	DGLVRDANNYEQQEQASQQILSS		58.82	865.41	2593.21	3	1.004	3.1e-06
	NIVNMLHGVRDGLVR	Oxidation (M)	57.44	427.987	1707.92	4	-0.001	4.1e-06
	FMTDPHAMR		54.13	369.166	1104.48	3	-0.008	1.7e-05
	NIVNMLHGVR		51.65	384.88	1151.62	3	-0.006	1.4e-05
	FMTDPHAMRDMAGR		49.18	409.683	1634.7	4	-0.007	2.4e-05
	NIVNMLHGVR	Oxidation (M)	48.37	390.211	1167.61	3	-0.007	3.8e-05
	FMTDPHAMR	2 Oxidation (M)	46.33	379.83	1136.47	3	-0.007	9.3e-05
	DANNYEQQEQASQQILSS		45.46	684.983	2051.93	3	0.025	0.00024
	NIVNMLHGVRDGLVR		44.98	423.989	1691.92	4	0	6.1e-05
	NIVNMLHGVR	Oxidation (M)	44.11	584.818	1167.62	2	0.004	7.3e-05
	NIVNMLHGVRDGLVR		43.05	564.983	1691.93	3	0.001	0.00012
	FMTDPHAMR	Oxidation (M)	30.86	374.497	1120.47	3	-0.009	0.0034
	NIVNMLHGVRDGLVR	Oxidation (M)	25.52	570.313	1707.92	3	-0.004	0.004
gi|489509166	18
	MLEVEQAGIQMAGHSR		124.03	586.287	1755.84	3	-0.001	2.4e-12
	YANAIGSAELAESSVQGR		117.51	911.956	1821.9	2	0.013	1.3e-11
	THQALTQQAAQVIGNQR		105.82	622.329	1863.96	3	0.994	1.2e-10
	THQALTQQAAQVIGNQR		102.33	932.491	1862.97	2	-0.003	2.5e-10
	GEALPAGGTTATPR		85.69	649.837	1297.66	2	-0.002	1.4e-08
	VQIQQAIEEAQR		82.09	706.879	1411.74	2	0.001	2.3e-08
	YANAIGSAELAESSVQGR		81.94	608.637	1822.89	3	1.005	2.1e-08
	ATEYNNAAEAFAAQLVTAEQSVEDLK		78.84	928.466	2782.38	3	0.048	4.1e-08
	SMSELAAPGNTPSLDEVR		75.61	937.456	1872.9	2	0.009	1.8e-07
	TLHDQALSAAAQAK		68.11	475.586	1423.74	3	-0.006	4.1e-07
	MQEQVSASLR		61.92	574.78	1147.55	2	-0.02	4.4e-06
	QALTLADQATAAGDAAK	Gln->pyro-Glu (N-term Q)	55.76	799.897	1597.78	2	-0.015	3.6e-05
	MQEQVSASLR	Oxidation (M)	54.53	582.786	1163.56	2	-0.003	1.1e-05
	LLSQLEQAK		50.24	515.297	1028.58	2	-0.007	1.9e-05
	ASMRGEALPAGGTTATPR	Oxidation (M)	42.27	587.298	1758.87	3	0.003	0.00013
	NAMVLQQK	Oxidation (M)	36.59	474.246	946.477	2	-0.014	0.00037
	ASMRGEALPAGGTTATPR		32.47	582.288	1743.84	3	0.969	0.0034
	SMSELAAPGNTPSLDEVRDKIER		24.82	629.825	2515.27	4	1.033	0.0047
gi|489506576	17
	IGVAADIGAAPAPKPAPKPVPEPAPTPK		165.6	665.133	2656.5	4	0.008	1.9e-16
	APPAPAPALAHLR		115.25	427.917	1280.73	3	-0.005	1.6e-11
	AEPAPSPPAAQPAGAAEGAPYVTPLVR		114.21	862.454	2584.34	3	0.013	2e-11
	IGVAADIGAAPAPK		108.97	625.858	1249.7	2	-0.002	7e-11
	APAPAAQAAAAPAPK		99.91	652.352	1302.69	2	0.98	2.8e-09
	IGVAADIGAAPAPKPAPK		95.92	548.653	1642.94	3	-0.005	1e-09
	VVVDASGNESIGVR		91.94	701.369	1400.72	2	-0.002	2.4e-09
	PAPKPVPEPAPTPK		84.21	475.94	1424.8	3	-0.005	1.3e-08
	AFSVQMPALGESVTEGTVTR		75.86	694.013	2079.02	3	-0.014	7.7e-08
	HRLEEGAFEADLGL		71.55	778.892	1555.77	2	0.007	2.9e-07
	LIDGADAGR		67.09	444.23	886.446	2	-0.005	2.9e-06
	DAGEAAAPAPEK		66.48	563.77	1125.53	2	-0.005	5.8e-07
	AIADIAAR		52.58	400.734	799.454	2	-0.001	0.00022
	EGVNLTFLPFFAK		46.38	741.906	1481.8	2	0.005	4.5e-05
	KQDVLAAAEQK		42.9	600.834	1199.65	2	0.002	0.0017
	LEEGAFEADLGL		42.34	632.319	1262.62	2	0.02	0.00011
	DAGEAAAPAPEKVPAAQPESK		27.65	679.012	2034.01	3	1.007	0.003
gi|489508733	17
	DIMNAGVTCVGEHETLTAAAQYMR	Oxidation (M)	129.88	881.733	2642.18	3	0.018	4.2e-13
	DIMNAGVTCVGEHETLTAAAQYMR		128.57	876.401	2626.18	3	0.016	8.1e-13
	DSIYYVDANASIQEMLNVMEEHQVR		119.17	985.469	2953.38	3	0.025	6.7e-12
	GLAAGLDPNTATAGELAR		107.52	849.446	1696.88	2	0.002	1.5e-10
	LVGIVTEADIAR		101.01	628.863	1255.71	2	-0.003	1.1e-09
	HLPEHAIVQFVK		92.38	473.599	1417.78	3	0.989	2.2e-09
	DIMNAGVTCVGEHETLTAAAQYMR		81.51	657.808	2627.2	4	1.037	2.3e-08
	GLAAGLDPNTATAGELAR		81.35	566.632	1696.88	3	0.001	1.6e-07
	RVPVISEHR		73.8	364.878	1091.61	3	-0.006	6.1e-07
	EHDIGALPICGDDDRLHGMLTDR		69.66	649.804	2595.19	4	1.018	2.9e-07
	VPVISEHR		67.24	468.757	935.499	2	-0.02	6.7e-07
	EHDIGALPICGDDDRLHGMLTDRDIVIK		62.34	633.516	3162.54	5	0.017	1.4e-06
	DSIYYVDANASIQEMLNVMEEHQVR		54	739.361	2953.41	4	0.055	8.6e-06
	AICSPMALAS		48.23	505.228	1008.44	2	-0.002	3e-05
	EHDIGALPICGDDDRLHGMLTDRDIVIK		47.23	528.097	3162.54	6	0.012	3.7e-05
	LHGMLTDRDIVIK		43.82	504.284	1509.83	3	-0.004	0.00028
	LHGMLTDR		30.15	471.749	941.484	2	0.009	0.0059
gi|489997328	17
	TDVELPWEQLDKVDDLKR		122.99	550.54	2198.13	4	0.007	7.3e-12
	FVLGGPMGDAGLTGR		100.5	724.372	1446.73	2	0.001	3.8e-10
	FVLGGPMGDAGLTGR	Oxidation (M)	92.99	732.368	1462.72	2	-0.003	1.9e-09
	VAVETLVTTGQVHVVGEVTTSAK		81.06	775.764	2324.27	3	0.011	2.5e-08
	PIYAPTAAYGHFGR		79.06	507.593	1519.76	3	0.001	4.5e-08
	DLNLLRPIYAPTAAYGHFGR		76.25	562.054	2244.19	4	0.007	7.1e-08
	AIGEVFDLRPGAIIR		72.37	542.983	1625.93	3	0.002	2.1e-07
	VLNTVLDDLAHETLDASTVR		68.25	728.389	2182.14	3	1.016	4e-07
	LFTSESVTEGHPDK		68.03	516.252	1545.73	3	0.002	4.2e-07
	EAFADITNTVR		55.93	618.814	1235.61	2	-0.002	2e-05
	VLVNPTGK		51.31	414.248	826.481	2	-0.01	8.9e-05
	IIVDTYGGWAR		46.92	625.83	1249.65	2	0	4e-05
	ILEIGYDSSDK		46.52	620.306	1238.6	2	-0.005	4.3e-05
	TLDPDIR		39.93	415.223	828.43	2	-0.004	0.0016
	NVVAAGLAER		38.12	500.278	998.541	2	-0.01	0.00045
	LFTSESVTEGHPDK		32.31	773.875	1545.73	2	0.004	0.00093
	DLNLLRPIYAPTAAYGHFGR		29.66	749.401	2245.18	3	1.001	0.0017
gi|238054406	16
	SKAEAESLYQSK		94.09	670.835	1339.66	2	-0.006	7.1e-09
	TNAENEFVTIKK		90.42	465.243	1392.71	3	-0.018	1.6e-08
	FLEQQNQVLQTK		88.15	738.396	1474.78	2	0	3.9e-08
	THNLEPYFESFINNLR		85.83	665.331	1992.97	3	0.001	9e-09
	WELLQQVDTSTR		73.99	738.382	1474.75	2	0.007	1.2e-07
	SLNNQFASFIDK		73.76	692.349	1382.68	2	0.001	1.2e-07
	MSGECAPNVSVSVSTSHTTISGGGSR	Oxidation (M)	73.01	857.396	2569.17	3	0.046	1.4e-07
	LALDLEIATYR		59.14	639.356	1276.7	2	-0.005	2.8e-06
	TNAENEFVTIK		57.53	633.316	1264.62	2	-0.013	4e-06
	NKYEDEINKR		56.24	436.889	1307.64	3	-0.002	1.2e-05
	AEAESLYQSK		48.46	563.274	1124.53	2	-0.001	2.9e-05
	SISISVAR		43.34	416.747	831.48	2	-0.001	0.001
	SLVNLGGSK		41.51	437.749	873.483	2	-0.009	0.00016
	SLDLDSIIAEVK		38.74	651.861	1301.71	2	0	0.00051
	IEISELNR		36.77	487.262	972.51	2	-0.014	0.007
	NKYEDEINKR		30.86	654.828	1307.64	2	-0.006	0.0044
gi|489501402	16
	GASSAASAASATIDAAR		144.24	739.365	1476.71	2	-0.002	6.6e-14
	VGVTGNPANTNALIAMTNAPDIPR		110.03	1204.13	2406.25	2	0.018	4.8e-11
	GGNWTIVSGLEIDEFSR		93.84	940.47	1878.92	2	0.013	1.6e-09
	VGVTGNPANTNALIAMTNAPDIPR		81.86	803.088	2406.24	3	0.008	2.1e-08
	GASSAASAASATIDAAR		77.77	493.247	1476.72	3	0.001	5.1e-08
	ALNAVAADDVR		71.19	557.793	1113.57	2	-0.006	1.3e-06
	NAAEVVNDQAWIEDEFIPTVAK		62.03	820.404	2458.19	3	-0.01	1.5e-06
	IFDGVSLALLVGAR		58.71	715.925	1429.84	2	0.006	3.1e-06
	GAAIIDAR		54.8	393.724	785.433	2	-0.006	0.00016
	SDLLEANGAIFTAQGK		51.68	818.418	1634.82	2	0.99	1.4e-05
	STAELADER		51.05	496.237	990.459	2	-0.003	1.6e-05
	IFDGVSLALLVGARPR		48.18	562.002	1682.98	3	0.002	3e-05
	AISQLAAK		42.97	401.24	800.466	2	-0.01	0.0019
	SAVTELGLI		41.8	451.762	901.51	2	-0.002	0.00013
	LASGSLLGPDRPIELR		39.7	847.474	1692.93	2	-0.019	0.00027
	VGVTGNPANTNALIAMTNAPDIPR	Oxidation (M)	30.2	808.419	2422.24	3	0.009	0.0015
gi|489503953	16
	DVLAAGDFWGGAGSVACQEFITQLGR		146.22	905.434	2713.28	3	0.018	2e-14
	TINYQFGDVDAHGAMIR	Acetyl (Protein N-term)	135.5	975.466	1948.92	2	0.008	4e-13
	TINYQFGDVDAHGAMIR	Acetyl (Protein N-term); Oxidation (M)	125.06	983.462	1964.91	2	0.004	2.4e-12
	AQAASLEAEHQAIVR		116.29	531.948	1592.82	3	-0.004	2.3e-11
	TINYQFGDVDAHGAMIR	Acetyl (Protein N-term); Oxidation (M)	110.08	655.976	1964.91	3	0.002	4.8e-11
	TINYQFGDVDAHGAMIR	Acetyl (Protein N-term)	105.73	650.645	1948.91	3	0.004	1.2e-10
	NFQVIYEQANAHGQK		102.44	582.955	1745.84	3	-0.007	2.5e-10
	NFQVIYEQANAHGQK		93.2	873.932	1745.85	2	0.001	1.8e-09
	TINYQFGDVDAHGAMIR		93.16	636.645	1906.91	3	0.012	7.8e-09
	AQAASLEAEHQAIVR		84.43	797.915	1593.82	2	0.989	2.6e-08
	VQAAGNNMAQTDSAVGSSWA		77.55	982.944	1963.87	2	0.005	5.4e-08
	VQAAGNNMAQTDSAVGSSWA	Oxidation (M)	69.1	990.938	1979.86	2	-0.004	5.2e-07
	TINYQFGDVDAHGAMIR	Oxidation (M)	50.89	641.973	1922.9	3	0.002	1.7e-05
	VQAAGNNMAQTDSAVGSSWA	Oxidation (M)	37.75	660.971	1979.89	3	0.026	0.00029
	NFQVIYEQANAHGQK		34.27	437.718	1746.84	4	0.994	0.00061
	VQAAGNNMAQTDSAVGSSWA		32.25	655.642	1963.9	3	0.036	0.0057
gi|489504801	16
	SSTAVIPGYPVAGQVWEATATVNAIR		137.47	886.809	2657.4	3	0.023	1.3e-13
	LGSELTMTDTVGQVVLGWK	Oxidation (M)	134.82	1025.54	2049.06	2	0.016	3.1e-13
	LGSELTMTDTVGQVVLGWK		128.41	1017.54	2033.06	2	0.007	9.1e-13
	LGSELTMTDTVGQVVLGWK		121.49	678.696	2033.07	3	0.015	4.1e-12
	SSTAVIPGYPVAGQVWEATATVNAIR		119.7	665.356	2657.39	4	0.013	6e-12
	LGSELTMTDTVGQVVLGWK	Oxidation (M)	115.02	684.368	2050.08	3	1.038	1.6e-11
	VSDLKSSTAVIPGYPVAGQVWEATATVNAIR		96.24	1067.58	3199.72	3	0.036	9.5e-10
	GSVTPAVSQFNAR		94.58	667.341	1332.67	2	-0.012	1.7e-09
	VLWQAAGPDTISGATIPQGEQSTGK		90.63	838.095	2511.26	3	0.003	3.2e-09
	GSVTPAVSQFNAR		68.41	445.231	1332.67	3	-0.008	3.9e-07
	VLWQAAGPDTISGATIPQGEQSTGK		67.04	628.825	2511.27	4	0.01	5.2e-07
	TADGINYR		56.58	455.222	908.43	2	-0.006	4.9e-06
	IYFDVTGPSPTIVAMNNGMEDLLIWEP		49.9	1008.5	3022.46	3	1.012	2.1e-05
	VSDLKSSTAVIPGYPVAGQVWEATATVNAIRGSVTPAVSQFNAR		38.72	1129.61	4514.41	4	0.059	0.00023
	TAVAVVAMAAIATFAAPVALAAYPITGKLGSELTMTDTVGQVVLGWK	Oxidation (M)	32.79	1173.62	4690.43	4	0.915	0.00084
	VLWQAAGPDTISGATIPQGEQSTGK		25.79	503.262	2511.27	5	0.011	0.0038
gi|489509783	16
	LPASTIDELKTNSSLLTSILTYHVVAGQTSPANVVGTR		214.28	989.295	3953.15	4	0.04	2.4e-21
	TNSSLLTSILTYHVVAGQTSPANVVGTR		197.76	962.856	2885.55	3	0.02	2.4e-19
	QTLQGASVTVTGQGNSLK		131.68	895.471	1788.93	2	0.989	4.5e-13
	VGNADVVCGGVSTANATVYMIDSVLMPPA		113.42	966.465	2896.37	3	0.024	2.3e-11
	LPASTIDELKTNSSLLTSILTYHVVAGQTSPANVVGTR		113.23	791.837	3954.15	5	1.038	2.4e-11
	QTLQGASVTVTGQGNSLK	Gln->pyro-Glu (N-term Q)	111.07	886.466	1770.92	2	0.006	3.9e-11
	VGNADVVCGGVSTANATVYMIDSVLMPPA	Oxidation (M)	99.68	971.801	2912.38	3	0.037	4.5e-10
	TNSSLLTSILTYHVVAGQTSPANVVGTRQTLQGASVTVTGQGNSLK		97.41	1164.89	4655.54	4	0.091	8.7e-10
	LPASTIDELK		93.59	543.804	1085.59	2	-0.004	1.2e-08
	QTLQGASVTVTGQGNSLK		90.57	597.325	1788.95	3	1.015	3.2e-09
	TNSSLLTSILTYHVVAGQTSPANVVGTR		80.61	722.392	2885.54	4	0.015	2.8e-08
	QTLQGASVTVTGQGNSLK	Gln->pyro-Glu (N-term Q)	67.93	591.646	1771.91	3	1.004	4.3e-07
	VGNADVVCGGVSTANATVYMIDSVLMPPA	Oxidation (M)	57.45	729.098	2912.36	4	0.019	4.1e-06
	VGNADVVCGGVSTANATVYMIDSVLMPPA		50.29	725.353	2897.38	4	1.036	1.9e-05
	VGNADVVCGGVSTANATVYMIDSVLMPPA	2 Oxidation (M)	47.12	977.467	2929.38	3	1.041	3.8e-05
	LPASTIDELKTNSSLLTSILTYHVVAGQTSPANVVGTR		45.11	660.028	3954.13	6	1.015	5.9e-05
gi|489515950	16
	GLAPGGHAAVGAAQGGYGAMALAAFHPDR		151.36	897.783	2690.33	3	0.012	6.4e-15
	GISVVAPAGGAYSMYTNWEQDGSK		96	830.056	2487.15	3	0.009	1e-09
	VWVWSPTNPGASDPAAMIGQAAEAMGNSR		92.76	991.143	2970.41	3	0.033	2.8e-09
	GLAPGGHAAVGAAQGGYGAMALAAFHPDR		84.27	673.839	2691.32	4	1.012	1.3e-08
	GLAPGGHAAVGAAQGGYGAMALAAFHPDR		81.23	539.265	2691.29	5	0.974	2.4e-08
	GLAPGGHAAVGAAQGGYGAMALAAFHPDR	Oxidation (M)	69.85	677.587	2706.32	4	0.01	2.8e-07
	QWDTFLSAELPDWLAANR		67.26	712.029	2133.07	3	1.032	4.9e-07
	GLAPGGHAAVGAAQGGYGAMALAAFHPDR	Oxidation (M)	58.95	903.111	2706.31	3	0.003	3e-06
	VWVWSPTNPGASDPAAMIGQAAEAMGNSR	Oxidation (M)	58.22	996.816	2987.43	3	1.055	3.5e-06
	QWDTFLSAELPDWLAANR	Gln->pyro-Glu (N-term Q)	56.11	1058.52	2115.02	2	0.013	5.5e-06
	WHDPWVHASLLAQNNTR		53.37	512.254	2044.98	4	0.982	9.9e-06
	MFYNQYR	Oxidation (M)	45.82	519.225	1036.43	2	-0.008	8.9e-05
	GISVVAPAGGAYSMYTNWEQDGSK		39.63	1244.59	2487.16	2	0.028	0.00019
	MFYNQYR		38.61	511.228	1020.44	2	-0.008	0.00024
	QWDTFLSAELPDWLAANR		30.75	1067.53	2133.04	2	1.01	0.0013
	WHDPWVHASLLAQNNTR		25.4	682.343	2044.01	3	0.004	0.0041
gi|489516779	16
	DVLTASDFWGGAGSAACQGFITQLGR		148.76	892.094	2673.26	3	0.028	1.8e-14
	TINYQFGDVDDHGAMIR	Acetyl (Protein N-term)	131.98	997.461	1992.91	2	0.007	4.2e-13
	AQAGLLEAEHQAIIR		124.77	540.632	1618.88	3	-0.004	2e-12
	AQAGLLEAEHQAIIR		110.26	810.447	1618.88	2	0	1.5e-10
	TINYQFGDVDDHGAMIR	Acetyl (Protein N-term)	109.65	665.308	1992.9	3	0.003	5.2e-11
	TINYQFGDVDDHGAMIR	Acetyl (Protein N-term); Oxidation (M)	105.73	1005.46	2008.9	2	0.008	1.2e-10
	NFQVIYEQANAHGQK		102.44	582.955	1745.84	3	-0.007	2.5e-10
	TINYQFGDVDDHGAMIR	Acetyl (Protein N-term); Oxidation (M)	102.04	670.64	2008.9	3	0.003	2.7e-10
	NFQVIYEQANAHGQK		93.2	873.932	1745.85	2	0.001	1.8e-09
	VQAAGNNMAQTDSAVGSSWA		77.55	982.944	1963.87	2	0.005	5.4e-08
	VQAAGNNMAQTDSAVGSSWA	Oxidation (M)	69.1	990.938	1979.86	2	-0.004	5.2e-07
	TINYQFGDVDDHGAMIR		67.45	651.306	1950.9	3	0.007	4.7e-07
	VQAAGNNMAQTDSAVGSSWA	Oxidation (M)	37.75	660.971	1979.89	3	0.026	0.00029
	NFQVIYEQANAHGQK		34.27	437.718	1746.84	4	0.994	0.00061
	VQAAGNNMAQTDSAVGSSWA		32.25	655.642	1963.9	3	0.036	0.0057
	TINYQFGDVDDHGAMIR	Oxidation (M)	29.07	656.645	1966.91	3	0.03	0.0019
gi|269849769	15
	GSLGGGFSSGGFSGGSFSR		119.19	854.388	1706.76	2	-0.003	6.7e-12
	ALEESNYELEGK		96.51	691.328	1380.64	2	0	8.9e-10
	QSVEADINGLRR		72.74	453.24	1356.7	3	-0.013	1.5e-07
	SQYEQLAEQNR		63	683.318	1364.62	2	-0.01	1.2e-06
	LKYENEVALR		62.95	412.227	1233.66	3	-0.012	3.4e-05
	VLDELTLTK		62.16	516.302	1030.59	2	-0.001	1.9e-06
	GSSGGGCFGGSSGGYGGLGGFGGGSFR		60.61	777.99	2330.95	3	0.004	1.2e-06
	SQYEQLAEQNRK		58.75	498.581	1492.72	3	-0.007	3.1e-06
	QSVEADINGLR		57.96	601.311	1200.61	2	-0.003	1.9e-05
	VTMQNLNDR	Oxidation (M)	48.8	553.768	1105.52	2	0.002	2.7e-05
	LAADDFR		47.67	404.199	806.383	2	-0.009	0.00022
	IRLENEIQTYR		41.38	717.887	1433.76	2	-0.003	0.00013
	NQILNLTTDNANILLQIDNAR		36.72	1184.64	2367.26	2	1.005	0.00036
	IRLENEIQTYR		34.21	479.264	1434.77	3	1.008	0.0017
	NVQALEIELQSQLALK		28.02	899.008	1796	2	-0.003	0.0024
gi|489500428	15
	TINYQFGDVDAHGAMIR	Acetyl (Protein N-term)	135.5	975.466	1948.92	2	0.008	4e-13
	TINYQFGDVDAHGAMIR	Acetyl (Protein N-term); Oxidation (M)	125.06	983.462	1964.91	2	0.004	2.4e-12
	TINYQFGDVDAHGAMIR	Acetyl (Protein N-term); Oxidation (M)	110.08	655.976	1964.91	3	0.002	4.8e-11
	TINYQFGDVDAHGAMIR	Acetyl (Protein N-term)	105.73	650.645	1948.91	3	0.004	1.2e-10
	NFQVIYEQANAHGQK		102.44	582.955	1745.84	3	-0.007	2.5e-10
	ALAGSLEAEHQAIISDVLTASDFWGGAGSAACQGFITQLGR		97.65	1042.02	4164.06	4	0.056	7e-10
	NFQVIYEQANAHGQK		93.2	873.932	1745.85	2	0.001	1.8e-09
	TINYQFGDVDAHGAMIR		93.16	636.645	1906.91	3	0.012	7.8e-09
	ALAGSLEAEHQAIISDVLTASDFWGGAGSAACQGFITQLGR		88.91	833.819	4164.06	5	0.055	4.6e-09
	VQAAGNNMAQTDSAVGSSWA		77.55	982.944	1963.87	2	0.005	5.4e-08
	VQAAGNNMAQTDSAVGSSWA	Oxidation (M)	69.1	990.938	1979.86	2	-0.004	5.2e-07
	TINYQFGDVDAHGAMIR	Oxidation (M)	50.89	641.973	1922.9	3	0.002	1.7e-05
	VQAAGNNMAQTDSAVGSSWA	Oxidation (M)	37.75	660.971	1979.89	3	0.026	0.00029
	NFQVIYEQANAHGQK		34.27	437.718	1746.84	4	0.994	0.00061
	VQAAGNNMAQTDSAVGSSWA		32.25	655.642	1963.9	3	0.036	0.0057
gi|489506691	15
	IESENPDAVANVQAR		133.25	806.9	1611.79	2	0.001	3.2e-13
	TVGDVVAYIQKLEEENPEAAQALR		131.63	881.802	2642.38	3	0.028	4.6e-13
	PVTQEEIIAGIAEIIEEVTGIEPSEITPEK		120.08	1078.91	3233.72	3	0.042	5.5e-12
	PVTQEEIIAGIAEIIEEVTGIEPSEITPEK		120.03	809.436	3233.72	4	0.034	5.6e-12
	AKIESENPDAVANVQAR		117.92	906.466	1810.92	2	-0.001	2e-11
	LEEENPEAAQALR		106.63	735.365	1468.71	2	-0.001	2.4e-10
	TVGDVVAYIQKLEEENPEAAQALR		100.98	661.602	2642.38	4	0.025	3.4e-10
	AKIESENPDAVANVQAR		94.66	604.647	1810.92	3	0.001	1.3e-09
	IPDEDLAGLR		86.1	549.79	1097.57	2	-0.006	3.6e-08
	AKIESENPDAVANVQAR		80.82	453.735	1810.91	4	-0.005	1e-07
	TVGDVVAYIQK		71.88	596.832	1191.65	2	0	4.3e-07
	IESENPDAVANVQAR		56.73	538.282	1611.82	3	0.039	2.1e-05
	SFVDDLDIDSLSMVEIAVQTEDKYGVK		38.99	1006.17	3015.49	3	0.023	0.00022
	YGVKIPDEDLAGLR		25.19	387.208	1544.8	4	-0.016	0.21
	PVTQEEIIAGIAEIIEEVTGIEPSEITPEK	Acetyl (Protein N-term)	24.74	1093.25	3276.72	3	1.032	0.0048
gi|489996355	15
	VPADQVDQGIEYYK		125	813.385	1624.76	2	0.977	1.9e-12
	CIATSAWETAEAMHASR		114.3	627.608	1879.8	3	0.002	1.3e-11
	STTIQAQSECIDTGIAHVR		111.34	1038.99	2075.97	2	0.989	3.6e-11
	SSVLPQIEGLDGFCSASLLVDR		108.13	784.732	2351.17	3	0.023	7.3e-11
	EAGGEELDECEFELALAHLR		102.7	759.683	2276.03	3	0.018	2.3e-10
	SSVLPQIEGLDGFCSASLLVDR		95.84	1176.59	2351.16	2	0.013	1e-09
	AVSSATFDSFDAMER		95.38	817.373	1632.73	2	0.023	1.3e-09
	STTIQAQSECIDTGIAHVR		67.51	519.751	2074.97	4	-0.003	4.7e-07
	VPADQVDQGIEYYK		52.34	542.267	1623.78	3	0.003	1.2e-05
	AVSSATFDSFDAMER	Oxidation (M)	42.19	825.366	1648.72	2	0.013	0.00027
	STTIQAQSECIDTGIAHVR		35.65	692.667	2074.98	3	0.002	0.00045
	DVVMPALQGMDGCIGVSLLVDR		33.98	1167.59	2333.17	2	0.042	0.00065
	EQVTPIR		31.77	421.738	841.461	2	-0.004	0.013
	EQVTPIRDR		30.12	371.87	1112.59	3	-0.005	0.0015
	EQVTPIRDR	Glu->pyro-Glu (N-term E)	27.39	365.866	1094.58	3	-0.008	0.0043
gi|489998054	15
	TAPFTVVGADPTSDIAVVR		110.48	958.513	1915.01	2	0.006	4.4e-11
	VQGVSGLTPISLGSSSDLR		105.11	937.009	1872	2	0.007	1.4e-10
	ASHASLGVQVTNDKDTPGAK		102.93	499.756	1994.99	4	-0.007	2.2e-10
	VDDRPINSADALVAAVR		99.17	594.656	1780.95	3	0.003	5.4e-10
	TTVTFSDGR		97.06	492.239	982.464	2	-0.008	2.1e-09
	SKAPGATVALTFQDPSGGSR		88.9	974.001	1945.99	2	0.001	4.6e-09
	TAPFTVVGADPTSDIAVVR		86.56	639.344	1915.01	3	0.005	2.9e-08
	IVEVVAGGAAANAGVPK		85.76	761.932	1521.85	2	-0.002	4e-08
	SKAPGATVALTFQDPSGGSR		83.71	649.668	1945.98	3	-0.004	1.9e-08
	APGATVALTFQDPSGGSR		83.59	866.437	1730.86	2	0	1.5e-08
	VVPSVVMLETDLGR		79.65	757.916	1513.82	2	-0.001	3.8e-08
	IADELISTGK		63.38	523.787	1045.56	2	-0.006	1.6e-06
	TVQVTLGK		54.23	423.254	844.494	2	-0.008	8.7e-05
	IVEVVAGGAAANAGVPK		44.06	508.289	1521.85	3	-0.006	7.4e-05
	VDDRPINSADALVAAVR		33.9	891.481	1780.95	2	0.004	0.00066
gi|499253275	15
	AEVLVLVEHAEGALKK		109.91	569.33	1704.97	3	-0.01	5e-11
	TVSPQLYIALGISGAIQHR		102.62	675.713	2024.12	3	0.995	2.4e-10
	GVGSAENFSVVEALADSLGAAVGASR		90.57	812.087	2433.24	3	0.025	3.3e-09
	AEVLVLVEHAEGALK		88.29	526.637	1576.89	3	0.005	5.3e-09
	ALGEPAAVVVGVPGTAAPLVDGLK		85.6	1101.12	2200.24	2	-0.011	9.4e-09
	IGSGLLVDVVDVR		84.66	671.39	1340.77	2	-0.001	7.4e-08
	TIVAVNKDEEAPIFEIADYGVVGDLFK		82.75	984.839	2951.5	3	-0.021	1.7e-08
	AAVDSGYYPGQFQVGQTGK		72.03	986.978	1971.94	2	0.009	1.8e-07
	IYVAESDLVDK		69.81	626.325	1250.63	2	-0.005	2.8e-07
	EPAVAGDRPELTEATIVVAGGR		68.34	736.728	2207.16	3	0.007	3.9e-07
	GVGSAENFSVVEALADSLGAAVGASR		65.86	1217.62	2433.23	2	0.016	6.7e-07
	ALGEPAAVVVGVPGTAAPLVDGLK		61.03	734.427	2200.26	3	0.013	1.9e-06
	VAPQLTEVIK		53.48	549.33	1096.65	2	-0.003	6.6e-05
	VSAELITAAR		45.89	515.795	1029.58	2	-0.007	0.00071
	AGAVEAEPAAGAGEQVSVEVPAAAENAAR		42.07	898.122	2691.34	3	0.034	0.00011
gi|554797021	15
	AMSSLGSSLGSSGLGGGVAANLGR		192.87	702.693	2105.06	3	0.005	8.3e-19
	AMSSLGSSLGSSGLGGGVAANLGR		148.77	1054.03	2106.05	2	0.996	1.1e-14
	AMSSLGSSLGSSGLGGGVAANLGR	Oxidation (M)	139.92	1061.53	2121.05	2	0.004	7.6e-14
	AMSSLGSSLGSSGLGGGVAANLGR	Oxidation (M)	124.2	708.026	2121.05	3	0.006	2.3e-12
	AASVGSLSVPQAWAAANQAVTPAAR		110.77	798.758	2393.25	3	0.007	4.1e-11
	GFAPAAAQAVETAAQNGVR		105.86	610.318	1827.93	3	0.008	1.2e-10
	GPGQMLGGLPVGQMGAR	Oxidation (M)	95.42	821.415	1640.82	2	0.003	6.5e-09
	GPGQMLGGLPVGQMGAR		93.95	813.416	1624.82	2	0	1.6e-09
	ALPLTSLTSAAER		76.21	665.371	1328.73	2	-0.002	1.2e-07
	AGGGLSGVLR		72.4	443.754	885.494	2	-0.009	1.5e-06
	AMSSLGSSLGSSGLGGGVAANLGR		64.93	527.271	2105.05	4	0.001	8.2e-07
	AASVGSLSVPQAWAAANQAVTPAAR		57.88	1197.63	2393.26	2	0.011	3.7e-06
	GPGQMLGGLPVGQMGAR	2 Oxidation (M)	56.64	829.906	1657.8	2	0.989	2.8e-05
	AISPHLSPLSNMVSMANNHVSMTNSGVSMASTLSSMLK		53.71	983.728	3930.88	4	0.006	9.2e-06
	GFAPAAAQAVETAAQNGVR		44.17	915.469	1828.92	2	1.002	0.00014
gi|239938650	14
	GSSSGGGYSSGSSSYGSGGR		125.01	870.854	1739.69	2	-0.004	3.2e-13
	FLEQQNQVLQTK		88.15	738.396	1474.78	2	0	3.9e-08
	TAAENDFVTLKK		87.3	446.235	1335.68	3	-0.019	6.5e-09
	GGSGGGGSISGGGYGSGGGSGGR		86.35	871.383	1740.75	2	0.01	2e-08
	GFSSGSAVVSGGSR		81.24	627.804	1253.59	2	-0.007	6.9e-08
	VDLLNQEIEFLK		77.28	730.904	1459.79	2	0.002	5.7e-08
	LALDVEIATYR		71.36	632.347	1262.68	2	-0.007	1.5e-06
	SKEEAEALYHSK		57.31	464.561	1390.66	3	-0.013	4.2e-06
	GGGFGGGSSFGGGSGFSGGGFGGGGFGGGR		49.93	800.347	2398.02	3	0.009	2.4e-05
	LNDLEEALQQAK		47.93	686.354	1370.69	2	-0.011	3.2e-05
	SLVGLGGTK		41.36	416.249	830.484	2	-0.002	0.0018
	HGGGGGGFGGGGFGSR		37.71	440.862	1319.56	3	-0.012	0.00048
	IEISELNR		36.77	487.262	972.51	2	-0.014	0.007
	VDPEIQNVK		31.14	521.771	1041.53	2	0.978	0.0012
gi|489503193	14
	VTGTAPIYEILHDAK		126.18	543.294	1626.86	3	0	1.5e-12
	LIIASAYLPQHEDAR		91.43	566.306	1695.9	3	0.001	2.7e-09
	ADLLVVGNVGLSTIAGR		91.06	827.979	1653.94	2	0.003	3.9e-09
	NVEERPIVGAPVDALVNLADEEK		90.57	826.438	2476.29	3	0.012	3.2e-09
	NVEERPIVGAPVDALVNLADEEKADLLVVGNVGLSTIAGR		84.03	823.464	4112.28	5	0.07	1.3e-08
	AADILKDESYK		81.39	418.217	1251.63	3	-0.006	1.4e-07
	VTGTAPIYEILHDAK		80.99	814.439	1626.86	2	0.003	1.2e-07
	TVVVGTDGSDSSMR		79.02	705.829	1409.64	2	-0.002	3.9e-08
	AADILKDESYK		71.01	626.823	1251.63	2	-0.003	1.4e-06
	LLGSVPANVSR		56.45	556.822	1111.63	2	-0.005	2.3e-05
	VDVLIVHTT		54.14	498.788	995.562	2	-0.003	8.4e-06
	AKVDVLIVHTT		44.51	598.355	1194.69	2	-0.002	6.7e-05
	TVVVGTDGSDSSMR	Oxidation (M)	43.74	713.829	1425.64	2	0.002	7.9e-05
	LLGSVPANVSRR		32.2	423.576	1267.71	3	-0.029	0.00096
gi|489504514	14
	LLNEQLTSELTAINQYFLHSK		129.99	821.442	2461.3	3	0.019	6.5e-13
	LGEELYSAQCVSRPPT		116.51	898.428	1794.84	2	0.014	1.2e-11
	MQDNWGFTELAAHTR		104.47	592.943	1775.81	3	0.003	1.6e-10
	QDTTSAVLLEK		84.66	602.823	1203.63	2	-0.002	2.6e-08
	ILLLDGLPNYQR		78.49	707.908	1413.8	2	0.003	6.2e-08
	ILLLDGLPNYQR		75.25	472.272	1413.8	3	-0.003	4.9e-07
	MQGDPDVLR		67.4	515.75	1029.48	2	-0.007	4.8e-07
	EKQDTTSAVLLEK		64.36	487.93	1460.77	3	-0.005	9.2e-07
	IVADEEEHIDYLETQLELMDK		62.56	845.084	2532.23	3	0.037	1.4e-06
	LLNEQLTSELTAINQYFLHSK		59.65	616.334	2461.31	4	0.023	2.7e-06
	AESFDEMR		55.94	492.705	983.396	2	-0.006	4.5e-06
	QDTTSAVLLEK	Gln->pyro-Glu (N-term Q)	32.02	594.303	1186.59	2	-0.017	0.00099
	LKPGIVMCR		31.13	531.787	1061.56	2	0.004	0.0012
	MQGDPDVLR	Oxidation (M)	24.89	523.757	1045.5	2	0.014	0.037
gi|489507394	14
	AAEHGDLPLSFSVTNIQPAAAGSATADVSVSGPK		159.73	1089.22	3264.65	3	0.024	1.1e-15
	LSSPVTQNVTFVNQGGWMLSR		154.18	774.398	2320.17	3	0.01	3.5e-15
	KAAEHGDLPLSFSVTNIQPAAAGSATADVSVSGPK		150.68	849.194	3392.75	4	0.025	7.5e-15
	LSSPVTQNVTFVNQGGWMLSR	Oxidation (M)	141.22	779.73	2336.17	3	0.009	5.7e-14
	AAEHGDLPLSFSVTNIQPAAAGSATADVSVSGPK		134.27	817.169	3264.65	4	0.022	2.6e-13
	LSSPVTQNVTFVNQGGWMLSR		108.64	1161.1	2320.18	2	0.014	6.5e-11
	GSLVEGGIGGTEAR		95.06	651.834	1301.65	2	-0.004	6.4e-09
	ASAMELLQAAGN		90.04	588.29	1174.57	2	0	1.4e-08
	LSSPVTQNVTFVNQGGWMLSR	Oxidation (M)	84.37	1169.09	2336.17	2	0.008	1.2e-08
	AAEHGDLPLSFSVTNIQPAAAGSATADVSVSGPK		83.41	545.114	3264.64	6	0.013	1.5e-08
	GSLVEGGIGGTEAR		77.33	434.891	1301.65	3	-0.007	5.8e-08
	LSSPVTQNVTFVNQGGWMLSR		70.14	581.05	2320.17	4	0.007	2.7e-07
	AAEHGDLPLSFSVTNIQPAAAGSATADVSVSGPK		63.89	653.937	3264.65	5	0.021	1e-06
	ASAMELLQAAGN	Oxidation (M)	63.8	596.287	1190.56	2	-0.001	1e-06
gi|489500840	13
	QEGVSDGKLEVYSPNSPLGGALIDAK		124.58	882.125	2643.35	3	0.014	2.1e-12
	TDTQVTWLTQESHDR		101.19	606.29	1815.85	3	0.01	3.3e-10
	LKAELDQLIANRPVIAAEINDR		83.81	616.351	2461.37	4	0.009	1.4e-08
	SDSETFLIATR		76.98	620.818	1239.62	2	1.006	8.5e-08
	QSGVALPGSVVK		70.19	571.325	1140.63	2	-0.015	1.4e-06
	QLQDLLSNAK		69.96	565.307	1128.6	2	-0.014	8.8e-07
	QEGVSDGKLEVYSPNSPLGGALIDAK	Gln->pyro-Glu (N-term Q)	65.93	876.451	2626.33	3	0.019	6.6e-07
	SYTVPNGSTVSVTLVSAEPYHS		63.24	1148.56	2295.11	2	0.998	1.2e-06
	VYYNGDKSDSETFLIATR		52.93	694.004	2078.99	3	0.994	1.1e-05
	SYTVPNGSTVSVTLVSAEPYHS		42.45	766.045	2295.11	3	1.005	0.0001
	QLQDLLSNAK	Gln->pyro-Glu (N-term Q)	42.08	556.801	1111.59	2	0	0.00011
	ENGGYHAAREEQGQQEAR		35.46	508.479	2029.89	4	0.986	0.00098
	VYYNGDKSDSETFLIATR		27.86	1040.5	2078.99	2	0.999	0.0024
gi|554798549	13
	LLTGHGASPQALR		97.96	440.916	1319.72	3	-0.006	6.5e-10
	ITDSALVAAATLSDR		93.76	752.405	1502.8	2	0.002	1.1e-08
	LPQATGASTQPQLSR		90.73	777.915	1553.82	2	-0.001	3.1e-09
	LLDRLPQATGASTQPQLSR		82.03	684.71	2051.11	3	-0.004	4.5e-08
	LLTGHGASPQALR		70.74	660.864	1319.71	2	-0.017	7.2e-07
	VTSPEPEATYQALQK		68.79	831.423	1660.83	2	0.002	3.5e-07
	TAIVEGLAQR		62.43	529.802	1057.59	2	0.997	1.6e-05
	AAVTAVSDAVR		47.72	530.282	1058.55	2	-0.022	0.00025
	NAIEIVR		44.13	407.738	813.461	2	-0.01	0.00078
	LVQQAIGDQLAK		36.23	642.362	1282.71	2	-0.014	0.0005
	KLDAALPQAQAR		35	427.909	1280.7	3	-0.016	0.0013
	LDAALPQAQAR		32.82	577.314	1152.61	2	-0.012	0.0013
	LLEGETAK		28.51	430.734	859.453	2	-0.012	0.0028
gi|489495247	12
	NFQVVSIPTLILFKDGQPVK		116.24	748.437	2242.29	3	0.016	1.3e-11
	LDVDTNPETAR		104.81	615.802	1229.59	2	0.001	4.2e-10
	MVAPVLEEIATER		104.58	729.387	1456.76	2	0	1.6e-10
	NFQVVSIPTLILFKDGQPVKR		100.01	600.601	2398.38	4	0.002	5e-10
	MVAPVLEEIATER	Oxidation (M)	95.64	737.384	1472.75	2	-0.002	1.1e-09
	ATDLTVAKLDVDTNPETAR		84.4	677.679	2030.02	3	0.983	1.5e-08
	NFQVVSIPTLILFK		62.21	809.987	1617.96	2	0.009	2.6e-06
	VTDASFATDVLSSNKPVLVDFWATWCGPCK		62.2	838.148	3348.56	4	0.03	1.5e-06
	NFQVVSIPTLILFKDGQPVKR		58.38	800.471	2398.39	3	0.016	5.9e-06
	ATDLTVAK		49.21	409.732	817.45	2	-0.005	0.00034
	ELSDVVPNLN		38.64	550.285	1098.56	2	-0.001	0.0005
	LDVDTNPETARNFQVVSIPTLILFK		25.6	944.521	2830.54	3	1.013	0.004
gi|489500822	12
	ELGIDEDKLNISGGAIALGHPFGMTGAR		99.34	947.157	2838.45	3	0.014	4.9e-10
	GSLVGMRPDDLAVQMVR		74.17	615.319	1842.94	3	-0.009	1.1e-07
	LPDIYIAMGQTAENVAIMTGISR		72.38	822.429	2464.27	3	1.016	1.6e-07
	PEAVIVSTAR		68.82	521.794	1041.57	2	-0.007	4.9e-07
	IVSTGVSGLSPEIMGLGPIEASKK		63.91	593.587	2370.32	4	1.03	1e-06
	ELGLTPLAR		45.17	485.287	968.56	2	-0.005	0.00042
	VVAVALGYDFLPGTTVNR		40.75	946.526	1891.04	2	0.016	0.00015
	YCSSSLQTTR		38.63	596.256	1190.5	2	-0.009	0.00039
	IVSTGVSGLSPEIMGLGPIEASKK		34.63	790.769	2369.28	3	-0.003	0.00057
	NPLFDGAQER		34.29	573.775	1145.54	2	-0.01	0.00061
	GSLVGMRPDDLAVQMVR		30.66	922.973	1843.93	2	0.987	0.0017
	TDQKLPDIYIAMGQTAENVAIMTGISR		29.08	979.495	2935.46	3	-0.015	0.0019
gi|489506601	12
	SVFDDGLAFDGSSIR		83.79	793.382	1584.75	2	0.008	1.4e-08
	MLTNLINSGFILEK		80.36	796.941	1591.87	2	0.003	2.9e-08
	DEKVEYVDVR		69.78	626.314	1250.61	2	-0.001	1.1e-06
	LVPGYEAPINLVYSQR		69.57	606.996	1817.97	3	0	3e-07
	FCDLPGIMQHFTIPASAFDK		67.63	762.033	2283.08	3	0.024	4.6e-07
	TLNINFFVHDPFTLEPYSR		61.25	771.062	2310.16	3	1.017	1.8e-06
	LAKDEKVEYVDVR		53.31	521.948	1562.82	3	-0.009	1.1e-05
	VEYVDVR		51.5	440.23	878.445	2	-0.005	3.3e-05
	LVPGYEAPINLVYSQR		46.33	909.982	1817.95	2	-0.017	4.5e-05
	TPDDVFK		43.44	411.204	820.393	2	-0.004	0.00073
	LAKDEKVEYVDVR		41.99	391.713	1562.83	4	-0.006	0.00038
	GFQSIHESDMLLLPDPETAR		27.8	752.707	2255.1	3	0.01	0.0025
gi|489510308	12
	KVGVIGYGSQGHAHSLSLR		100.85	492.274	1965.07	4	0.012	3.5e-10
	QNAEHPIEVVGK		97.23	440.9	1319.68	3	-0.005	7.7e-10
	VEEQGLDVDTPAEVAK		92.34	850.422	1698.83	2	-0.002	2.2e-09
	KVGVIGYGSQGHAHSLSLR		86.75	656.013	1965.02	3	-0.037	7.3e-09
	RQNAEHPIEVVGK		67.62	369.949	1475.77	4	-0.018	4.3e-06
	DLMSWVDRPITETA		60.21	817.401	1632.79	2	0.006	2.3e-06
	GVPCLVAVEQDPR		58.52	714.852	1427.69	2	-0.001	1.9e-05
	LVADVEGGNK		54.77	501.27	1000.52	2	0.006	1.7e-05
	GDGLALALSYAK		53.65	589.824	1177.63	2	-0.001	9.3e-06
	DLMSWVDRPITETA	Oxidation (M)	26.83	825.89	1649.77	2	0.989	0.003
	ALEMFYDDDADLSIIQGR		25.71	1036.97	2071.93	2	0.974	0.022
	LRDLMSWVDRPITETA	Oxidation (M)	24.42	640.321	1917.94	3	-0.021	0.0051
gi|489511113	12
	AEWGQPNYPVVPGHEIAGVVTAVGSEVTK		94.06	997.849	2990.53	3	0.012	1.5e-09
	RDPGPHDVAIDIK		88.91	478.255	1431.74	3	-0.003	3.4e-08
	FAGICHSDIHTVK		77.29	491.907	1472.7	3	0.008	5.7e-08
	VAIIGLGGLGHMGVK		76.01	474.611	1420.81	3	-0.01	7.5e-08
	STVAAYAAMSATEPLTK	Acetyl (Protein N-term)	69.01	877.935	1753.86	2	0.995	3.4e-07
	VGVGCFVDSCR		64.45	617.74	1233.47	2	0.985	3.6e-07
	DPGPHDVAIDIK		61.16	638.827	1275.64	2	-0.007	6.9e-06
	STVAAYAAMSATEPLTK		60.15	571.291	1710.85	3	0.001	2.3e-06
	DPGPHDVAIDIK		58.48	426.224	1275.65	3	0.005	3.3e-06
	VLASDVR		51.66	380.22	758.425	2	-0.003	0.00025
	IPDVLPLDVAAPLLCAGITLYSPLR		44.44	889.496	2665.47	3	0.008	6.8e-05
	STVAAYAAMSATEPLTK		31.5	856.428	1710.84	2	-0.009	0.0011
gi|489513510	12
	EGVHTVGELVAR		78.91	634.342	1266.67	2	0.997	4e-08
	SQFVIEPLEPGFGYTLGNSLR		76.37	775.408	2323.2	3	0.017	6.9e-08
	EDVTEIILNLK		75.81	643.864	1285.71	2	0	7.1e-07
	IPVDSIYSPVLK		69.37	665.884	1329.75	2	-0.001	6.1e-07
	TLVELFGLAR		65.25	559.832	1117.65	2	-0.001	3.4e-06
	TLLSSIPGAAVTSIR		56.78	743.436	1484.86	2	0.002	9.1e-06
	GKLEVELVVER		51.1	635.866	1269.72	2	-0.011	1.6e-05
	IDGVLHEFTTVPGVK		48.41	537.963	1610.87	3	0.001	2.9e-05
	LHQLGLSLK		40.41	504.81	1007.61	2	-0.007	0.00037
	SLVVSSEEDEPVTMYLR		32.59	977.479	1952.94	2	0.003	0.00088
	TESDLLDIR		29.52	531.271	1060.53	2	-0.013	0.0024
	IDGVLHEFTTVPGVKEDVTEIILNLK		28.37	720.652	2878.58	4	0.009	0.0022
gi|489515941	12
	FVLDAVSQSGVQIPAGIIEHQR		107.05	788.764	2363.27	3	0.011	9.2e-11
	AAAEPAEAPTLAGHALR		102.1	549.293	1644.86	3	-0.001	1.2e-09
	VTFATWAIVTGK		89.49	647.363	1292.71	2	-0.002	4.1e-09
	ALGQIEADR		64.56	486.761	971.508	2	0.004	1.6e-05
	ADVAESQENAPAER		50.35	743.838	1485.66	2	-0.009	2.7e-05
	TQTAEEIAR		49.49	509.756	1017.5	2	-0.011	0.00013
	VDIAIVGLSTR		45.9	572.341	1142.67	2	0.001	0.00014
	TSYLDNR		43.02	434.712	867.41	2	0.001	0.00024
	AIDTAQIQPYDGHVTLYMADR		37.84	793.391	2377.15	3	0.015	0.00028
	AELTVPEMR		37.31	523.272	1044.53	2	0.002	0.00032
	TNVGHLESAAGAASMAK		31.9	538.94	1613.8	3	0.016	0.001
	MITTPTDWPR		26.6	609.307	1216.6	2	0.009	0.0032
gi|489996861	12
	AGEPPLTGSLLIGGAGR		103.19	783.437	1564.86	2	0.001	2.1e-10
	DGAHVVAIDVESAAENLAETASK		102.8	766.392	2296.15	3	0.036	2.3e-10
	VIGLSSIAGIAGNR		96.32	664.388	1326.76	2	-0.001	4.2e-09
	VVVVGGTPEAAASTNER		79.42	828.922	1655.83	2	-0.018	3.6e-08
	AGMIGITQALAPGLAAK		71.08	791.953	1581.89	2	0.001	2.2e-07
	GIGATIAEVFAR		70.17	602.838	1203.66	2	0.001	2.9e-07
	AGMIGITQALAPGLAAK		69.64	528.302	1581.88	3	-0.008	1.8e-06
	WDAVLAVNLLAPLR		66.2	775.958	1549.9	2	0.003	6.2e-07
	ADILVNNAGITR		59.96	628.85	1255.69	2	-0.002	2.6e-05
	VAIVTGAAR		52.28	429.263	856.512	2	-0.001	0.00013
	LLANMDDAR		49.1	509.758	1017.5	2	0.011	2.5e-05
	SSDLFSQVVNSGPGSFLAR		27.19	984.505	1966.99	2	0.02	0.0028
gi|499252785	12
	YTESPQVPGYAPQGGGYAEPAGR		94.19	1176.56	2351.09	2	0.013	1.5e-09
	QDYGGGADYTR		89.01	601.759	1201.5	2	0.003	3.6e-09
	HPGQGDYPEQIGYPDQGGYPEQR		78.89	863.389	2587.14	3	0.008	4e-08
	LGHSEIIVR		73.44	512.299	1022.58	2	-0.004	6.2e-07
	YTESPQVPGYAPQGGGYAEPAGR		68.31	784.704	2351.09	3	0.008	3.9e-07
	IFGGSIVPQEVEALLR		64.92	864.492	1726.97	2	0.008	8.2e-07
	EGSNIIGR		61.94	423.225	844.435	2	-0.005	1.8e-05
	QDYGGGADYTR	Gln->pyro-Glu (N-term Q)	61.29	593.241	1184.47	2	-0.007	1.5e-06
	GGYPPETGGYPPQPGYPRPR		57.95	715.02	2142.04	3	0.009	3.7e-06
	LPDTGVSR		50.3	422.727	843.439	2	-0.006	0.0002
	GYPDQGQGGYPPPYEQRPPVSPGPAAGYGAPGYDQGYR		49.59	992.463	3965.82	4	0.019	2.2e-05
	YARPQEDPR		49.48	377.855	1130.54	3	-0.005	2.3e-05
gi|489495992	11
	VQFQGGGPHAVYLLDGLR		130.48	964.015	1926.02	2	0.005	6e-13
	VQFQGGGPHAVYLLDGLR		116.73	643.012	1926.01	3	0.003	1.1e-11
	PGLPVEYLQVPSASMGR		69.85	900.972	1799.93	2	0.005	2.8e-07
	FLEGLTLR		55.77	474.779	947.544	2	0	3.6e-05
	EMPAWLQANK		55.55	594.294	1186.57	2	-0.008	6.2e-06
	RNDPMVQIPR		53.65	613.324	1224.63	2	-0.007	7e-05
	IWVYCGNGTPSDLGGDNIPAK		53.02	742.009	2223	3	0.99	1.1e-05
	NDPMVQIPR	Oxidation (M)	52.4	543.27	1084.53	2	-0.007	6.2e-05
	IWVYCGNGTPSDLGGDNIPAK		45.04	1112.51	2223.01	2	0.995	6e-05
	PGLPVEYLQVPSASMGR		30.78	601.312	1800.91	3	0.989	0.0013
	WETFLTR		27.76	476.745	951.476	2	-0.005	0.0025
gi|489496413	11
	STTAELAELHDLVGGLR		103.12	594.649	1780.93	3	-0.006	2.1e-10
	ILTDIELLDTDVSELDLER		91.95	1101.58	2201.15	2	0.017	2.4e-09
	IAIPDTEYDREFWR		82.42	604.298	1809.87	3	0.002	1.9e-08
	STTAELAELHDLVGGLR	Acetyl (Protein N-term)	72.77	912.469	1822.92	2	-0.019	1.5e-07
	DVDDEGVGGHRY		60.36	440.524	1318.55	3	0.991	1.9e-06
	FGDNPATR		58.53	439.21	876.405	2	-0.004	6.3e-06
	STTAELAELHDLVGGLRR	Acetyl (Protein N-term)	58.39	661.019	1980.04	3	0.992	3.3e-06
	ILTDIELLDTDVSELDLER		55.54	734.726	2201.16	3	0.023	6.2e-06
	AAVPQPSEK		55.47	463.748	925.482	2	-0.005	3.6e-05
	RIVIDADR		49.7	479.273	956.531	2	-0.01	0.00028
	IVIDADR		42.98	401.224	800.433	2	-0.007	0.0012
gi|489497426	11
	AEGYVDQAVELTQEALGTVASQTR		163.11	846.096	2535.27	3	0.022	5.1e-16
	APLLAALGAADLALATVNELITNLR		127.56	835.492	2503.45	3	0.016	5.5e-13
	AENSNIDDIKAPLLAALGAADLALATVNELITNLR		83.48	1202.01	3602.99	3	0.042	1.5e-08
	AAEGYLEAATSR		82.35	619.802	1237.59	2	-0.004	4.9e-08
	SQQSFEEVSAR		75.5	634.297	1266.58	2	-0.004	8.3e-08
	LQEDLPEQLTELR		75.1	792.414	1582.81	2	-0.007	9.1e-08
	YNELVER		47.41	461.732	921.45	2	-0.005	0.00031
	FTAEELR		44.11	433.222	864.429	2	-0.005	0.00059
	FTAEELRK		43.97	497.271	992.527	2	-0.002	0.00078
	AENSNIDDIKAPLLAALGAADLALATVNELITNLR		43.26	902.001	3603.98	4	1.024	8.8e-05
	LRSQQSFEEVSAR		41.16	512.93	1535.77	3	-0.002	0.00066
gi|489498442	11
	LSTDELLDAFK		103.11	626.328	1250.64	2	0.001	9.4e-10
	AKLEAAGATVTVK		91.65	629.87	1257.72	2	-0.004	2.6e-09
	LEAAGATVTVK		82.38	530.304	1058.59	2	-0.005	1.6e-07
	DLVDGAPKPLLEK		77.73	465.6	1393.78	3	-0.003	2.5e-07
	EIVSGLGLK		76.93	458.277	914.54	2	-0.004	5.6e-07
	EMTLLELSDFVK		61.44	712.872	1423.73	2	0.002	1.2e-05
	DLVDGAPKPLLEK		52.89	697.897	1393.78	2	-0.002	7.5e-05
	AKLEAAGATVTVK		50.91	420.587	1258.74	3	1.01	1.7e-05
	EMTLLELSDFVK	Oxidation (M)	49.92	720.867	1439.72	2	-0.002	2.1e-05
	EAKDLVDGAPKPLLEK		32.94	574.991	1721.95	3	-0.006	0.00081
	EMTLLELSDFVK	Glu->pyro-Glu (N-term E)	25.13	704.379	1406.74	2	1.026	0.0044
gi|489501803	11
	VTGPVVDVEFPR		81.77	657.858	1313.7	2	0.003	2.2e-08
	GIFPAVDPLASSSTILDPSVVGDEHYR		79.86	948.165	2841.47	3	0.055	3.3e-08
	GSIPELFNALHAEITFESLAK		63.99	763.077	2286.21	3	0.02	1e-06
	ETIEAFDR		52.17	490.741	979.468	2	0.007	8.1e-05
	VVDLLTPYVR		48.94	587.845	1173.67	2	-0.001	2.6e-05
	GVEVIDTGR		42.6	473.251	944.487	2	-0.006	0.00027
	TLTLEVAQHLGDNLVR		42.42	593.662	1777.97	3	-0.003	0.00011
	FLSQNMMAAEQFTGQPGSTVPVK		38.63	823.746	2468.22	3	1.03	0.00024
	KPPAFEELEPR		35.8	657.36	1312.7	2	1.023	0.0044
	TISLQPTDGLVR		28.7	650.354	1298.69	2	-0.025	0.035
	GDFDHVPEQAFFLIGGLDDLAK		24.68	802.075	2403.2	3	0.03	0.0048
gi|489502422	11
	TLSGDLTTNPTAATGNVK		125.89	880.959	1759.9	2	0.007	1.6e-12
	GSGNSVQMTLSK		103.63	604.798	1207.58	2	-0.004	1.9e-10
	GSGNSVQMTLSK	Oxidation (M)	94.46	613.287	1224.56	2	0.977	1.4e-09
	VSAQAVNQIAPPFNATQPVPATVWIQETGDHQLAQAQLDR		78.61	1078.56	4310.21	4	1.02	4.3e-08
	TLSGDLTTNPTAATGNVK		64.01	587.639	1759.89	3	-0.001	1e-06
	IPGLSLK		43.55	364.237	726.46	2	-0.004	0.00031
	VQVTKPPVS		41.85	477.781	953.548	2	-0.006	0.00012
	DTINGQNTIR		39.23	566.782	1131.55	2	0.981	0.00084
	SAHMVLTVNGKIPGLSLK		33.79	622.689	1865.05	3	0.984	0.00068
	SAHMVLTVNGK	Oxidation (M)	32.06	391.868	1172.58	3	0.982	0.0018
	AEGRDTINGQNTIR		28.63	515.924	1544.75	3	0.981	0.0051
gi|489504572	11
	VQFQSGGNNSPAVYLLDGLR		109.55	712.37	2134.09	3	0.006	5.4e-11
	VQFQSGGNNSPAVYLLDGLR		89.12	1068.55	2135.08	2	0.997	4.4e-09
	WETFLTSELPQWLSANR		82.05	1039.53	2077.05	2	0.02	2e-08
	AADMWGPSSDPAWER		70.29	838.361	1674.71	2	-0.003	3.3e-07
	GDLQSSLGAG		66.51	452.719	903.424	2	-0.006	5.8e-07
	PGLPVEYLQVPSPSMGR		64.51	609.655	1825.94	3	0.002	1.1e-06
	WETFLTSELPQWLSANR		57.65	693.357	2077.05	3	0.023	3.6e-05
	NDPTQQIPK		57.02	520.769	1039.52	2	-0.006	4.5e-06
	FQDAYNAAGGHNAVFNFPPNGTHSWEYWGAQLNAMK		50.83	1003.72	4010.83	4	1.028	1.7e-05
	AADMWGPSSDPAWER	Oxidation (M)	50.06	846.37	1690.72	2	0.02	3.6e-05
	LWVYCGNGTPNELGGANIPAEFLENFVR		35.68	1043.17	3126.5	3	1.03	0.00045
gi|489508727	11
	GGYAGMLVGSVGETVAQLAR		127.02	646.008	1935	3	0.014	4.6e-12
	SEEAQLVVVGSR		94.72	637.341	1272.67	2	-0.001	3.4e-09
	AGPPTVHSEIVPAAAVPTLVDMSK		72.96	796.762	2387.26	3	1.008	4.1e-07
	LLGSVSSGLLR		71.05	551.333	1100.65	2	-0.003	1.2e-06
	VVEQASLR		62.61	451.256	900.497	2	-0.006	1.7e-05
	SSGNSSLGIIVGIDDSPAAQVAVR		51.39	1157.11	2312.21	2	0.017	1.5e-05
	HLIDDALK		49.94	462.758	923.501	2	-0.006	0.00016
	TPVIVAR		49.74	378.239	754.464	2	-0.006	0.00012
	LAGWQER		44.2	430.224	858.432	2	-0.002	0.00027
	YPNVAITR		43.01	467.259	932.503	2	-0.005	0.0013
	GGYAGMLVGSVGETVAQLAR		32.17	969.014	1936.01	2	1.025	0.00096
gi|489508745	11
	IAPLDGVGALLR		80.86	597.864	1193.71	2	0	2.7e-08
	RPTYVFAAVDHTGADVK		77.43	616.316	1845.93	3	-0.01	1.4e-07
	ADEALPFAAIAVGAALVR		72.37	878.002	1753.99	2	0.018	1.6e-07
	ALIATGEQVLVNEHLIGPPPATVIR		71.84	870.171	2607.49	3	0.016	3.2e-07
	LVDAADPEVVFVSGEVR		68.32	901.974	1801.93	2	1.007	3.9e-07
	LSDYPYVVPLIDLEMR		54.15	641.677	1922.01	3	0.023	3.1e-05
	YAEITNVAQQFEAEIGR		52.69	969.991	1937.97	2	0.018	1.1e-05
	LYQGATISSTK		40.82	584.811	1167.61	2	-0.007	0.00015
	GSGLAAQGLAEVCAALR		38.68	816.917	1631.82	2	0.007	0.00024
	SRTDLLSTLPQR		36.94	693.881	1385.75	2	-0.016	0.00034
	ALIATGEQVLVNEHLIGPPPATVIR		30.51	652.879	2607.49	4	0.014	0.0044
gi|554795369	11
	VSAGEAEEAEPADEGAAR		93.4	879.897	1757.78	2	0.008	1.7e-09
	LIAGLDDAVVGLSADESR		80.73	600.982	1799.92	3	-0.001	3.4e-08
	QYGIEPQQLFGYLQER	Gln->pyro-Glu (N-term Q)	78.44	976.487	1950.96	2	0.012	1.2e-07
	LIAGLDDAVVGLSADESR		75.56	900.974	1799.93	2	0.006	8.2e-08
	QYGIEPQQLFGYLQER		71.33	984.997	1967.98	2	0.006	2.1e-07
	NQLPTMFADVR		68.54	646.327	1290.64	2	0	1.8e-06
	FNELLVEQGSSR		67.69	689.848	1377.68	2	-0.008	3.2e-06
	AAFDAEAR		57.31	425.704	849.394	2	-0.004	2.3e-05
	QYGIEPQQLFGYLQER	Gln->pyro-Glu (N-term Q)	55.54	651.667	1951.98	3	1.032	6.2e-06
	ASLSDQVR		45.22	438.231	874.447	2	-0.004	0.00031
	YGQAVAESDVQPLGRPNIEVTK		28.59	791.417	2371.23	3	1.01	0.0021
gi|489498101	10
	MSFITDPTGAAVGLWQANR		117.29	679.009	2034	3	0.005	1e-11
	MSFITDPTGAAVGLWQANR		110.18	1018.01	2034.01	2	0.013	4.7e-11
	AAAAGGQVIAEPADIPSVGR		96.25	925.492	1848.97	2	0.001	9.6e-10
	VVPGGGQVMMPAFDIGDAGR		87.83	987.485	1972.96	2	0.006	1e-08
	QGTPNWVDLQTTDQSAAK		87.3	980.483	1958.95	2	0.017	6.5e-09
	FAVLSDPQGAIFSVLKPAPQQ		81.85	738.41	2212.21	3	0.02	2.1e-08
	AAAAGGQVIAEPADIPSVGR		52.88	617.329	1848.97	3	-0.003	4.1e-05
	VVPGGGQVMMPAFDIGDAGR		48.92	658.657	1972.95	3	-0.001	2.6e-05
	FAVLSDPQGAIFSVLKPAPQQ		47.01	1107.11	2212.21	2	0.023	3.9e-05
	VVPGGGQVMMPAFDIGDAGR	Oxidation (M)	24.83	663.986	1988.94	3	-0.008	0.0047
gi|489498816	10
	LGIPQISTGELFR		97.7	715.905	1429.8	2	0.002	3.3e-09
	TVDAVGTMDEVFAR		91.05	755.872	1509.73	2	0.015	2.9e-09
	VSEEVLLER		79.11	537.293	1072.57	2	-0.005	4.2e-07
	GTDIDAVLEFR		72.46	618.316	1234.62	2	-0.001	2.8e-07
	GRADDTDDVILNR		59.87	730.361	1458.71	2	0.001	2.4e-06
	VLLLGPPGAGK		41.07	511.321	1020.63	2	-0.006	0.00032
	VYRDETAPLLEYYR		29.59	894.452	1786.89	2	0.001	0.0017
	RGTDIDAVLEFR		28.56	696.369	1390.72	2	0.003	0.0058
	ALHEMLER		28.31	499.76	997.506	2	0.005	0.0074
	VYRDETAPLLEYYRDQLK		27.96	569.056	2272.2	4	1.041	0.0024
gi|489502497	10
	VPIPTGSVTDLTVDLSTR		128.61	936.012	1870.01	2	0.005	8.7e-13
	LPCDVGLEGDDTIVVGR		107.18	902.439	1802.86	2	0.009	8.9e-11
	VVSWYDNEWGYSNR		68.74	887.906	1773.8	2	0.022	3.6e-07
	LVDLVTLVGK		62.12	528.836	1055.66	2	-0.002	6.5e-06
	AAALNIVPTSTGAAK		59.34	692.892	1383.77	2	-0.002	2.7e-06
	VLDDEFGIVK		48.13	567.804	1133.59	2	-0.003	0.00027
	FDSILGR		43.77	404.218	806.422	2	-0.007	0.00085
	YYDAPIVSSDIVTDPHSSIFDSGLTK		42.25	943.471	2827.39	3	1.03	0.00011
	LDGYALR		38.81	404.22	806.425	2	-0.004	0.0025
	AIGLVMPQLK		24.99	535.324	1068.63	2	-0.003	0.017
gi|489502678	10
	AVATAEAIAR		77.11	486.777	971.539	2	-0.001	6.7e-07
	QAQILAAEGAK		66.08	550.303	1098.59	2	-0.012	3.5e-06
	VWVVPSDFNAALQGFTR		65.62	636.335	1905.98	3	0.008	7e-07
	LLGKPGEDGVFR		54.78	429.904	1286.69	3	-0.007	7.3e-06
	FEPSPVEDQPK		49.43	636.808	1271.6	2	-0.003	2.3e-05
	KPVEGSLGTPPR		49.41	413.233	1236.68	3	-0.006	2.3e-05
	QAAILAAEADR		48.93	564.803	1127.59	2	-0.002	4e-05
	GVLDEATGR		45.91	459.233	916.451	2	-0.011	0.00047
	AAAYLQAQGQAK		44.53	610.322	1218.63	2	-0.007	6.7e-05
	AGRPTPEMLAYQYLQTLPEMAR		36.76	846.437	2536.29	3	1.027	0.00036
gi|489504817	10
	FCGAEGTENVMPASAFR		128.49	916.895	1831.78	2	0.006	3.8e-13
	SVLLNIFPSVDTPVCATSVR		116.2	722.048	2163.12	3	0.014	1.3e-11
	AAASGATVLCVSK		115.78	612.308	1222.6	2	-0.003	4.8e-11
	DSFGEDYGVTIADGPMAGLLAR		104.09	752.364	2254.07	3	0.012	1.7e-10
	DSFGEDYGVTIADGPMAGLLAR		95.29	1128.05	2254.08	2	0.019	1.2e-09
	GNAINTVGELPAVGSPAPAFTLTGGDLGVISSDQFR		90.75	1176.95	3527.84	3	0.047	3.1e-09
	GNAINTVGELPAVGSPAPAFTLTGGDLGVISSDQFR		80.27	882.965	3527.83	4	0.04	3e-08
	SVLLNIFPSVDTPVCATSVR		62.82	1082.57	2163.13	2	0.025	1.3e-06
	FCGAEGTENVMPASAFR		51.93	611.598	1831.77	3	0.002	1.7e-05
	DLPFAQK		28.41	409.721	817.428	2	-0.005	0.019
gi|489510012	10
	LFDDWSNLGSISELSTSR		129.45	1014	2025.97	2	0.011	7.3e-13
	ASIDLGSGSIQLTQSK		116.89	802.928	1603.84	2	0	1.1e-11
	VDSLLGITSADVDVR		101.58	780.424	1558.83	2	0.013	4.3e-10
	PATVWIAQDGSHHLVR		96.89	447.739	1786.93	4	0.998	8.2e-10
	SARPATVWIAQDGSHHLVR		86.72	421.024	2100.08	5	-0.015	1.4e-08
	GVCTYNDEQGVPFR		83.97	816.356	1630.7	2	1.006	1.2e-08
	GLTSVHVAVR		72.07	519.803	1037.59	2	-0.006	8.8e-07
	VQGDNISVK		67.74	480.257	958.499	2	-0.009	6.7e-07
	ITGTIPASSVK		62.85	537.308	1072.6	2	-0.012	5.3e-06
	SARPATVWIAQDGSHHLVR		52.9	701.045	2100.11	3	0.014	1.1e-05
gi|489997867	10
	VTTCEEFADALR		84.05	700.816	1399.62	2	0.006	1.3e-08
	ALDLLDISRPTMDFVK		60.72	611.996	1832.97	3	-0.004	4.5e-06
	IAEGMGVPAR		57.95	500.762	999.51	2	-0.008	4.4e-06
	SGEPAMMLIGGDATR		57.75	753.349	1504.68	2	-0.019	3.8e-06
	IAEGMGVPAR	Oxidation (M)	51.44	508.764	1015.51	2	0.002	0.00019
	GPGLTAAAR		50.79	407.229	812.443	2	-0.007	0.00013
	AAFAEPGPHLIDVVVPSLVG		48.9	995.055	1988.1	2	1.018	2.6e-05
	GAGIPAVER		39.34	435.243	868.472	2	-0.004	0.0002
	AAFAEPGPHLIDVVVPSLVG		34.11	663.371	1987.09	3	0.012	0.00063
	RVTTCEEFADALR		29.21	519.905	1556.69	3	0.981	0.0018
gi|554796925	10
	QLAIGQDAPIEVVR		105.35	754.926	1507.84	2	0.001	1.3e-10
	SVSNAIASGAQVANVK		100.88	758.409	1514.8	2	-0.002	2.2e-09
	VDNVDNLTVAR		84.99	608.323	1214.63	2	0.007	8.5e-08
	VGDEVLAVGAPLGLR		84.72	733.424	1464.83	2	0.003	1.1e-08
	AVADSDEFVVAVR		81.97	689.348	1376.68	2	-0.011	2.1e-08
	QLAIGQDAPIEVVR	Gln->pyro-Glu (N-term Q)	74.43	746.409	1490.8	2	-0.005	1e-07
	GGILENDVIVK		69.45	578.831	1155.65	2	-0.003	2.8e-06
	SLSDSASGLGFAIPVNEMK		66.76	961.985	1921.95	2	0.01	1.9e-06
	HVTLTVKPDPDST		44.97	470.579	1408.71	3	-0.006	6.1e-05
	HVTLTVKPDPDST		39.73	705.362	1408.71	2	-0.01	0.00019
gi|489498502	9
	IGLATAEDIR		90.99	529.795	1057.58	2	-0.002	3.9e-08
	EGLTVLEYFINTHGAR		79.13	607.651	1819.93	3	1.003	3.8e-08
	NIAVQPTEEAR		61.45	614.316	1226.62	2	-0.007	6.4e-06
	LIPAGTGINR		60.68	506.297	1010.58	2	-0.009	1.1e-05
	VLTDAAINCR		58.41	561.276	1120.54	2	0.001	3.3e-06
	VQELFEAR		52.46	496.264	990.514	2	0	3.2e-05
	GIVVELAER		42.91	493.284	984.554	2	-0.007	0.0003
	GLADTALR		41.92	408.726	815.437	2	-0.013	0.002
	LGIQAFEPMLVEGK		37.9	766.402	1530.79	2	-0.022	0.00028
gi|489498684	9
	ELTDEELAER		78.14	602.787	1203.56	2	-0.003	1.5e-07
	AVGVSPGELR		57.79	492.774	983.533	2	-0.007	1.5e-05
	LRESKEELFNLR		56.56	511.953	1532.84	3	0.007	4.2e-05
	ELGLATGPDGKES		51.42	637.315	1272.62	2	-0.004	1.5e-05
	ELGLATGPDGK		50.23	529.279	1056.54	2	-0.002	0.00012
	ERELGLATGPDGKES		45.75	520.261	1557.76	3	-0.003	5.1e-05
	EELFNLR		43.02	460.742	919.47	2	-0.007	0.0012
	FQMATGQLNNNR		41.48	697.333	1392.65	2	-0.006	0.00013
	AVGVSPGELR	Acetyl (Protein N-term)	29.89	514.279	1026.54	2	0.994	0.031
gi|489499385	9
	LYADAGLDNSK		66.18	583.785	1165.56	2	-0.006	2.2e-06
	AANEDGTFKSDEELAK		65.3	575.604	1723.79	3	0	7.5e-07
	CDVLVSADWAESNLHAPK		64.34	667.645	1999.91	3	-0.001	9.3e-07
	AFRDEVLAAINVK		63.47	723.408	1444.8	2	-0.002	3.4e-06
	ELLGHQNVK		62.26	519.287	1036.56	2	-0.007	8.1e-06
	AFRDEVLAAINVK		57.79	482.608	1444.8	3	-0.002	5.9e-06
	ETIAYCR		55.97	451.196	900.378	2	-0.005	6.4e-06
	SSHTWFVLR		48.21	566.796	1131.58	2	-0.004	0.00012
	TDLQDPVK		28.58	458.248	914.481	2	0.01	0.0027
gi|489499444	9
	DALVSTFQDLYGPAQVVFQEMITSR		106.79	939.147	2814.42	3	0.029	9.7e-11
	HPTTDSLTESANR		104.02	714.841	1427.67	2	0.003	1.8e-10
	HPTTDSLTESANR		57.03	476.894	1427.66	3	-0.005	4.8e-06
	HLLINDLPIER		55.9	666.884	1331.75	2	-0.003	5.7e-06
	LKDELLRQ		45.18	507.792	1013.57	2	-0.018	0.00071
	HLLINDLPIER		43.11	444.925	1331.75	3	-0.004	9.1e-05
	LKDELLR		31.78	443.767	885.519	2	-0.009	0.022
	NQAIVVETTAYR		28.81	682.852	1363.69	2	-0.02	0.002
	QAQDVSWGMTAPGGAPTPVADR		26.03	1107.05	2212.08	2	1.042	0.0036
gi|489509793	9
	YNLNFTNLNDADGVIWAR		130.56	1049.03	2096.04	2	1.029	5.7e-13
	ADVGAMQSFVSK		97.03	620.303	1238.59	2	-0.004	8e-10
	YNLNFTNLNDADGVIWAR		95.85	699.346	2095.01	3	0.003	1e-09
	ADGTSTFVNNPTAAMSQDELSGR		95.32	790.361	2368.06	3	0	1.2e-09
	ADVGAMQSFVSK	Oxidation (M)	91.64	628.3	1254.59	2	-0.005	2.6e-09
	LQFTATTLSGAPFDGASLQGK		83.41	1055.55	2109.08	2	0.004	1.5e-08
	YNVPWQPAFVFYR		75.08	843.928	1685.84	2	0.006	9.1e-08
	LQFTATTLSGAPFDGASLQGK		67.83	704.032	2109.07	3	0	4.4e-07
	ADGTSTFVNNPTAAMSQDELSGR		31.86	1185.56	2369.1	2	1.042	0.001
gi|489515710	9
	ITGTATGVDMANPMSPVNK		151.46	952.972	1903.93	2	1.012	6.3e-15
	ITGTATGVDMANPMSPVNK	Oxidation (M)	113.29	960.965	1919.91	2	1.002	2.4e-11
	SVGLGNVNGVTLGYTSGTGQGNASATKDGSHYK		113.12	800.387	3197.52	4	0.981	2.5e-11
	SVGLGNVNGVTLGYTSGTGQGNASATK		101.13	837.751	2510.23	3	0.99	3.3e-10
	ITGTATGVDMANPMSPVNK	2 Oxidation (M)	90.28	645.975	1934.9	3	-0.004	3.4e-09
	ITGTATGVDMANPMSPVNK	Oxidation (M)	84.85	640.975	1919.9	3	0.989	1.1e-08
	SFEIEVTCS		37.96	530.72	1059.43	2	0.001	0.0003
	VVIDGKDQNVTGSVVCTTAAGNVNIAIGGAATGIAAVLTDGNPPEVK		30.41	1131.85	4523.38	4	1.073	0.0014
	ITGTATGVDMANPMSPVNK		24.76	635.645	1903.91	3	0.996	0.0048
gi|489516087	9
	AGANLFELENFVAR		102.09	775.904	1549.79	2	0.005	4.9e-10
	EVDVAPAASGAPHAAGGR		97.54	544.941	1631.8	3	-0.001	1.2e-09
	EVDVAPAASGAPHAAGGR		93.71	817.406	1632.8	2	0.995	2.3e-09
	EVDVAPAASGAPHAAGGRL		83.39	582.956	1745.85	3	0.961	1.5e-08
	VEIPGVDTVR		75.02	542.802	1083.59	2	-0.003	6.4e-07
	EALALALDQER		69.57	614.828	1227.64	2	-0.004	2.4e-06
	EVDVAPAASGAPHAAGGRL		58.51	437.225	1744.87	4	-0.013	3.2e-05
	EVDVAPAASGAPHAAGGRL	Glu->pyro-Glu (N-term E)	30.77	864.443	1726.87	2	-0.003	0.0013
	TVTDQVGR		28.47	438.23	874.445	2	-0.006	0.026
gi|489996564	9
	GGLVDEAALADAITGGHVR		79.98	607.987	1820.94	3	0.002	3.7e-08
	AGTDVAESVR		76.78	502.752	1003.49	2	-0.005	2e-07
	AGVGLDNVDVDAATAR		76.33	772.374	1542.73	2	-0.031	7e-08
	SATTVDAEVLAAAPK		57.98	722.383	1442.75	2	-0.01	4.2e-06
	LLAAVPEADALLVR		45.12	725.934	1449.85	2	-0.001	5.9e-05
	SLPVVLIADK		33.27	527.833	1053.65	2	0.008	0.00076
	LDQDVPDDVR		32.48	586.281	1170.55	2	-0.003	0.0011
	TAIAAAVDAYK		29.06	547.295	1092.58	2	-0.006	0.0037
	WVDGPDRDK		28.39	363.176	1086.51	3	-0.002	0.0022
gi|489997555	9
	VSTFSAADNPVIFWTPEHGAFVVR		84.94	883.114	2646.32	3	-0.004	1.1e-08
	VFFSPATGANAVEGEILAK		77.27	960.989	1919.96	2	-0.036	5.7e-08
	KGDVYPIGDGFALDFAGGK		71.59	642.994	1925.96	3	0.006	1.9e-07
	AGGDTSTLGVR		63.08	517.263	1032.51	2	-0.009	4.6e-06
	FSAADKPVIFWTPDHGAFVVR		62.36	590.811	2359.22	4	0.004	1.4e-06
	GALNAAWDK		56.37	473.241	944.467	2	-0.004	1e-05
	AAGGAAGPLGAK		35.29	470.762	939.51	2	-0.003	0.00049
	EFTTVPAVLAEQLK		34.04	773.432	1544.85	2	0.005	0.00064
	KGGQYPIGGDGIAQDFVGGK		32.85	655.339	1963	3	0.016	0.0044
gi|489997833	9
	LELPGIDVDKDVNVELDPGQPVSR		124.85	868.797	2603.37	3	0.026	2.9e-12
	LPAHVTSEAIAASYDAGVLTVR		84.88	747.736	2240.18	3	0.005	1.1e-08
	LPAHVTSEAIAASYDAGVLTVR		79.97	1121.1	2240.19	2	0.01	3.2e-08
	LPAHVTSEAIAASYDAGVLTVR		68.6	561.053	2240.18	4	0.004	3.9e-07
	PVWDVEPWDR		56.3	649.812	1297.61	2	0	5.3e-06
	LELPGIDVDKDVNVELDPGQPVSR		55.18	651.847	2603.36	4	0.014	6.7e-06
	DFFGPAATTDWYRPVAGDFTPAAEIVKDGDDAVVR		37.32	943.217	3768.84	4	0.035	0.00032
	DVNVELDPGQPVSR		32.67	762.879	1523.74	2	-0.015	0.00086
	MNNLALWSR		27.52	553.274	1104.53	2	0.978	0.0026
gi|489998280	9
	SQILASGLTVSQLVSTAWAAASSFR		118.04	851.12	2550.34	3	-0.005	8.6e-12
	ANLLTLSAPEMTVLVGGLR		96.57	652.37	1954.09	3	-0.003	8.8e-10
	FVQDFVAAWDK		71.34	663.331	1324.65	2	0.002	2.9e-07
	ALVEVYGADDAQPK		63.24	738.37	1474.73	2	-0.004	1.2e-06
	SPAGAWQYTAK		39.18	590.287	1178.56	2	-0.013	0.00021
	SPTMLATDLSLR		36.94	653.34	1304.66	2	0.985	0.00041
	GNPLPAEYMLLDK		35.2	731.367	1460.72	2	0.982	0.0005
	DGAGAGTIPDPFGGPGR		28.56	771.868	1541.72	2	0.994	0.0021
	VLGANYK		27.95	382.715	763.415	2	-0.008	0.0042
gi|554794629	9
	LIDTAYAYGNEAAVGR		91.27	842.424	1682.83	2	0.007	1.3e-08
	WNLQLGNAVVVR		69.3	684.892	1367.77	2	0.003	3.2e-07
	LGLDYVDLYLIHWPAPPVGK		68.49	756.086	2265.24	3	0.015	3.8e-07
	LIDTAYAYGNEAAVGR		62.54	561.949	1682.83	3	0	1.4e-06
	TPAQVLLR		59.83	449.275	896.536	2	-0.008	1.1e-05
	EELFVTTK		52.39	483.756	965.497	2	-0.01	5.2e-05
	VREDPLTYAGT		48.71	611.31	1220.61	2	0.002	2.7e-05
	LLDNPTVTSIASEYVK		48.06	875.462	1748.91	2	-0.009	3.1e-05
	LATPDQGFTR		31.93	553.284	1104.55	2	-0.004	0.001
gi|489495617	8
	FTPSGAAVANFTVASTPR		123.7	897.466	1792.92	2	0.008	2.5e-12
	TVIEVEVDEIGPSLR		93.76	828.447	1654.88	2	0.001	1.6e-09
	FTPSGAAVANFTVASTPR		89.27	598.646	1792.92	3	0.005	4.3e-09
	AGDTTITIVGNLTADPELR		81.95	653.016	1956.03	3	0.009	4e-08
	AGDTTITIVGNLTADPELR		80.57	979.018	1956.02	2	0.005	2.8e-08
	DGEALFLR		50.56	460.744	919.473	2	-0.003	0.00021
	QTGEWKDGEALFLR		47.28	825.415	1648.82	2	-0.005	4e-05
	QTGEWKDGEALFLR	Gln->pyro-Glu (N-term Q)	30.89	817.41	1632.81	2	1.012	0.0013
gi|489499868	8
	IFNGSITQWNNPAIQALNR		131.46	1079.57	2157.12	2	1.007	4.7e-13
	ASGSTAQANAMTR	Oxidation (M)	106.97	641.292	1280.57	2	-0.009	1.5e-10
	SDESGTTDNFQR		101.81	678.784	1355.55	2	-0.005	1.3e-10
	ASGSTAQANAMTR		87.65	633.295	1264.58	2	-0.007	6e-09
	SFQGGVGEGAR		58.92	532.758	1063.5	2	-0.003	3e-06
	RPGSYPIVLATYEIVCSK		58.51	681.355	2041.04	3	0.006	3.3e-06
	YPDSQVGTAVK		57.21	582.797	1163.58	2	-0.003	6.7e-05
	IFNGSITQWNNPAIQALNR		32.88	720.038	2157.09	3	0.979	0.00083
gi|489499879	8
	SDGSGDTFLFTQYLSK		101.8	883.423	1764.83	2	0.01	2.9e-10
	TWDDPQIAALNPGVNLPGTAVVPLHR		84.7	917.828	2750.46	3	0.012	1.1e-08
	DAATAQTLQAFLHWAITDGNK		78.51	758.054	2271.14	3	0.013	4.4e-08
	GLMNIALAISAQQVNYNLPGVSEHLK		73.72	695.878	2779.48	4	0.014	1.2e-07
	SDGSGDTFLFTQYLSK		73.27	589.285	1764.83	3	0.011	1.3e-07
	GLGEAQLGNSSGNFLLPDAQSIQAAAAGFASK		70.64	1030.86	3089.57	3	0.027	2.4e-07
	ASFLDQAHFQPLPPAVVK		70.21	655.693	1964.06	3	0.005	2.6e-07
	QKDAATAQTLQAFLHWAITDGNK	Gln->pyro-Glu (N-term Q)	26.21	838.092	2511.26	3	0.999	0.0035
gi|489502452	8
	LQPCVNWISQHWTVQPDGLVK		121.18	832.092	2493.25	3	0.023	4.3e-12
	QVESVAFPGECVNIGNALWAR		119.29	769.38	2305.12	3	0.021	6.5e-12
	SDLDACLTVLGGPDPGTWVSTR		106.35	769.367	2305.08	3	0.008	1.1e-10
	SDLDACLTVLGGPDPGTWVSTR		63.9	1153.56	2305.11	2	0.036	1.6e-06
	QVESVAFPGECVNIGNALWAR	Gln->pyro-Glu (N-term Q)	53.33	1145.06	2288.1	2	0.026	1e-05
	WNLTDDR		42.89	460.215	918.416	2	-0.004	9.5e-05
	WNLTDDRQVESVAFPGECVNIGNALWAR		42.56	1069.52	3205.55	3	0.038	0.0001
	LQPCVNWISQHWTVQPDGLVK		38.45	624.324	2493.27	4	0.036	0.00025
gi|489506697	8
	YAVNNSFGFGGHNVALAFGR		130.55	1049.52	2097.03	2	0.014	5.8e-13
	AGVMTPVSACSSGSEAIAHAWR		117.77	745.688	2234.04	3	1.035	9.1e-12
	YAVNNSFGFGGHNVALAFGR		108.19	700.342	2098.01	3	0.987	7.2e-11
	GLLAGESGIHALEDEFVTK		92.22	662.679	1985.02	3	0.006	2.3e-09
	SALGHSIGAVGALESVLTVLTLR		74.51	755.44	2263.3	3	0.007	1e-07
	VAGCDQAAVYAPK		73.62	669.819	1337.62	2	0.012	1.3e-07
	IVESYDLMNAGGPR		51.42	761.373	1520.73	2	0.002	1.5e-05
	LLGAGITSDAFHMVAPAADGVR		31.59	724.049	2169.12	3	1.021	0.0011
gi|489512273	8
	ITQIYEGTNQIQR		84.5	782.412	1562.81	2	0.005	1.6e-08
	VDASASLIPAVNK		84	642.859	1283.7	2	-0.004	1.6e-08
	QVLPALAAEGAMASYALSER		80.05	1025.05	2048.09	2	1.05	3.1e-08
	LGTMGLILR		72.35	487.296	972.578	2	-0.001	1.2e-06
	EIAPHAAEVDEK		59.26	437.225	1308.65	3	1.018	3.9e-06
	ITQIYEGTNQIQR		50.07	521.942	1562.8	3	-0.002	6e-05
	GSPTTELYFENCR		35.17	781.846	1561.68	2	0.023	0.0005
	IIGEPGTGFK		25.61	509.775	1017.54	2	-0.014	0.014
gi|489515573	8
	VVDPDDIETLQDLIVGAMR		119.9	1050.05	2098.08	2	0.021	5.7e-12
	VVDPDDIETLQDLIVGAMR		92.21	700.367	2098.08	3	0.019	2.4e-09
	LLEAQQQLANSEVHGQAGGGLVK		82.68	783.085	2346.23	3	0.003	1.8e-08
	LLEAQQQLANSEVHGQAGGGLVK		52.02	587.564	2346.23	4	-0.002	1.3e-05
	LGALAGAMRPPAPPAAPPGAPGMPGMPGMPGAPGAPPVPGI		35.9	730.586	3647.89	5	0.034	0.00043
	LGALAGAMRPPAPPAAPPGAPGMPGMPGMPGAPGAPPVPGI	Oxidation (M)	34.21	916.982	3663.9	4	0.042	0.00062
	MQPGGDMSALLAQAQQMQQK	Acetyl (Protein N-term)	32.06	1102.02	2202.03	2	0.008	0.00098
	LGALAGAMRPPAPPAAPPGAPGMPGMPGMPGAPGAPPVPGI		28.86	912.981	3647.89	4	0.035	0.002
gi|489996587	8
	IYSEADEAWR		86.79	620.283	1238.55	2	-0.004	7.9e-09
	TENLTVQPER		72.37	593.805	1185.6	2	-0.004	8.4e-07
	IYSEADEAWRK		68.12	456.556	1366.65	3	-0.005	4.1e-07
	KAIDGLFT		58.66	432.742	863.47	2	-0.005	3e-05
	IYSEADEAWRK		54.26	684.33	1366.64	2	-0.007	1.9e-05
	TENLTVQPER	Acetyl (Protein N-term)	51.92	615.316	1228.62	2	1.009	1.4e-05
	MTENLTVQPER		34.41	659.314	1316.61	2	-0.026	0.00059
	AIDGLFT		26.75	368.695	735.375	2	-0.005	0.0095
gi|489997754	8
	VQFQSGGANSPALYLLDGLR		161.65	1053.56	2105.11	2	0.016	7e-16
	VQFQSGGANSPALYLLDGLR		112.79	702.705	2105.09	3	0.002	2.7e-11
	PGLPVEYLQVPSPSMGR		64.51	609.655	1825.94	3	0.002	1.1e-06
	ALGATPNTGPAPQGA		55.62	661.838	1321.66	2	-0.001	6.1e-06
	FQDAYNAGGGHNGVFDFPDSGTHSWEYWGAQLNAMKPDLQR		52.98	917.826	4584.09	5	1.052	2.3e-05
	NDPLLNVGK		45.08	485.269	968.524	2	-0.005	5.9e-05
	FLEGFVR		42.86	434.237	866.459	2	-0.006	0.00068
	WETFLTSELPGWLQANR		29.62	683.35	2047.03	3	0.011	0.0017
gi|499252845	8
	ASVVSQLLGVLDDLER		97.5	857.477	1712.94	2	0.009	7.6e-10
	QGYQLGEQVLR		90.21	645.843	1289.67	2	-0.001	1.7e-08
	HGDLESGPLK		73.65	526.769	1051.52	2	-0.005	1.4e-07
	VAELTADLQR		72.34	558.3	1114.59	2	-0.013	1.5e-06
	KHGDLESGPLK		65.05	394.215	1179.62	3	-0.001	1.5e-06
	VQADFANYR		59.01	542.263	1082.51	2	-0.003	2.9e-06
	RIDPETGEVR		42.68	586.302	1170.59	2	-0.009	0.00047
	QGYQLGEQVLR	Gln->pyro-Glu (N-term Q)	30.28	637.329	1272.64	2	-0.002	0.0015
gi|499253317	8
	IADLSLADFGR		79.62	589.313	1176.61	2	-0.002	2.4e-07
	GVTEETTTGVLR		71.7	631.831	1261.65	2	-0.005	3.9e-07
	IHVEALGGHLTK		71.15	425.578	1273.71	3	-0.003	5e-07
	VLICGYGDVGK		50.22	585.287	1168.56	2	-0.002	2e-05
	SIIVLSEGR		47.38	487.279	972.543	2	-0.018	0.00019
	VNVKPQVDLWTFGDTGR		43.33	644.671	1930.99	3	0.002	8.6e-05
	HSLIDGINR		40.23	512.778	1023.54	2	-0.005	0.00019
	IFLNLLR		36.48	444.789	887.564	2	0.005	0.00071
gi|554797815	8
	GITITSAATTTFWK		83.97	749.401	1496.79	2	0	1.3e-08
	YLGGEELTVDEIK		63	733.381	1464.75	2	0.012	2.1e-06
	ILYYTGINYK		59.19	624.34	1246.66	2	0.005	5.3e-06
	AHVPLSEMFGYVGDLR		56.43	597.635	1789.88	3	0.002	5.1e-06
	IGADFYFSVR		51.58	587.811	1173.61	2	0.025	8.2e-05
	RGQIQAMEER	Oxidation (M)	31.31	412.201	1233.58	3	0.989	0.0012
	GQIQAMEER	Oxidation (M)	29.18	539.251	1076.49	2	-0.004	0.0018
	RGQIQAMEER		26.87	609.297	1216.58	2	-0.018	0.008
gi|239938886	7
	GGSGGSYGGGGSGGGYGGGSGSR		168.94	896.366	1790.72	2	-0.003	3e-17
	SGGGGGGGLGSGGSIR		117.32	616.801	1231.59	2	-0.004	2.7e-11
	QGVDADINGLR		78.64	579.304	1156.59	2	0.01	2.8e-07
	FSSSSGYGGGSSR		77.22	618.267	1234.52	2	-0.002	4.7e-08
	QVLDNLTMEK	Oxidation (M)	64.18	604.309	1206.6	2	1.007	1.7e-06
	MTLDDFR		46.61	449.219	896.423	2	0.017	0.00016
	STMQELNSR	Oxidation (M)	44.54	541.248	1080.48	2	-0.006	6.7e-05
gi|489495666	7
	IEASDISVAAR		93.2	566.303	1130.59	2	-0.001	1.2e-08
	AVNPESTFSR		63.77	554.273	1106.53	2	-0.005	5.2e-06
	LPNISASVPQLVAAIK		61.92	810.992	1619.97	2	0.009	2.2e-06
	AFAEPAGIK		50.77	452.246	902.477	2	-0.009	2.6e-05
	LTQLPDTNIIK		37.97	628.365	1254.71	2	-0.003	0.0019
	VPDNLAELGR		33.58	542.795	1083.58	2	1.004	0.00071
	ILAEFPDYLTEEQR		29.03	862.443	1722.87	2	0.025	0.0019
gi|489495969	7
	GAGGLPSAAIGGGVAVGEPVVAMGNSGGQGGTPR	Oxidation (M)	146.17	974.49	2920.45	3	0.003	2e-14
	GAGGLPSAAIGGGVAVGEPVVAMGNSGGQGGTPR		135.8	969.165	2904.47	3	0.021	1.9e-13
	GAGGLPSAAIGGGVAVGEPVVAMGNSGGQGGTPR		119.84	727.123	2904.46	4	0.013	5.8e-12
	TQDVAVLQLR		85.88	571.829	1141.64	2	-0.003	2.3e-08
	TGNVTLAEGPPA		66.16	563.79	1125.57	2	-0.002	6.3e-07
	SGGGSPTVHIGPTAFLGLGVVDNNGNGAR		54.1	908.128	2721.36	3	1	8.5e-06
	GAGGLPSAAIGGGVAVGEPVVAMGNSGGQGGTPR	Oxidation (M)	52.93	731.38	2921.49	4	1.044	1.1e-05
gi|489496308	7
	SLVYAVSDSASEPDR		98.24	798.383	1594.75	2	0.004	1.2e-09
	VGGPYFDDLSK		71.54	599.294	1196.57	2	0.003	2e-07
	LVYGGHTIGLALAQATR		57.47	581.323	1740.95	3	0.979	4.1e-05
	VPGPHFDAGIAGAVLHSTADLVSGAPELAR		51.05	732.148	2924.56	4	0.046	1.6e-05
	IGADAPAPAADPTAHWDGAVFR		48.21	736.365	2206.07	3	1.012	3e-05
	SLVYAVSDSASEPDR		45.29	532.589	1594.75	3	-0.002	5.7e-05
	APTGLAGLR		41.65	428.253	854.492	2	-0.006	0.00095
gi|489496681	7
	TGITTHIGSAGMAPEAK	Oxidation (M)	120.82	553.277	1656.81	3	-0.006	5.2e-12
	TGITTHIGSAGMAPEAK		108.62	547.945	1640.81	3	-0.006	6.5e-11
	TGITTHIGSAGMAPEAK	Oxidation (M)	69.48	829.417	1656.82	2	0.005	3.1e-07
	SQCPFSTADSENLQIPQYK		63.85	1101.51	2201.01	2	0.031	1e-06
	TAAGWQPLK		57.05	486.266	970.517	2	-0.007	1.3e-05
	SQCPFSTADSENLQIPQYK		43.64	734.669	2200.99	3	0.008	8.1e-05
	HSVVMGVNK	Oxidation (M)	43.15	493.755	985.494	2	-0.007	9e-05
gi|489499877	7
	QLNMAQIITSAGPDPVAITTESVGK		91.28	847.783	2540.33	3	0.011	2.8e-09
	QLNMAQIITSAGPDPVAITTESVGK	Gln->pyro-Glu (N-term Q)	90.14	842.123	2523.35	3	0.058	3.5e-09
	AFMQAAIGPGQEGLDQYGSIPLPK		82.76	830.09	2487.25	3	0	2e-08
	YPDATTGTAVR		70.31	576.285	1150.56	2	-0.005	2.7e-07
	GVSTLNLDGPTTAK		63.6	687.365	1372.71	2	-0.004	1.7e-06
	CGSPAWDLPTVFGPIAITYNIK		47.89	803.747	2408.22	3	0.029	3.2e-05
	AFMQAAIGPGQEGLDQYGSIPLPK	Oxidation (M)	29.78	835.749	2504.22	3	0.983	0.0016
gi|489501660	7
	VLTSFTACGAVAANDR		141	821.391	1640.77	2	0.003	6e-14
	AYQGGVGPTLAAAMKDALTK		131.62	655.351	1963.03	3	1.005	4.6e-13
	VLTSFTACGAVAANDR		105.21	547.929	1640.77	3	0.001	1.4e-10
	AYQGGVGPTLAAAMK		96.51	717.873	1433.73	2	-0.001	8.9e-10
	AYQGGVGPTLAAAMK	Oxidation (M)	86.18	725.873	1449.73	2	0.002	8.3e-09
	LGGGYIDTWACN		33.67	658.276	1314.54	2	0	0.00064
	SWDYPTR		28.62	462.711	923.407	2	-0.007	0.0076
gi|489502287	7
	GLGAVVGQVQNPTIQGR		101.54	847.473	1692.93	2	0.005	1.3e-09
	IYDPGIILDKDR		85.45	473.263	1416.77	3	0.007	1.3e-08
	LPITLWIVDTNASTPAPAANLVR		66.7	1217.2	2432.38	2	0.035	5.6e-07
	GGGRLPITLWIVDTNASTPAPAANLVR		64.57	920.851	2759.53	3	0.023	8.8e-07
	LPITLWIVDTNASTPAPAANLVR		53.75	811.793	2432.36	3	0.016	9.1e-06
	GGDYVSVGPAEK		49.25	589.785	1177.56	2	-0.006	2.4e-05
	MKPNTPVVATEFLVTNK		48.37	630.335	1887.98	3	-0.029	2.9e-05
gi|489502554	7
	SVVGVTTNPSIFQK		111.92	738.905	1475.8	2	-0.004	3.2e-11
	KFEASWNELLQETR		98.05	584.297	1749.87	3	0	6.4e-10
	ALSEGHTYDAQIAELAAR		88.83	639.322	1914.94	3	0.002	4.7e-09
	SGNLQELIDTK		77.99	609.319	1216.62	2	-0.006	6e-08
	TIQQAIELWK		34.61	615.346	1228.68	2	-0.004	0.00057
	GADVDATIR		34.59	459.232	916.45	2	-0.012	0.0031
	KFEASWNELLQETR		30.95	875.943	1749.87	2	0.003	0.0013
gi|489502558	7
	AHGAALGDDEVAAVK		61.67	475.243	1422.71	3	-0.003	1.6e-06
	EYGFTAEAVAAAAER		52.99	778.37	1554.72	2	-0.007	1.1e-05
	VLAADAVQK		49.55	457.765	913.515	2	-0.009	0.00028
	TTLEEISALTRPR	Acetyl (Protein N-term)	49.49	764.92	1527.83	2	0.001	2.3e-05
	AASGAVLSALGPK		47	571.328	1140.64	2	-0.008	0.00059
	VGNGHPGTAMSLAPLAYTLFQR		42.43	768.071	2301.19	3	1.019	0.0001
	WQLEFDAWAR		41.23	661.321	1320.63	2	0.002	0.00016
gi|489503153	7
	TGPTTDADAAVPR	Acetyl (Protein N-term)	81.42	657.835	1313.66	2	1.03	2.3e-08
	IAPIVVLTAFSQR		78.71	707.922	1413.83	2	-0.004	4.2e-08
	RVLIAEDEALIR		68.87	699.398	1396.78	2	-0.022	3.7e-07
	RVLIAEDEALIR		64.59	466.607	1396.8	3	-0.003	1.4e-06
	MDLAEMLR		47.9	489.741	977.468	2	0.001	0.00012
	VLIAEDEALIR		45.41	621.355	1240.69	2	-0.008	0.0007
	VAEVVLETLGTPK		45.21	678.391	1354.77	2	-0.003	5.8e-05
gi|489503959	7
	SWQESGFNVFSGGDLR		97.94	893.415	1784.82	2	0.004	6.6e-10
	VLAAPDLEVVALLSR		63.79	783.472	1564.93	2	0.011	1e-06
	IALYQQAR		48.64	481.772	961.529	2	-0.005	0.00023
	GPSASVLSLK		45.7	479.783	957.552	2	0.002	0.00016
	TVLDTLPYGEWK		34.32	711.359	1420.7	2	-0.02	0.0006
	GPSASVLSLKDGSGGR		26.94	496.598	1486.77	3	-0.002	0.003
	RGQHWVSAVR		26.34	399.221	1194.64	3	0.003	0.01
gi|489505156	7
	VSTGSVPYSAGLYAAAHAAR		109.31	650.34	1948	3	0.018	9.6e-11
	QHADTTSTIQR	Gln->pyro-Glu (N-term Q)	67.35	620.797	1239.58	2	-0.005	8.5e-07
	LIDPALAAAK		57.41	491.798	981.582	2	-0.004	5.8e-06
	SVPYAELQAR		41.71	567.299	1132.58	2	-0.005	0.00044
	AVRDGEQLPR		39.99	380.873	1139.6	3	-0.006	0.0018
	VDTYWLR		38.68	476.745	951.476	2	-0.006	0.00024
	NPEVFVNAR		34.77	523.278	1044.54	2	0.007	0.0022
gi|489506544	7
	TLDGDQTAEFGGVR		99.93	733.349	1464.68	2	-0.001	4.3e-10
	THGVILTEAAAAK		95.15	641.359	1280.7	2	-0.006	1.4e-09
	SLLDQEGRDDLALR		65.99	534.279	1599.82	3	-0.005	3.8e-06
	IAVQPGGCAGLR		61.05	594.303	1186.59	2	-0.004	1.9e-06
	YNLFFDDR		55.68	545.252	1088.49	2	-0.003	6e-06
	TVQNEPSAK	Acetyl (Protein N-term)	52.22	508.257	1014.5	2	0.001	9.8e-05
	YNLFFDDRTLDGDQTAEFGGVR		45.24	846.067	2535.18	3	0.012	5.7e-05
gi|489509260	7
	TTDFGAFVSLLPGR		89.94	740.898	1479.78	2	0.009	3.7e-09
	VEIADIDKR		78.99	353.532	1057.58	3	-0.002	3.9e-07
	VEDVVNVGDK		70.14	537.277	1072.54	2	-0.001	2e-06
	ALVPVLPSVEEFPYAIR		68.11	950.539	1899.06	2	0.013	4.1e-07
	LDGIPSQVLAGALEQAK		67.77	855.478	1708.94	2	0.006	4.4e-07
	DFVTALQLDTK		54.43	625.836	1249.66	2	0.003	7.8e-05
	VEDVVNVGDKLR		52.43	448.246	1341.72	3	-0.008	1.2e-05
gi|489509802	7
	ITIDYYGAATPITQLASINVPEAR		108.6	859.797	2576.37	3	0.022	2.8e-10
	LVVIKPYEANQLR		107.05	514.97	1541.89	3	-0.004	9.2e-11
	NSDLGVNPTNDGALIR		74.74	828.416	1654.82	2	-0.009	1e-07
	VAVPQLTEER		66.13	571.313	1140.61	2	-0.002	1.3e-06
	DDLSTIR		45.14	410.212	818.41	2	-0.004	0.00066
	ANPGMFSR	Oxidation (M)	35.78	448.206	894.397	2	-0.005	0.00044
	HKEGELLEV		25.06	527.281	1052.55	2	-0.002	0.0063
gi|489515575	7
	GFHVNYSAPPLNAIQAGPSVQFAR		77.27	847.773	2540.3	3	0.005	1.7e-07
	NPADSALMESAEGR		76.08	724.834	1447.65	2	1.013	7.4e-08
	AALNALGVR		60.69	442.767	883.519	2	-0.005	1.4e-05
	GVAGFLATQGQAR		53.95	638.342	1274.67	2	-0.004	2.8e-05
	YANALVR		46.94	403.723	805.431	2	-0.014	0.00043
	DQLQASGIPK		39.13	528.787	1055.56	2	-0.002	0.0006
	SDLAGLNLAQYPSILVELGNMK		29.59	1174.12	2346.22	2	0.995	0.0017
gi|489515590	7
	GTGEPPGIGSVGGLFVDALR		144.05	950.009	1898	2	0.014	3.1e-14
	SLGVYAVNYPASNDFASSDFPK		120.97	783.709	2348.11	3	0.01	4.5e-12
	DAGSHIQSMAMSCPQTR		81.29	622.597	1864.77	3	0	1.3e-08
	GTGEPPGIGSVGGLFVDALR		74.08	633.673	1898	3	0.006	1.1e-07
	SLGVYAVNYPASNDFASSDFPK		73.71	1175.06	2348.11	2	0.009	1.2e-07
	TVIDGIR		46.89	387.226	772.437	2	-0.008	0.00081
	DAGSHIQSMAMSCPQTR	2 Oxidation (M)	33	633.274	1896.8	3	0.041	0.0016
gi|489515753	7
	DQVAQVTLIGPGK		72.32	663.375	1324.73	2	0	4.8e-07
	YVAAWNAAFLPSK		67.71	719.382	1436.75	2	0.004	7.6e-07
	DLTEGISATFAK		55.73	626.822	1251.63	2	-0.005	5.9e-06
	DVLDQQR		29.78	437.223	872.432	2	-0.003	0.059
	YVAAWNAAFLPSKDLTEGISATFAK		29.37	891.485	2671.43	3	1.063	0.0018
	RPPQFTGE		28.87	466.243	930.47	2	0.015	0.002
	AIVITGSGK		26.85	423.254	844.494	2	-0.008	0.045
gi|489997710	7
	LVGITSDIGSVTVAGDAR		112.81	865.969	1729.92	2	0.002	2.7e-11
	IQAVQTSDFIQPGK		91.89	766.407	1530.8	2	-0.005	2.4e-09
	AVDLVLVAVNQSPDVSDR		91.63	633.002	1895.99	3	-0.01	3.8e-09
	AGQGSVMVPISAGLATPHE		87.92	911.465	1820.91	2	0.006	5.7e-09
	LVGITSDIGSVTVAGDAR		83.09	577.648	1729.92	3	0	9.8e-08
	LTINNVLLR		72.37	528.334	1054.65	2	0.004	6.4e-07
	ATVNLTKPIANGLTYNFTFK		29.03	738.399	2212.18	3	-0.014	0.0019
gi|490005593	7
	TGDSLVATADDATHQMTITR		103.39	702.003	2102.99	3	-0.004	2e-10
	LTVSDAVR		62.53	430.743	859.472	2	-0.004	1.7e-05
	WRPFEFWPANTAVNIDAAGTK		56.63	797.741	2390.2	3	0.021	1e-05
	FATVVMDSSTYGVPVNSAQGYK		50.82	1161.08	2320.15	2	0.049	1.7e-05
	FATVVMDSSTYGVPVNSAQGYK		40.3	774.376	2320.11	3	0.003	0.00017
	AMAESAIHISSIPPVPGK		40.2	602.329	1803.96	3	0.009	0.00017
	FYWMSPTQVR		27.97	657.824	1313.63	2	0.012	0.0024
gi|499253028	7
	TAGGSLASDAQLAALR		110.71	751.402	1500.79	2	0	1e-10
	VEEGIEGLVHISELAER		85.12	627.328	1878.96	3	-0.005	1e-08
	GFLPASLVEMR		55.69	610.327	1218.64	2	-0.004	6e-06
	TEGVIPAR		54.84	421.738	841.461	2	-0.005	6e-05
	FAAAETAGR		51.13	447.225	892.436	2	-0.004	0.00014
	VIDIDLER		40.45	486.769	971.523	2	-0.006	0.00084
	YFNDGDIVEGTIVK		33.83	785.394	1568.77	2	0.002	0.00067
gi|499253107	7
	EALLGCGAVLDHFR		101.44	516.256	1545.74	3	0.002	1.4e-09
	TTVTADTVR		69.47	482.259	962.503	2	-0.001	2.3e-06
	FPNPNDPLHLASIDFSPADFVTEGHR		61.7	724.36	2893.41	4	1.03	1.6e-06
	SAVQLACR		60.04	447.227	892.439	2	0.013	3.4e-06
	DLVAALIGQPATPQALVR		56.51	917.038	1832.06	2	0.009	5e-06
	APSLHNSQPWR		41.14	431.553	1291.64	3	-0.004	0.00014
	VLYATDHSGR		37.29	373.522	1117.54	3	-0.007	0.0016
gi|499253161	7
	NFQVIYEQANAHGQK		102.44	582.955	1745.84	3	-0.007	2.5e-10
	NFQVIYEQANAHGQK		93.2	873.932	1745.85	2	0.001	1.8e-09
	VQAAGNNMAQTDSAVGSSWA		77.55	982.944	1963.87	2	0.005	5.4e-08
	VQAAGNNMAQTDSAVGSSWA	Oxidation (M)	69.1	990.938	1979.86	2	-0.004	5.2e-07
	VQAAGNNMAQTDSAVGSSWA	Oxidation (M)	37.75	660.971	1979.89	3	0.026	0.00029
	NFQVIYEQANAHGQK		34.27	437.718	1746.84	4	0.994	0.00061
	VQAAGNNMAQTDSAVGSSWA		32.25	655.642	1963.9	3	0.036	0.0057
gi|499253254	7
	VAIFDGTVEAYLHR		118.02	530.95	1589.83	3	0.007	1.2e-11
	GDDAAAAHAVALQIAALR		99.53	578.647	1732.92	3	-0.002	4.7e-10
	SADLPPAVGVLVEYR		93.35	793.451	1584.89	2	0.037	1.8e-09
	ATAEGLVAAK		66.59	465.763	929.511	2	-0.007	7.2e-06
	RSADLPPAVGVLVEYR		52.17	581.663	1741.97	3	1.015	1.3e-05
	NAEFQTLADQVVAAAAAAKPADVDALK		48.01	900.496	2698.47	3	1.068	3.1e-05
	ALLDVAGVMVTR		44.54	622.854	1243.69	2	-0.002	0.00015
gi|499253262	7
	THVETETGIR		58.14	381.531	1141.57	3	-0.002	3.5e-06
	VTPVAVIGMGCR		55.11	624.817	1247.62	2	0	6.8e-06
	EATSIDPQQR		49.94	573.283	1144.55	2	1	2.1e-05
	QAQIVKPHDSGER		48.35	366.944	1463.75	4	-0.002	3.3e-05
	QAQIVKPHDSGER		44.74	488.911	1463.71	3	-0.036	6.4e-05
	LTPSPLGHEER		33.59	618.313	1234.61	2	-0.018	0.00096
	GVTLGAAFGGLTTAHTAEAGAATVLAEVALPASIR		27.77	816.945	3263.75	4	0.001	0.0025
gi|554795521	7
	ILELNPSHPLVTGLR		98.24	553.659	1657.95	3	0.003	6.2e-10
	ASGQEVPVGK		88.58	486.258	970.501	2	-0.007	1.9e-08
	SLAETAELLYGTALLAEGGALEDPAR		88.55	877.803	2630.39	3	0.042	5e-09
	EEVVDLIGTLAK		74.41	643.863	1285.71	2	-0.001	1.7e-07
	FAELLAER		55.5	474.756	947.497	2	-0.011	6.7e-05
	LTESPACLITDAFGMTPALAR		43.94	742.044	2223.11	3	0.036	7.6e-05
	QLLDLMVHSVYSNK	Gln->pyro-Glu (N-term Q)	39.03	815.429	1628.84	2	0.021	0.00022
gi|554799059	7
	TGLSMGEHAAVTAK		90.78	458.235	1371.68	3	0	3.1e-09
	RVDQDELAAASHR		81.28	489.914	1466.72	3	-0.003	2.4e-08
	LDMVVGGAVLK	Oxidation (M)	48.47	559.318	1116.62	2	0	0.00011
	LDMVVGGAVLK		42.3	551.319	1100.62	2	-0.004	0.00053
	FGLAGER		40.16	375.198	748.381	2	-0.006	0.0021
	LVGTLPASLGVEIPANSEPR		38.16	674.375	2020.1	3	1.003	0.00026
	LGLDAALGSIDR		35.13	600.822	1199.63	2	-0.021	0.0013
gi|489496296	6
	LPTGVKDEFDALKER		103.47	573.31	1716.91	3	0.003	2e-10
	LPTGVKDEFDALK		76.47	478.604	1432.79	3	1.029	6.8e-08
	QELPLIEEWLQFVGEK	Gln->pyro-Glu (N-term Q)	56.23	971.013	1940.01	2	0.018	5.3e-06
	LCDQLVEAGTFIR		53.57	755.873	1509.73	2	-0.001	9.5e-06
	KTTVPLVTEAR		30.09	405.572	1213.69	3	-0.01	0.0047
	ALHSVGAPLEPGQK		27.75	468.589	1402.75	3	-0.011	0.0072
gi|489496942	6
	DMVTGAVALAEFTHVIAAK		86.67	648.685	1943.03	3	0.013	7.5e-09
	LRPDILAQGQQVAAAK		82.16	560.66	1678.96	3	1.005	2e-08
	LGLPADAKPFDFVFHGGSGSLK		76.6	565.801	2259.18	4	0.008	6.6e-08
	TIEALGAGEHGK		74.64	394.875	1181.6	3	-0.001	6.6e-07
	SEIEEALR		57.06	473.742	945.47	2	-0.006	2.1e-05
	MNVDTDTQYAFTRPIAGHMFTNYDGVLK		25.1	802.382	3205.5	4	0.997	0.0044
gi|489498084	6
	SSDGSPPYVVR		104.41	582.286	1162.56	2	-0.005	1.8e-10
	FGAVQSAILHAR		98.56	423.906	1268.69	3	-0.004	5.7e-10
	WLETDHVATVIPGPDAVVVTAEEQNAADER		86.96	1078.2	3231.59	3	0.018	7e-09
	FGAVQSAILHAR		73.68	635.354	1268.69	2	-0.006	1.6e-07
	VGDWLVIK		66.96	465.275	928.535	2	-0.003	4.8e-06
	GLIIEVR		49.64	400.253	798.491	2	-0.005	0.00017
gi|489499515	6
	LKPAFEGLAALGGFDDVALQK		104.18	720.723	2159.15	3	-0.015	1.7e-10
	AAVLASGMPVTSGGVQLNR		94.73	914.491	1826.97	2	0	1.3e-09
	AAVLASGMPVTSGGVQLNR	Oxidation (M)	89.52	922.486	1842.96	2	-0.005	4e-09
	SGWDDLVLAGGVESMSR		71.81	889.925	1777.84	2	0.005	1.8e-07
	AAVLASGMPVTSGGVQLNR	Oxidation (M)	65.23	615.331	1842.97	3	0.008	7.7e-07
	AAEAWSGGYFAK		51.79	629.298	1256.58	2	-0.002	6.6e-05
gi|489499777	6
	GVAGDHIATVGLGSVNPIASNATPEGR		105.97	854.108	2559.3	3	-0.001	1.2e-10
	VTINGYTDNTGSEGINIPLSAQR		79.95	1211.09	2420.17	2	0.971	3.2e-08
	GASALSLSLLSISR		60.88	687.903	1373.79	2	0.003	2.3e-06
	IVADYLVAR		59.62	510.296	1018.58	2	-0.003	6.3e-06
	RVEIVVN		36.22	414.748	827.482	2	-0.004	0.0046
	SGNTVTLIGDFPDEAAK		34.12	867.933	1733.85	2	0.004	0.00063
gi|489500385	6
	VQIVGDDIFVTNPER		72.36	851.444	1700.87	2	0	1.6e-06
	PIIEQVGAR		61.34	491.783	981.552	2	-0.008	9.3e-06
	IEEALGDAAR		58.66	522.768	1043.52	2	-0.003	2.6e-05
	YAGDLAFPR		54.71	505.255	1008.5	2	-0.008	8.6e-06
	GVANALLVK		35.97	442.777	883.54	2	-0.009	0.0041
	AAADSAELPLFR		29.82	630.837	1259.66	2	0.008	0.0016
gi|489500895	6
	AFPLYDGLEEWSLVGR		103.57	926.474	1850.93	2	0.013	1.9e-10
	AVLQAQGSVLTNK		70.48	664.878	1327.74	2	-0.005	2.5e-07
	QRDTLEMIASENFAPR		61.94	626.644	1876.91	3	0	1.9e-06
	IGTPALATR		60.47	450.266	898.517	2	-0.007	1.8e-05
	YAEGLPGR		44.94	431.722	861.43	2	-0.004	0.00035
	QRDTLEMIASENFAPR	Gln->pyro-Glu (N-term Q); Oxidation (M)	33.28	626.312	1875.91	3	0.036	0.00076
gi|489500903	6
	AVENFPISGR		59.78	545.286	1088.56	2	-0.003	8.5e-06
	LSIEDLDR		42.26	480.754	959.494	2	0.002	0.00018
	AEQLDSDRL		41.22	523.764	1045.51	2	0.01	0.00018
	GACAQVNSDLGLLAPEK		38.62	866.921	1731.83	2	0.995	0.00024
	AVDADSANYR		36.24	541.244	1080.47	2	-0.011	0.0004
	IEHDTMGEVR	Oxidation (M)	28.35	401.52	1201.54	3	-0.002	0.0022
gi|489503098	6
	ASPSAGALATIADPAK		79.5	720.887	1439.76	2	-0.003	3.5e-08
	AAAAAAPPPLDVMAALR		61.24	803.45	1604.89	2	0.015	1.8e-06
	EPGIGVIAEVK		55.5	556.319	1110.62	2	-0.005	5.1e-05
	LAQAYQDGGAR		49.19	575.282	1148.55	2	-0.008	2.7e-05
	IAPGLPSSVIR		41.68	555.338	1108.66	2	0.001	0.00017
	EASVSLSEIK		38.53	531.779	1061.54	2	-0.017	0.00036
gi|489503613	6
	AFSAACTPDTFVFDGQR		116.03	940.428	1878.84	2	1.033	1.3e-11
	RHGWTFPYLYDETQDVAR		87.18	752.031	2253.07	3	0.011	6.7e-09
	RHGWTFPYLYDETQDVAR		79.55	564.273	2253.06	4	0.004	5.1e-08
	AAVDALLAGR		53.83	478.777	955.539	2	-0.006	3.4e-05
	AAVDALLAGRPVNPDQRPSIGCGIK		31.96	641.834	2563.3	4	-0.031	0.001
	HGWTFPYLYDETQDVAR		31.17	700.343	2098.01	3	1.048	0.0012
gi|489503632	6
	VSTHDIEAVTHQPAR		124.43	554.283	1659.83	3	-0.007	4.2e-12
	VSTHDIEAVTHQPAR		112.47	415.964	1659.83	4	-0.005	2.9e-11
	NVPEIGDELSVAR		78.29	699.865	1397.71	2	0	4.6e-08
	EKELVGVGLAR		64.27	390.896	1169.67	3	-0.011	8.2e-06
	ELVGVGLAR		53.75	457.274	912.533	2	-0.006	7.8e-05
	ALSDLGK		36.87	352.2	702.384	2	-0.007	0.0062
gi|489504350	6
	SDIPSDLHYTAEHEWIR		112.63	517.999	2067.97	4	0.001	2.8e-11
	SDIPSDLHYTAEHEWIR		79.27	690.329	2067.97	3	0.001	3.7e-08
	SDIPSDLHYTAEHEWIRR		71.9	557.024	2224.07	4	0.001	1.8e-07
	SVSDLYAPISGK		64.71	618.825	1235.63	2	-0.005	2.1e-06
	SDIPSDLHYTAEHEWIR	Acetyl (Protein N-term)	54.25	704.662	2110.96	3	0.989	8.2e-06
	VGITDYAQSALGDVVFVQLPVIGTAVTAGETFGEVESTK		31.99	993.02	3968.05	4	0.019	0.001
gi|489504387	6
	VVADLTPQNQALLNAR		95.29	861.973	1721.93	2	-0.01	2.2e-09
	FALNAANAR		58.32	474.253	946.491	2	-0.007	8.7e-06
	NYTAPGGGQFTLPGR		52.17	768.388	1534.76	2	0.009	1.3e-05
	ISSQLLANWLR		46.43	650.87	1299.72	2	-0.005	6.7e-05
	VIEPIDMDAYR		39.85	661.328	1320.64	2	0.004	0.001
	DELQAQIDK		29.72	530.265	1058.52	2	-0.009	0.0016
gi|489504631	6
	GDIAGGASGIVKDSIDIATHAVDR		114.77	585.305	2337.19	4	-0.002	1.7e-11
	ASDIVENAGHIIR		106.28	697.871	1393.73	2	-0.003	1.1e-10
	DSIDIATHAVDR		79.65	656.825	1311.64	2	-0.006	3.4e-08
	GDIAGGASGIVK		68.72	522.786	1043.56	2	-0.004	3.6e-06
	DSIDIATHAVDR		54.19	438.231	1311.67	3	0.031	1.4e-05
	ASDIVENAGHIIR		50.16	465.912	1394.71	3	0.983	2e-05
gi|489506480	6
	QSLSWTLESSSLLK		93.52	789.924	1577.83	2	0.003	2.2e-09
	DTLIMSYEWPEDR		76.7	827.876	1653.74	2	0.002	1.3e-07
	AIADIEAYPQWISEYK		75.89	948.978	1895.94	2	0.012	7.7e-08
	QSLSWTLESSSLLK	Gln->pyro-Glu (N-term Q)	55.51	781.417	1560.82	2	0.016	6.2e-06
	MLMDAAIFK		37.39	520.268	1038.52	2	-0.004	0.00047
	TTQTIYIDADPGEVMK		28.68	891.436	1780.86	2	0.002	0.0025
gi|489507779	6
	ILTAEEAKDYGIIDTVLEYR		104.42	771.407	2311.2	3	0.006	1.6e-10
	YILPSFIEHSSFGVK		100.69	575.643	1723.91	3	1.009	3.6e-10
	TLMETTLAR		54.65	518.269	1034.52	2	-0.019	5.8e-05
	VLIHQPSLSGVIQGQFSDLEIQAAEIER		48.88	1026.9	3077.67	3	1.05	2.6e-05
	TLMETTLAR	Oxidation (M)	41	526.273	1050.53	2	-0.007	0.00022
	DYGIIDTVLEYR		30.23	729.385	1456.76	2	1.032	0.0015
gi|489508602	6
	GLGEAMVGINVDEIAVGHR		130.5	646.337	1935.99	3	0.007	5.8e-13
	IAEGAGAVAVMALER		96.56	729.893	1457.77	2	1.002	9.4e-10
	GGVIMDVVTPEQAR		58.82	736.381	1470.75	2	-0.003	1.2e-05
	ATTFFDDPDVLAK		40.53	720.861	1439.71	2	1.01	0.00016
	MDPAGNPATGTAR		30.54	629.802	1257.59	2	0.012	0.0014
	GLGEAMVGINVDEIAVGHR		29.01	968.984	1935.95	2	-0.03	0.0019
gi|489509098	6
	LDQSGPTVSQTVSR		107.23	737.879	1473.74	2	0.002	1.3e-10
	LTELPAGSPVAVVVR		85.14	754.446	1506.88	2	0.001	1.3e-08
	QLTEHVQGDIDLITR	Gln->pyro-Glu (N-term Q)	69.16	861.453	1720.89	2	1.012	3.7e-07
	TIYDLEEEGVTPLR		67.73	817.919	1633.82	2	0.003	4.5e-07
	QLTEHVQGDIDLITR		41.65	869.454	1736.89	2	-0.013	0.00012
	DAGVVPNAR		24.68	449.738	897.461	2	-0.006	0.0075
gi|489509966	6
	LVDTAHAEADR		80.18	399.865	1196.57	3	-0.006	1.5e-07
	VFEALDELSAIVEEAR		67.99	895.964	1789.91	2	0.004	4.2e-07
	LVSQNEVVAAANAESTR		45.24	880.457	1758.9	2	1.009	5.7e-05
	EYEASVSR		45.04	470.72	939.425	2	-0.005	6.9e-05
	MVADAREEAIR		41.52	420.882	1259.62	3	-0.006	0.00034
	TAAGTHDYAVR		32.58	581.282	1160.55	2	-0.008	0.00088
gi|489510249	6
	QATAAVENVVDTIVR		121.84	793.432	1584.85	2	0.003	1.3e-11
	QATAAVENVVDTIVR	Gln->pyro-Glu (N-term Q)	93.75	784.922	1567.83	2	0.008	1.6e-09
	GDSVTITGFGVFEQR		60.16	807.411	1612.81	2	1.018	2.3e-06
	RQATAAVENVVDTIVR		52.91	581.327	1740.96	3	0.011	0.00011
	AELIDVLTQK		51.98	565.324	1128.63	2	-0.005	2.5e-05
	QATAAVENVVDTIVR		40.49	529.293	1584.86	3	0.009	0.00025
gi|489511511	6
	VGWAPINADPLPPTPR		73.82	850.962	1699.91	2	0.006	1.2e-07
	AEVFGAGGYPQMLLR		67.89	804.915	1607.82	2	0.003	2.3e-06
	RELSQVVEWPEELLR		55.41	628.34	1882	3	0.004	1.2e-05
	NEPPSDPSAPIPGR		51.51	717.361	1432.71	2	0.013	1.5e-05
	YGSVAGVPAR		34.74	488.76	975.506	2	-0.008	0.0023
	ELTIWSGR		25.46	481.256	960.498	2	-0.005	0.043
gi|489514714	6
	QLISLIHDQANAVQTTR	Gln->pyro-Glu (N-term Q)	117.87	631.007	1890	3	0.003	8.9e-12
	YSEGAAAGTEDAER		101.61	713.809	1425.6	2	0.002	2.9e-10
	QLISLIHDQANAVQTTR	Gln->pyro-Glu (N-term Q)	94.96	946.007	1890	2	0.003	3.3e-09
	KYSEGAAAGTEDAER		74.45	518.904	1553.69	3	-0.005	3.4e-07
	NRNHVNFFQELADLDR		63.47	663.666	1987.98	3	1.01	1.1e-06
	YSEGAAAGTEDAERAPVEADAGGGQK		58.91	836.384	2506.13	3	0.008	3e-06
gi|489514740	6
	AADWVDRAEAEAEVQR		104.64	908.447	1814.88	2	0.025	3.2e-10
	WDHVQDIGDVPAFELDAIK		68.77	1085.05	2168.08	2	1.024	3.6e-07
	WDHVQDIGDVPAFELDAIK		67.27	723.365	2167.07	3	0.016	4.9e-07
	MQFDVTIEIPK		43.27	660.848	1319.68	2	0.001	0.00033
	NKYEVDHETGR		39.27	450.208	1347.6	3	0.98	0.00021
	VLCVPAGDPR		34.55	536.767	1071.52	2	-0.001	0.00059
gi|489514899	6
	TQPTAWEYATVPLLTHATK	Acetyl (Protein N-term)	92.01	1085.57	2169.12	2	0.015	2.4e-09
	QILDQWGADGWELVAVLPGPTGEQHVAYLK		91.07	1097.58	3289.7	3	0.025	2.9e-09
	QILDQWGADGWELVAVLPGPTGEQHVAYLK		75.9	823.681	3290.7	4	1.019	7.6e-08
	TQPTAWEYATVPLLTHATK		60.45	1064.56	2127.1	2	0.001	2.1e-06
	TQPTAWEYATVPLLTHATK	Acetyl (Protein N-term)	55.95	724.378	2170.11	3	1.003	5.7e-06
	QILDQWGADGWELVAVLPGPTGEQHVAYLK	Gln->pyro-Glu (N-term Q)	39.18	1092.23	3273.68	3	1.027	0.00021
gi|489996011	6
	HPDSDIFLDDVTVSR		106.76	858.416	1714.82	2	0.001	9.8e-11
	ADFLSELDAPAQAGTESAVSGVEGLPPGSALLVVK		92.46	1132.6	3394.79	3	0.035	2.1e-09
	HPDSDIFLDDVTVSR		87.53	572.614	1714.82	3	0.003	1e-08
	FLLDQAITSAGR		86.85	646.354	1290.69	2	0.001	3.8e-08
	LVFLTGPK		58.04	437.771	873.528	2	-0.004	2e-05
	TDMNPDIEKDQTSDEVTVETTSVFR	Acetyl (Protein N-term)	53.47	967.115	2898.32	3	0.015	9.7e-06
gi|489997334	6
	AEGLTGGDILLLENIR		91.31	842.461	1682.91	2	-0.013	2.7e-09
	HVQLAGDVVGADALAR		68.69	796.924	1591.83	2	0.986	3.6e-07
	AMNIPEGAFSHISTGGGASLEYLEGK		58.29	879.434	2635.28	3	0.02	3.4e-06
	TLPGIEVLSR		49.74	542.822	1083.63	2	0.001	3.7e-05
	GAFSVVGGGDSAAAVR		38.95	711.365	1420.71	2	1.004	0.00022
	IIASAPTLK		35.86	457.285	912.555	2	-0.009	0.0045
gi|499253276	6
	DQPYQMDATSEQHSSGQPPQATR		118.61	853.711	2558.11	3	0.003	5.7e-12
	YMLDMTFPVDYPDQR		105.22	945.933	1889.85	2	0.018	1.6e-10
	ALTDYITQNRDGFVNVAQGSPLR		95.28	845.772	2534.3	3	0.007	1.2e-09
	DGFVNVAQGSPLR		64.4	680.352	1358.69	2	-0.005	1.3e-06
	FFQDLGGAHPSTWYK		50.37	585.283	1752.83	3	0	1.9e-05
	ALTDYITQNR		44.42	597.807	1193.6	2	-0.005	0.00073
gi|499253413	6
	AALEPVNPPKPPPR		55.32	494.95	1481.83	3	-0.007	6.5e-06
	LYAENPSAR		52.12	510.757	1019.5	2	-0.005	3.5e-05
	EAAALSGDVAVK		48.86	565.801	1129.59	2	-0.01	0.00031
	VATAGEPNFMDLK		39.76	696.842	1391.67	2	-0.007	0.00019
	AASLGGGGGGGVPSAPLGSAIGGAESVRPAGAGDIAGLGQGR		27.75	883.459	3529.8	4	1.002	0.0025
	QWILHMAK	Gln->pyro-Glu (N-term Q)	25.3	505.262	1008.51	2	-0.012	0.0042
gi|554794450	6
	IAYVEIGVADAR		84.74	638.848	1275.68	2	-0.002	8.1e-08
	ELVFSSAQTPSEVEELVSNALR		66.28	1203.12	2404.22	2	0.013	6.1e-07
	IGITDSPR		66.13	429.735	857.455	2	-0.005	5.5e-06
	ELVFSSAQTPSEVEELVSNALR		55.75	802.422	2404.24	3	0.032	5.9e-06
	RVGFGVGVDAAAGSAGK		45.67	507.267	1518.78	3	0.983	5.2e-05
	FLIHTAR		33.41	429.249	856.483	2	-0.009	0.0024
gi|489494937	5
	SAGDQSPQSTVLSGR		88.06	745.365	1488.72	2	-0.001	2.6e-08
	SLGLSSPQNAPWEIVR		68.57	877.961	1753.91	2	0.992	3.7e-07
	YGVPNAETAK		34.58	525.763	1049.51	2	0.992	0.00057
	ALTSSMGIPVTAR		28.59	652.344	1302.67	2	-0.023	0.0045
	SLGLSSPQNAPWEIVR		25.94	585.311	1752.91	3	-0.003	0.0037
gi|489495439	5
	GNQFVMPDLSGMFWVDAEPR		72.07	766.028	2295.06	3	0.018	1.7e-07
	VVYQNPPAGTGVNR		68.23	736.386	1470.76	2	-0.001	4e-07
	QANSPSTPELVGK		61.06	664.845	1327.67	2	0.997	1.9e-06
	NLNVYGFTK		52.16	528.279	1054.54	2	-0.001	2.9e-05
	ALGWTGMLDK		43.99	546.283	1090.55	2	0.003	0.00013
gi|489496186	5
	ANQAVTGTVAYAGK		85.94	675.854	1349.69	2	-0.001	8.8e-09
	GLGSDTAILLDGGGSSAIVLR		58	986.535	1971.06	2	-0.008	3.7e-06
	FVAVAGIGLLSPGNTGQLHDGGPSAAR		33.47	641.343	2561.34	4	0.009	0.00073
	EMLAQAIATTR	Oxidation (M)	25.78	610.808	1219.6	2	-0.022	0.0038
	EMLAQAIATTR		24.42	602.815	1203.62	2	-0.013	0.0073
gi|489496278	5
	CSLPISGLQAIGLMQAVQGAR		103.32	720.715	2159.12	3	1.017	1.2e-09
	VASDLHALSQPLTDLSTR		92.25	642.011	1923.01	3	0.004	1.5e-08
	SMGDYLDSHPETNQVMTAVLQQQVGPGSVASLK		39.43	1163.25	3486.74	3	0.064	0.0002
	SMGDYLDSHPETNQVMTAVLQQQVGPGSVASLK		35.03	872.684	3486.71	4	0.03	0.00052
	VASDLHALSQPLTDLSTR		28.22	962.512	1923.01	2	0.004	0.0023
gi|489496705	5
	TPIKNPVGFDRPQFFGQYR		101.81	567.55	2266.17	4	0.006	2.8e-10
	GGIGTTWEAR		77.53	524.263	1046.51	2	-0.003	3.3e-07
	NPVGFDRPQFFGQYR		76.99	609.971	1826.89	3	0.006	6e-08
	QNVFLDGNSNLVLR		62.5	794.924	1587.83	2	-0.003	1.4e-06
	YFGGLVHGLWR		43.44	652.852	1303.69	2	0.007	8.4e-05
gi|489496971	5
	VIDIIGTSPTSWEQAAAEAVQR		147.69	781.411	2341.21	3	0.019	1.4e-14
	VIEQDMAVDSAGK		86.24	681.831	1361.65	2	-0.003	8.2e-09
	VIEQDMAVDSAGK	Oxidation (M)	70.34	690.342	1378.67	2	1.025	2.5e-07
	SVYKVIDIIGTSPTSWEQAAAEAVQR	Acetyl (Protein N-term)	57.3	954.832	2861.47	3	1.013	4.2e-06
	IKLEVSFK		48.21	482.294	962.573	2	-0.007	9.7e-05
gi|489497405	5
	VGVVGAGQMGSGIAEVSAR		128.84	872.962	1743.91	2	0.015	8.3e-13
	VGVVGAGQMGSGIAEVSAR		70.53	582.308	1743.9	3	0.009	2.4e-07
	AGVEVTVFEPAEALITAGR		68.12	966.03	1930.05	2	1.025	4.1e-07
	TLVTDEAAAAR		52.91	559.296	1116.58	2	0	5.8e-05
	ALGLLTFTTDLNDLSDR		42.77	933.002	1863.99	2	0.031	9.8e-05
gi|489498076	5
	QEVDNALNQAAK		84.57	650.831	1299.65	2	0.006	5e-08
	KADLDVALQFVNYR		54.95	826.44	1650.87	2	-0.007	7e-06
	VDRQEVDNALNQAAK		50.82	557.619	1669.84	3	-0.002	1.7e-05
	AAVDVFK		50.66	375.211	748.407	2	-0.005	0.0005
	AFEAGEPQASGK		35.1	596.297	1190.58	2	0.023	0.0054
gi|489498348	5
	SAYQQATGLAK		67.44	569.294	1136.57	2	-0.009	1.8e-06
	ADALTAIR		64.05	415.739	829.464	2	-0.002	1.2e-05
	AGIDGIAAEFGL		50.35	567.301	1132.59	2	0.011	1.9e-05
	ILTSGEVQPAIDMLR		38.1	821.939	1641.86	2	-0.013	0.00027
	VFSGGFDLK		35.71	485.258	968.502	2	0.005	0.00089
gi|489498831	5
	AQDAFAALLANVR		87.15	680.376	1358.74	2	0.007	6.7e-09
	ALVGPQFR		62.91	444.256	886.497	2	-0.006	1.6e-05
	LPLGEVPGQVFIGLR		61.84	532.315	1593.92	3	0	2e-06
	ERPPADQLAAFLGR		37.01	770.916	1539.82	2	0.002	0.0011
	GPGKPFADEKPCPR		34.97	515.583	1543.73	3	0.001	0.0049
gi|489499758	5
	YPGGEIDLQIVHATEGADGIALGPLLAK		79.34	940.17	2817.49	3	-0.004	3.6e-08
	ADTDDTATLR		73.33	539.752	1077.49	2	-0.004	1.3e-07
	TGHTTFDVGFANTAAAK		65.76	570.279	1707.81	3	-0.007	1.3e-06
	SSITYIDGDAGILR		56.56	740.891	1479.77	2	0.011	8.9e-06
	QIYTGYAER		41.2	550.769	1099.52	2	-0.006	0.00014
gi|489500222	5
	GLAGVSGSTLVVNLAGSR		117.11	829.468	1656.92	2	0.006	1.7e-11
	ASGLSAGIVDAGLSR		79.92	687.377	1372.74	2	0.008	9.3e-08
	DILDREILGIAEAIR		76.68	566.329	1695.96	3	0.012	3.1e-07
	ALVVVVDDR		48.68	493.281	984.547	2	-0.014	0.00028
	AELVVGR		46.39	372.222	742.43	2	-0.004	0.0006
gi|489501285	5
	TYTIAEPCVDIKDK		106.39	547.935	1640.78	3	0.004	1.1e-10
	ACIEECPVDCIYEGAR		96.63	954.858	1907.7	2	-0.003	2.2e-10
	VGMTENDPQAVK	Oxidation (M)	79.78	652.809	1303.6	2	-0.003	1.2e-07
	VGMTENDPQAVK		68.84	644.811	1287.61	2	-0.004	1.6e-06
	TYTIAEPCVDIK		37.57	699.836	1397.66	2	0	0.0003
gi|489501718	5
	AIQDETGIRPTWSPESYPDAVEDVR		55.93	944.457	2830.35	3	0.009	5.7e-06
	GFVFDVATGK		53.62	520.772	1039.53	2	-0.004	1.2e-05
	RIEVNPFVTK		44.65	601.846	1201.68	2	-0.005	6.9e-05
	IEVNPFVTK		37.58	523.796	1045.58	2	-0.004	0.0003
	SLAISQR		29.45	387.721	773.427	2	-0.012	0.034
gi|489501991	5
	VAQIFGVQAVPTVVALAAGQPISSFQGLQPADQLSR		124.7	917.011	3664.01	4	1.037	2e-12
	SEVCVDLLDTLSGLAAAAK		89.16	641.329	1920.97	3	0.012	4.4e-09
	SDEVPVVVLLWSPR		81.3	798.447	1594.88	2	0.008	2.4e-08
	WSLASVNVDVAPR		50.76	707.373	1412.73	2	-0.009	1.7e-05
	WVDSLLSATAGK		42.78	624.333	1246.65	2	-0.004	9.7e-05
gi|489502347	5
	AQEIMTELEIAPTR		80.77	801.415	1600.82	2	0.002	2.1e-07
	AQEIMTELEIAPTRR		77.27	586.646	1756.91	3	0.001	7.7e-08
	VSALLEALPK		73.51	520.82	1039.62	2	-0.003	5.3e-07
	GGTNLTQVLK		52.05	515.795	1029.58	2	-0.007	0.00017
	ALPQLTDEQR		45.67	585.809	1169.6	2	0	6.9e-05
gi|489502905	5
	KGDLIFYGPEGTQSVALYLGK		125.28	752.736	2255.19	3	0.003	1.8e-12
	GQMLEVGDVVQVSPVR		109.44	856.957	1711.9	2	0.007	5.5e-11
	GVPFSWAGGGISGPTR		91.85	773.394	1544.77	2	0.001	1.3e-08
	GQMLEVGDVVQVSPVR	Oxidation (M)	69.33	576.973	1727.9	3	0.01	2.3e-06
	GQMLEVGDVVQVSPVR		47.57	571.638	1711.89	3	0	3.5e-05
gi|489505095	5
	GTHQASGLGDVGEAFVDSLTSQVGGR		138.9	849.085	2544.23	3	0.012	9.5e-14
	ASASNGSDDASAHIQR		124.35	529.57	1585.69	3	-0.019	1.5e-12
	SIGVYAVNYPASDDYR		100.41	895.428	1788.84	2	0.01	3.9e-10
	GTHQASGLGDVGEAFVDSLTSQVGGR		50.41	637.065	2544.23	4	0.009	1.9e-05
	TVASCPNTR		38.3	497.723	993.431	2	-0.006	0.00031
gi|489506148	5
	SGADTFGSDGGEK		87.29	614.257	1226.5	2	-0.005	4.8e-09
	GIFPTAVIIDADGAVDVPESR		56.33	1072.07	2142.13	2	1.026	5.2e-06
	LYSQVTDGDSGLR		36.02	705.848	1409.68	2	0.004	0.00042
	KLYSQVTDGDSGLR		29.83	513.599	1537.78	3	0.001	0.0016
	GIFPTAVIIDADGAVDVPESR		29.32	714.709	2141.1	3	0.004	0.0018
gi|489507795	5
	VAIAAEQAHGAK		87.88	389.213	1164.62	3	-0.007	5.8e-09
	LWDASVTFASYPHFFELK		72.45	720.034	2157.08	3	0.022	1.6e-07
	TRTEPPQFD		50.53	545.76	1089.51	2	-0.003	1.8e-05
	AATSDAYDNALR		45.83	634.3	1266.59	2	0.001	0.00026
	AATSDAYDNALRK		25.24	466.238	1395.69	3	1.012	0.0043
gi|489507797	5
	LVLEGQAAVQR		81.57	592.341	1182.67	2	-0.004	6.9e-08
	FAVTQSGAAPGAGETR		65.03	760.379	1518.74	2	0.001	2.7e-06
	YFQAIPGVWAR		40.26	654.352	1306.69	2	0.008	0.00017
	IDAEVQR		30.74	415.72	829.426	2	-0.004	0.015
	ALPNLTR		27.92	392.736	783.457	2	-0.003	0.021
gi|489507839	5
	VILDDVTLSFYPGAK		70.65	819.44	1636.87	2	-0.005	2.4e-07
	AYVSAFGFK		55.51	495.261	988.507	2	0.005	6.2e-06
	LGVDAARPHR		51.16	364.537	1090.59	3	-0.009	0.00019
	TIVGLETPDSGSVK		39.65	701.877	1401.74	2	0.004	0.00019
	LGVDAAR		37.66	351.196	700.377	2	-0.01	0.01
gi|489508121	5
	SSAGTKPATLQTGAQINVPLFINTGDK		84.96	910.494	2728.46	3	0.02	1.1e-08
	DGSYLGR		49.89	384.194	766.373	2	0.012	4.9e-05
	DTTYLYR		39.89	466.228	930.442	2	-0.003	0.00019
	SSAGTKPATLQTGAQINVPLFINTGDK		37.1	683.118	2728.44	4	0.002	0.00033
	VDTATVDRR		25.68	516.771	1031.53	2	-0.008	0.03
gi|489508754	5
	ALSDLANQLFALTSSDIEASTHQPVTGLHH		145.22	794.159	3172.61	4	0.029	2.4e-14
	LDPADEPVAQIGDELAIAR		119.53	997.021	1992.03	2	0.01	6.2e-12
	ALSDLANQLFALTSSDIEASTHQPVTGLHH		76.9	635.529	3172.61	5	0.028	6.2e-08
	QMVGVGLAR	Oxidation (M)	46.94	473.758	945.501	2	-0.006	0.00059
	QMVGVGLAR		40.35	465.759	929.504	2	-0.008	0.0024
gi|489510151	5
[truncated: 1,671 more rows]

## Sheet: PPDb-3_Peptide-List
NCBI_Acc	Peptide Sequence/Num. Pept	Modifications	Pept. Score	m/z	Mr (Da)	z (Charge)	Delta (Da)	pep_expect
gi|489497323	57
	SALQNAASIAGLFLTTEAVVADKPEK		184.21	661.864	2643.43	4	0.014	5.4e-18
	SALQNAASIAGLFLTTEAVVADKPEK		159.72	882.15	2643.43	3	0.016	1.1e-15
	KTDDVAGDGTTTATVLAQALVR		154.23	735.058	2202.15	3	0.003	4e-15
	NLPAGHGLNAQTGVYEDLLAAGVADPVK		144.72	930.822	2789.44	3	0.008	2.7e-14
	EQIAATAAISAGDQSIGDLIAEAMDK		144.59	863.77	2588.29	3	0.024	2.8e-14
	SALQNAASIAGLFLTTEAVVADKPEKEK		143.15	726.15	2900.57	4	0.02	3.8e-14
	KVVVTKDETTIVEGAGDTDAIAGR		126.51	612.074	2444.27	4	-0.01	1.4e-12
	VIGAGKPLLIIAEDVEGEALSTLVVNK		125.55	917.2	2748.58	3	1.009	1.1e-12
	KTDDVAGDGTTTATVLAQALVR		119.79	551.544	2202.15	4	-0.003	6.1e-12
	DETTIVEGAGDTDAIAGR		105.71	895.925	1789.84	2	0.003	1.2e-10
	QEIENSDSDYDREK		104.77	576.579	1726.71	3	-0.013	4.7e-11
	LEGDEATGANIVK		104.73	658.834	1315.65	2	-0.009	2.1e-10
	KVVVTKDETTIVEGAGDTDAIAGR		104.04	815.766	2444.28	3	0	1.8e-10
	AAVEEGIVAGGGVTLLQAAPTLDELK		101.67	841.46	2521.36	3	-0.005	1.3e-09
	QIAFNSGLEPGVVAEK		99.9	829.94	1657.87	2	-0.002	4.3e-10
	WGAPTITNDGVSIAK		99.78	765.399	1528.78	2	-0.006	4.4e-10
	AGAATEVELKER		97.82	425.227	1272.66	3	-0.009	6.7e-10
	KWGAPTITNDGVSIAK		92.81	829.447	1656.88	2	-0.004	2e-09
	KTDDVAGDGTTTATVLAQALVR		92.71	1102.09	2202.16	2	0.007	2e-09
	VVVTKDETTIVEGAGDTDAIAGR		92.39	773.067	2316.18	3	-0.003	2.2e-09
	EQIAATAAISAGDQSIGDLIAEAMDK		89.5	648.075	2588.27	4	0.006	4.1e-09
	TDDVAGDGTTTATVLAQALVR		89.49	692.359	2074.06	3	0.002	1e-08
	AGAATEVELK		88.44	494.765	987.515	2	-0.009	3.8e-08
	QIAFNSGLEPGVVAEK	Gln->pyro-Glu (N-term Q)	86.29	821.428	1640.84	2	0.001	8.1e-09
	QEAVLEDPYILLVSSK		79.31	902.493	1802.97	2	0.004	3.7e-08
	NVAAGANPLGLKR		77.66	427.582	1279.72	3	-0.013	5.2e-08
	AAVEEGIVAGGGVTLLQAAPTLDELKLEGDEATGANIVK		73.47	955.766	3819.04	4	0.02	1.3e-07
	GYISGYFVTDPER		72.94	752.356	1502.7	2	-0.006	1.4e-07
	VIGAGKPLLIIAEDVEGEALSTLVVNK		72.58	687.902	2747.58	4	0.012	2.3e-07
	GLNALADAVK		72.27	486.275	970.536	2	-0.009	1.4e-06
	QEIENSDSDYDREK	Gln->pyro-Glu (N-term Q)	70.99	855.854	1709.69	2	-0.009	1e-07
	LAGGVAVIK		70.82	414.267	826.52	2	-0.008	9e-07
	GYISGYFVTDPERQEAVLEDPYILLVSSK		69.43	1096.9	3287.68	3	0.024	3.1e-07
	VALEAPLK		67.89	420.758	839.502	2	-0.009	2.1e-06
	VSTVKDLLPLLEK		67.09	485.63	1453.87	3	-0.007	6.3e-07
	TIAYDEEAR		60.17	534.252	1066.49	2	-0.003	8.3e-06
	EIELEDPYEK		59.83	632.797	1263.58	2	-0.008	1.1e-05
	KWGAPTITNDGVSIAK		59.25	553.3	1656.88	3	-0.006	3e-05
	IGAELVK		57.14	365.225	728.435	2	-0.008	6.3e-05
	NVAAGANPLGLK		56.69	562.82	1123.62	2	-0.01	4.8e-06
	DLLPLLEK		54.42	470.785	939.556	2	-0.008	4.7e-05
	FDKGYISGYFVTDPER		45.03	631.971	1892.89	3	-0.002	6e-05
	ASVPGGGDMGGMDF		44.6	649.26	1296.51	2	-0.006	4e-05
	TIAYDEEARR		44.25	612.805	1223.6	2	1.001	0.0002
	TIAYDEEARR		43.27	408.535	1222.58	3	-0.011	8.8e-05
	QEIENSDSDYDREK		42.33	864.367	1726.72	2	-0.01	8.8e-05
	ASVPGGGDMGGMDF	Oxidation (M)	41.25	657.258	1312.5	2	-0.006	7.5e-05
	AKTIAYDEEAR	Acetyl (Protein N-term)	40.64	655.323	1308.63	2	0.995	0.00015
	VRNLPAGHGLNAQTGVYEDLLAAGVADPVK		40.59	762.408	3045.6	4	1	0.00016
	QIAFNSGLEPGVVAEK		39.66	553.956	1658.85	3	0.98	0.00019
	VGNEGVITVEESNTFGLQLELTEGMR		39.24	941.476	2821.41	3	0.026	0.00021
	APGFGDR		37.74	360.172	718.33	2	-0.01	0.00029
	SALQNAASIAGLFLTTEAVVADK		37.51	764.084	2289.23	3	0.008	0.0003
	SALQNAASIAGLFLTTEAVVADKPEKEK		35.99	967.862	2900.57	3	0.015	0.00042
	VTETLLK		35.94	402.243	802.471	2	-0.009	0.00099
	FDKGYISGYFVTDPERQEAVLEDPYILLVSSK		32.97	920.483	3677.91	4	0.054	0.00081
	NLPAGHGLNAQTGVYEDLLAAGVADPVK		27.3	698.617	2790.44	4	1.004	0.0028
gi|489496900	53
	KPFQSVIADTGISVSEIDHVVLVGGSTR		159.59	728.892	2911.54	4	0.993	1.1e-15
	VPEDTLNKVDAAVAEAK		138.03	885.468	1768.92	2	0	1.7e-13
	GVNPDEVVAVGAALQAGVLK		130.89	636.359	1906.05	3	0.002	5.3e-13
	LLGSFELTGIPPAPR		123.01	784.445	1566.88	2	-0.001	2.9e-12
	KPFQSVIADTGISVSEIDHVVLVGGSTR		118.83	971.186	2910.54	3	-0.008	7.2e-12
	IVNEPTAAALAYGLDKGEK		117.26	654.017	1959.03	3	-0.002	1e-11
	IQEGSGLSKEDIDR		114.88	516.259	1545.75	3	-0.009	6.3e-11
	IVNEPTAAALAYGLDK		109.48	823.442	1644.87	2	-0.004	5.4e-11
	GVNPDEVVAVGAALQAGVLKGEVK		108.38	774.435	2320.28	3	1.003	6.9e-11
	EAEGGSKVPEDTLNKVDAAVAEAK		107.68	607.809	2427.2	4	-0.007	8e-11
	MIKDAEAHAEEDR		97.39	505.567	1513.68	3	-0.005	7.4e-10
	AALGGSDISAIK		96.22	551.805	1101.6	2	-0.008	4.3e-09
	DVLLLDVTPLSLGIETK		91.1	913.534	1825.05	2	0.008	2.9e-09
	MIKDAEAHAEEDR	Oxidation (M)	89.72	383.424	1529.67	4	-0.009	6e-09
	MIKDAEAHAEEDRK	Oxidation (M)	89.35	415.448	1657.76	4	-0.01	4.2e-09
	ELTGGKEPNKGVNPDEVVAVGAALQAGVLK		85.31	741.159	2960.61	4	1.01	1e-08
	MIKDAEAHAEEDR	Oxidation (M)	82.13	510.897	1529.67	3	-0.01	2e-08
	QATKDAGQIAGLNVLR		82.07	552.307	1653.9	3	-0.017	2e-08
	VPEDTLNKVDAAVAEAK		81.42	590.644	1768.91	3	-0.011	2.3e-08
	TRKPFQSVIADTGISVSEIDHVVLVGGSTR		80.06	792.941	3167.73	4	0.04	3.1e-08
	DAGQIAGLNVLR		79.97	613.843	1225.67	2	-0.006	1.2e-07
	MIKDAEAHAEEDRK		79.48	411.449	1641.77	4	-0.011	3.5e-08
	MPAVTDLVK	Oxidation (M)	78.56	495.265	988.515	2	-0.012	3.9e-07
	NQAETLVYQTEK		74.39	712.844	1423.67	2	0.975	1.1e-07
	ITQDLLDR		74.29	487.265	972.515	2	-0.009	1.2e-06
	IELSSSQSTSINLPYITVDADKNPLFLDEQLTR		72.46	1236.65	3706.92	3	0.024	1.6e-07
	QATKDAGQIAGLNVLR	Gln->pyro-Glu (N-term Q)	70.43	819.452	1636.89	2	-0.001	2.5e-07
	AKIELSSSQSTSINLPYITVDADKNPLFLDEQLTR		68.22	977.771	3907.06	4	1.03	4e-07
	IQEGSGLSKEDIDR		67.59	773.886	1545.76	2	-0.007	1.2e-06
	MPAVTDLVK		67.34	487.27	972.525	2	-0.006	6.3e-06
	TTPSIVAFAR		67.14	531.798	1061.58	2	-0.006	1.6e-06
	GVNPDEVVAVGAALQAGVLK		66.62	954.033	1906.05	2	0	5.7e-07
	SETFTTADDNQPSVQIQVYQGER		60.65	871.744	2612.21	3	0.012	2.1e-06
	KYTAPEISAR		60.2	568.303	1134.59	2	-0.012	1.1e-05
	GTSGIDLTKDK		57.63	567.798	1133.58	2	-0.011	1.6e-05
	YTAPEISAR		56.53	504.257	1006.5	2	-0.009	2.2e-05
	EAEGGSKVPEDTLNK		53.33	525.601	1573.78	3	1.018	1e-05
	VDAAVAEAK		51.65	437.233	872.451	2	-0.009	8.9e-05
	GTSGIDLTKDK		50.9	379.202	1134.58	3	0.99	2.7e-05
	GEVKDVLLLDVTPLSLGIETK		49.5	747.099	2238.27	3	0.002	2.3e-05
	MIKDAEAHAEEDR		47.24	379.425	1513.67	4	-0.012	3.7e-05
	MIKDAEAHAEEDRK		41.32	548.268	1641.78	3	0.003	0.00013
	VVDWLVDK		40.88	487.267	972.52	2	-0.008	0.00059
	ATSGDNHLGGDDWDQR		40.79	582.242	1743.7	3	0.979	8.3e-05
	VVDWLVDKFK		40.74	624.851	1247.69	2	-0.005	0.00015
	NQAETLVYQTEK		39.68	475.237	1422.69	3	-0.01	0.00019
	ITQDLLDRTR		39.57	410.893	1229.66	3	-0.017	0.0019
	KYTAPEISAR		39.26	379.54	1135.6	3	0.995	0.0026
	IQEGSGLSK		37.31	459.742	917.47	2	-0.012	0.0013
	FKGTSGIDLTKDK		36.79	470.589	1408.74	3	-0.012	0.00035
	DAEAYLGEDITDAVITTPAYFNDAQR		36.06	953.787	2858.34	3	0.015	0.00042
	FKGTSGIDLTK		35.43	583.819	1165.62	2	-0.01	0.00061
	VPEDTLNK		34.49	458.237	914.46	2	-0.011	0.0014
gi|489495023	49
	ISGDLKTQIDQVESTAGSLQGQWR		169.24	873.114	2616.32	3	0.007	1.4e-16
	TQIDQVESTAGSLQGQWRGAAGTAAQAAVVR		161.82	1043.2	3126.59	3	0.013	6.7e-16
	TQIDQVESTAGSLQGQWRGAAGTAAQAAVVR		142.73	782.654	3126.59	4	0.008	4.1e-14
	TQIDQVESTAGSLQGQWR		136.75	668.663	2002.97	3	-0.004	1.5e-13
	TDAATLAQEAGNFER		130.8	797.376	1592.74	2	-0.005	5.5e-13
	TQIDQVESTAGSLQGQWR		129.12	1002.49	2002.97	2	0.003	7.8e-13
	AEMKTDAATLAQEAGNFER	Oxidation (M)	128.3	1034.98	2067.95	2	-0.005	9.4e-13
	AEMKTDAATLAQEAGNFER	Oxidation (M)	127.53	690.323	2067.95	3	-0.006	1.1e-12
	GAAGTAAQAAVVRFQEAANK		127.39	644.339	1929.99	3	-0.007	1.1e-12
	QKQELDEISTNIR		125.85	787.406	1572.8	2	-0.014	5.3e-12
	AEMKTDAATLAQEAGNFER	Acetyl (Protein N-term); Oxidation (M)	116.64	704.66	2110.96	3	0.993	1.6e-11
	GAAGTAAQAAVVR		116.35	571.81	1141.61	2	-0.015	5.4e-11
	QKQELDEISTNIR		110.93	525.273	1572.8	3	-0.014	9.5e-11
	AEMKTDAATLAQEAGNFER	Acetyl (Protein N-term)	110.31	1048.49	2094.97	2	1	4.6e-11
	ADEEQQQALSSQMGF	Oxidation (M)	107.76	842.857	1683.7	2	-0.005	4.6e-11
	QKQELDEISTNIR	Gln->pyro-Glu (N-term Q)	107.09	778.896	1555.78	2	-0.006	1.2e-10
	FQEAANKQKQELDEISTNIR		95.3	788.397	2362.17	3	0.978	1.2e-09
	QELDEISTNIR		94.5	659.33	1316.65	2	-0.011	7.8e-09
	GAAGTAAQAAVVRFQEAANK		89.38	965.994	1929.97	2	-0.029	7e-09
	AEMKTDAATLAQEAGNFER		89.14	684.992	2051.95	3	-0.005	4.4e-09
	ISGDLKTQIDQVESTAGSLQGQWR		86.54	655.088	2616.32	4	0.009	7.7e-09
	ADEEQQQALSSQMGF		85.25	834.861	1667.71	2	-0.002	9e-09
	GAAGTAAQAAVVR		82.32	381.543	1141.61	3	-0.012	2.9e-08
	AEMKTDAATLAQEAGNFER	Oxidation (M)	80.21	517.993	2067.94	4	-0.009	3e-08
	TDAATLAQEAGNFERISGDLKTQIDQVESTAGSLQGQWR		79.64	1049.01	4192.01	4	0.96	6.6e-08
	TDAATLAQEAGNFER		78.86	531.92	1592.74	3	-0.006	4e-08
	QAGVQYSRADEEQQQALSSQMGF	Gln->pyro-Glu (N-term Q)	78.52	847.718	2540.13	3	0.009	4.3e-08
	ADEEQQQALSSQMGF		76.93	556.908	1667.7	3	-0.008	4.9e-08
	AEMKTDAATLAQEAGNFER	Acetyl (Protein N-term)	75.63	698.994	2093.96	3	-0.008	8.1e-08
	FQEAANKQKQELDEISTNIR		75.01	1182.11	2362.2	2	1.01	9.4e-08
	QAGVQYSR		72.52	454.728	907.441	2	-0.01	9.4e-07
	MAEMKTDAATLAQEAGNFER	2 Oxidation (M)	70.96	1109.02	2216.03	2	1.038	2.2e-07
	QELDEISTNIR	Gln->pyro-Glu (N-term Q)	70.77	651.327	1300.64	2	1.008	8.1e-07
	FQEAANKQKQELDEISTNIR		70.07	591.302	2361.18	4	-0.013	2.7e-07
	ADEEQQQALSSQMGF	Oxidation (M)	67.02	562.239	1683.7	3	-0.008	4.9e-07
	QAGVQYSRADEEQQQALSSQMGF	Oxidation (M)	65.34	858.723	2573.15	3	0.001	1.1e-06
	QKQELDEISTNIRQAGVQYSR		64.51	616.817	2463.24	4	0.987	8.9e-07
	QAGVQYSRADEEQQQALSSQMGF	Gln->pyro-Glu (N-term Q); Oxidation (M)	62.26	853.392	2557.15	3	1.035	3.3e-06
	QKQELDEISTNIR	Gln->pyro-Glu (N-term Q)	61.96	519.93	1556.77	3	0.985	4.1e-06
	QAGVQYSR	Gln->pyro-Glu (N-term Q)	58.12	446.215	890.416	2	-0.009	7.9e-06
	MAEMKTDAATLAQEAGNFER	2 Oxidation (M)	56.26	739.687	2216.04	3	1.052	8.1e-06
	QAGVQYSRADEEQQQALSSQMGF		55.49	853.391	2557.15	3	0.001	6.3e-06
	TDAATLAQEAGNFERISGDLK		50.17	736.693	2207.06	3	0.969	2e-05
	QKQELDEISTNIRQAGVQYSR	Gln->pyro-Glu (N-term Q)	46.55	816.081	2445.22	3	-0.005	4.3e-05
	FQEAANK		45.11	404.199	806.384	2	-0.008	0.00043
	AEMKTDAATLAQEAGNFER		44.7	1027.51	2053	2	1.038	7.5e-05
	AEMKTDAATLAQEAGNFER		44.15	513.993	2051.95	4	-0.014	7.2e-05
	QKQELDEISTNIR		39.26	394.207	1572.8	4	-0.012	0.00021
	MAEMKTDAATLAQEAGNFER	Acetyl (Protein N-term); 2 Oxidation (M)	36.57	753.355	2257.04	3	0.045	0.00037
gi|489498552	40
	LLDQGQAGDNVGLLLR		140.54	841.466	1680.92	2	0.001	1.3e-13
	GQVVTKPGTTTPHTEFEGQVYILSKDEGGR		133.29	647.13	3230.61	5	-0.006	3.2e-13
	GVINVNEEVEIVGIRPSTTK		132.76	718.73	2153.17	3	0	3.6e-13
	GQVVTKPGTTTPHTEFEGQVYILSK		129.83	680.107	2716.4	4	-0.008	6.7e-13
	ELLAAQEFDEDAPVVR		122.82	901.454	1800.89	2	0.003	3.1e-12
	KLLDQGQAGDNVGLLLR		106.66	604.009	1809	3	-0.007	3.3e-10
	GITINIAHVEYQTDKR		105.11	619.997	1856.97	3	-0.004	1.5e-10
	ETDKPFLMPVEDVFTITGR		99.7	1098.06	2194.11	2	0.012	4.5e-10
	GITINIAHVEYQTDKR		99.01	929.492	1856.97	2	-0.004	1.3e-09
	TTVTGVEMFR		91.65	570.785	1139.56	2	-0.009	9.9e-09
	QVGVPYILVALNK		89.9	707.426	1412.84	2	-0.002	9.4e-09
	HYAHVDAPGHADYIK		85.41	424.205	1692.79	4	-0.012	9.8e-09
	WVASVEELMNAVDESIPDPVR		82.8	786.062	2355.17	3	0.024	1.7e-08
	TTVTGVEMFR	Oxidation (M)	81.86	579.285	1156.56	2	0.996	2.1e-08
	WVASVEELMNAVDESIPDPVR		79.49	1179.09	2356.16	2	1.018	3.5e-08
	ETDKPFLMPVEDVFTITGR	Oxidation (M)	78.6	738.037	2211.09	3	0.995	4.3e-08
	AFDQIDNAPEER		78.16	702.82	1403.63	2	-0.006	5.4e-08
	GQVVTKPGTTTPHTEFEGQVYILSKDEGGR		75.95	808.649	3230.57	4	-0.054	7.6e-08
	LLDQGQAGDNVGLLLR		75.47	561.31	1680.91	3	-0.007	8.4e-08
	LIQPVAMDEGLR		74.96	671.361	1340.71	2	-0.005	8.3e-07
	ETDKPFLMPVEDVFTITGR		74.94	732.376	2194.11	3	0.009	9.4e-08
	VLHDKFPDLNETK		74.66	519.27	1554.79	3	-0.016	1e-07
	GVINVNEEVEIVGIR		62.49	820.448	1638.88	2	-0.013	1.4e-06
	HTPFFNNYRPQFYFR		60.58	509.247	2032.96	4	-0.012	1e-05
	HYAHVDAPGHADYIK		58.63	565.271	1692.79	3	-0.01	3.2e-06
	TTLTAAITK		57.48	460.272	918.529	2	-0.01	2.8e-05
	GQVVTKPGTTTPHTEFEGQVYILSK		57.26	906.475	2716.4	3	-0.004	4.3e-06
	ELLAAQEFDEDAPVVR		56.67	601.641	1801.9	3	1.011	4.9e-06
	TKPHVNIGTIGHVDHGK		54.72	603.991	1808.95	3	-0.014	7.4e-06
	GVINVNEEVEIVGIRPSTTK		54.68	539.298	2153.16	4	-0.007	7.5e-06
	LIQPVAMDEGLR	Oxidation (M)	52.5	679.347	1356.68	2	-0.029	1.2e-05
	AFDQIDNAPEER		51.13	469.226	1404.66	3	1.025	5.6e-05
	QVGVPYILVALNK	Gln->pyro-Glu (N-term Q)	48.04	698.914	1395.81	2	0	0.00017
	EHVLLAR		45.22	419.246	836.478	2	-0.009	0.00035
	TTVTGVEMFRK	Oxidation (M)	45.15	428.888	1283.64	3	-0.011	0.00026
	TTDVTGVVTLPEGTEMVMPGDNTNISVK		41.94	969.131	2904.37	3	-0.038	0.00012
	GVINVNEEVEIVGIRPSTTK		40.3	1077.6	2153.19	2	0.025	0.00017
	GITINIAHVEYQTDK		30.75	851.444	1700.87	2	0	0.0013
	TTDVTGVVTLPEGTEMVMPGDNTNISVK	Oxidation (M)	26.76	974.818	2921.43	3	1.029	0.0031
	ADAVDDEELLELVEMEVR		25.58	1037.99	2073.97	2	-0.013	0.004
gi|489505308	28
	TVSLPVGADEDDIKATYDK		130.54	679.67	2035.99	3	-0.008	5.8e-13
	AELPGVDPDKDVDIMVRDGQLTIK		127.06	656.846	2623.35	4	0.001	1.2e-12
	ATYDKGILTVSVAVSEGKPTEK		123.12	574.059	2292.21	4	-0.014	2.9e-12
	AELPGVDPDKDVDIMVR		117.66	623.652	1867.93	3	-0.002	1e-11
	GILTVSVAVSEGKPTEK		113.44	857.982	1713.95	2	-0.001	7.9e-11
	GILTVSVAVSEGKPTEK		112.69	572.322	1713.94	3	-0.006	3.7e-11
	TVSLPVGADEDDIKATYDK		102.49	1019	2035.99	2	-0.001	2.5e-10
	AELPGVDPDKDVDIMVR	Oxidation (M)	102.19	628.983	1883.93	3	-0.002	2.6e-10
	TVSLPVGADEDDIK		101.58	729.868	1457.72	2	-0.004	1.2e-09
	AELPGVDPDKDVDIMVR	Oxidation (M)	95.4	942.971	1883.93	2	-0.002	1.1e-09
	DFDGRSEFAYGSFVR		95.19	584.936	1751.79	3	-0.005	1.2e-09
	AELPGVDPDKDVDIMVRDGQLTIK	Oxidation (M)	95.02	660.845	2639.35	4	0.004	1.2e-09
	AELPGVDPDKDVDIMVR		82.37	934.983	1867.95	2	0.017	1.9e-08
	GILTVSVAVSEGK		79.15	630.363	1258.71	2	-0.001	3.8e-08
	LEDEMKEGR		74.52	369.506	1105.5	3	-0.01	2.4e-07
	TVSLPVGADEDDIK		71.96	486.913	1457.72	3	-0.007	1.8e-07
	LEDEMKEGR	Oxidation (M)	69.39	374.838	1121.49	3	-0.009	4.8e-07
	SEFAYGSFVR		68.57	581.777	1161.54	2	-0.006	1e-06
	DGQLTIK		66.59	387.719	773.424	2	-0.004	1.1e-05
	TEQKDFDGRSEFAYGSFVR		62.91	560.514	2238.03	4	-0.007	1.3e-06
	LMRLEDEMK	Oxidation (M)	45.56	394.191	1179.55	3	-0.013	5.3e-05
	LEDEMKEGRYEVR		45.14	414.201	1652.78	4	-0.006	9.2e-05
	DVDIMVR		44.9	424.216	846.418	2	-0.009	0.00013
	ATTLPVQR		42.5	443.256	884.498	2	-0.01	0.00081
	ATYDKGILTVSVAVSEGKPTEK		40.49	765.08	2292.22	3	-0.004	0.00016
	ATTLPVQR	Acetyl (Protein N-term)	39.59	464.76	927.506	2	0.987	0.00051
	SLFPEFSELFAAFPSFAGLRPTFDTR		34.29	984.172	2949.49	3	0.023	0.00061
	DVDIMVR	Oxidation (M)	27.61	432.218	862.421	2	0	0.014
gi|489506256	27
	TYLESQLEELGQR		125.8	783.392	1564.77	2	-0.003	1.6e-12
	GSAAPVDSNADAGGFDQFNR		125.57	998.441	1994.87	2	-0.004	1.6e-12
	GSAAPVDSNADAGGFDQFNR		118.07	665.962	1994.87	3	-0.007	8.5e-12
	QRADAMLADAQSR	Gln->pyro-Glu (N-term Q)	106.16	708.332	1414.65	2	-0.012	2.3e-10
	PLTPADVHNVAFSKPPIGK		94.82	497.778	1987.08	4	-0.006	1.3e-09
	VLSLAQDTADRLTNTAK		94.61	606.327	1815.96	3	-0.01	1.3e-09
	HSEIMGTINQQR		90.96	707.844	1413.67	2	0.991	3e-09
	VLSLAQDTADR		85.88	594.81	1187.61	2	-0.01	5.9e-08
	ANAEQILGEAR		85.72	586.802	1171.59	2	0.989	4.3e-08
	KHSEIMGTINQQR		80.96	514.595	1540.76	3	-0.015	2.6e-08
	RGYNEDEVDAFLDLVENELTR		80.45	833.075	2496.2	3	0.027	2.9e-08
	ADALQADAER		77.19	530.253	1058.49	2	-0.008	1.9e-07
	KHSEIMGTINQQR	Oxidation (M)	73.03	519.928	1556.76	3	-0.011	4.4e-07
	LIEENSDLR		72.64	544.778	1087.54	2	-0.009	8.1e-07
	QRADAMLADAQSR	Oxidation (M)	66.25	483.566	1447.68	3	-0.008	8.1e-07
	HSEIMGTINQQR		65.46	471.899	1412.67	3	-0.008	4.5e-06
	LKTYLESQLEELGQR		62.78	602.99	1805.95	3	-0.004	1.7e-06
	QRADAMLADAQSR		62.07	716.845	1431.68	2	-0.013	8.1e-06
	LKTYLESQLEELGQR		57.25	903.982	1805.95	2	-0.003	4.3e-06
	ADAMLADAQSR		53.17	574.77	1147.53	2	-0.003	1e-05
	ADAMLADAQSR	Oxidation (M)	49.2	582.78	1163.55	2	0.022	2.4e-05
	HTADATVAEAR		48.67	381.188	1140.54	3	-0.01	4.9e-05
	QRADAMLADAQSR		48	478.235	1431.68	3	-0.005	3.2e-05
	ADALQADAERK		46.33	396.534	1186.58	3	-0.015	5.3e-05
	HSEIMGTINQQR	Oxidation (M)	45.75	477.563	1429.67	3	0.991	5.1e-05
	QRADAMLADAQSR	Gln->pyro-Glu (N-term Q); Oxidation (M)	26.52	477.894	1430.66	3	0.004	0.0067
	KHSEIMGTINQQR	Oxidation (M)	24	390.197	1556.76	4	-0.014	0.077
gi|489513185	27
	IPLDVAEGDTVIYSK		149.18	810.428	1618.84	2	-0.004	3.1e-14
	ILVQANEAETTTASGLVIPDTAK		132.19	781.421	2341.24	3	0.003	4e-13
	RIPLDVAEGDTVIYSK		116.95	592.655	1774.94	3	-0.004	1.1e-11
	RIPLDVAEGDTVIYSK		108.87	888.479	1774.94	2	-0.003	2.9e-10
	EKPQEGTVVAVGPGR		107.31	762.411	1522.81	2	-0.003	8.7e-11
	VNIKPLEDKILVQANEAETTTASGLVIPDTAK		103.03	845.468	3377.84	4	0.013	2.2e-10
	YNGEEYLILSAR		94.8	714.36	1426.7	2	-0.005	1.3e-09
	ILVQANEAETTTASGLVIPDTAK		91.24	1171.63	2341.25	2	0.01	2.8e-09
	AKVNIKPLEDK		90.6	418.915	1253.72	3	-0.012	5.8e-09
	WDEDGEKRIPLDVAEGDTVIYSK		79.96	879.103	2634.29	3	0.007	3.2e-08
	YGGTEIKYNGEEYLILSAR		76.72	726.034	2175.08	3	-0.004	6.4e-08
	EKPQEGTVVAVGPGRWDEDGEK		76.38	795.056	2382.14	3	-0.001	6.9e-08
	EKPQEGTVVAVGPGR	Glu->pyro-Glu (N-term E)	72.69	753.402	1504.79	2	-0.01	2.5e-07
	PQEGTVVAVGPGR		71.66	633.837	1265.66	2	-0.013	1.9e-07
	EKPQEGTVVAVGPGR		70.96	508.608	1522.8	3	-0.008	2.2e-07
	VNIKPLEDK		64.34	352.538	1054.59	3	-0.01	9.3e-07
	AKVNIKPLEDK	Acetyl (Protein N-term)	58.54	433.251	1296.73	3	0.987	3.2e-06
	VNIKPLEDK		58.44	528.806	1055.6	2	0.996	3.3e-06
	DVLAVVSK		57.19	415.748	829.481	2	-0.01	5.1e-05
	AKVNIKPLEDK		56.52	627.879	1253.74	2	0.009	1.1e-05
	IPLDVAEGDTVIYSK		54.32	540.622	1618.84	3	-0.002	1.4e-05
	WDEDGEKRIPLDVAEGDTVIYSK		50.58	659.577	2634.28	4	-0.003	1.8e-05
	RIPLDVAEGDTVIYSKYGGTEIK		44.9	631.825	2523.27	4	-0.051	6.2e-05
	YGGTEIKYNGEEYLILSARDVLAVVSK		40.03	747.904	2987.59	4	1.021	0.00018
	ILVQANEAETTTASGLVIPDTAK		32.95	586.313	2341.22	4	-0.014	0.00081
	YGGTEIKYNGEEYLILSAR		29.93	1089.05	2176.08	2	0.997	0.0016
	EKPQEGTVVAVGPGR	Glu->pyro-Glu (N-term E)	25.81	502.603	1504.79	3	-0.013	0.0038
gi|489501012	25
	NVDEVTASLHNMVAAAR		121.46	599.968	1796.88	3	-0.001	4.1e-12
	AGEIDEAEYVR		104.59	626.291	1250.57	2	-0.01	2.3e-10
	NVDEVTASLHNMVAAAR		97.11	899.449	1796.88	2	0	1e-09
	SHMEVLDDLNAIGFANGVGPGVYDIHSPR		92.51	771.127	3080.48	4	0.997	2.1e-09
	VPSAEEMADSLR	Oxidation (M)	92.51	660.808	1319.6	2	-0.001	2.1e-09
	LHLPPLPTTTIGSYPQTSAIR		88.86	755.087	2262.24	3	0.001	4.7e-09
	VPSAEEMADSLR		83.29	652.808	1303.6	2	-0.006	1.6e-08
	TPVEAIGVDLVAGADTSVAGVPELAGK		78.95	846.459	2536.36	3	1.012	4e-08
	TLVAGVVDGR		77.53	493.78	985.545	2	-0.01	4.9e-07
	QEITEVIALQER		72.28	715.384	1428.75	2	0.991	1.6e-06
	IEAIVASGAHR		71.05	375.539	1123.59	3	0.98	2.2e-07
	VSPVSDGLDR		66.97	522.763	1043.51	2	-0.013	2.8e-06
	ADQAEYLR		65.67	483.234	964.452	2	-0.009	3.6e-06
	LWVNPDCGLK		61.43	595.786	1189.56	2	-0.005	1.7e-06
	SELEAVAATLR		58.32	580.315	1158.62	2	-0.01	4.4e-05
	EALGQGIPARPVIIGPITFLLLSK		53.71	835.177	2502.51	3	0.016	4.3e-06
	NVDEVTASLHNMVAAAR	Oxidation (M)	50.34	605.301	1812.88	3	0.004	1.9e-05
	EVVVLAR		49.29	393.244	784.473	2	-0.008	0.00025
	SWLAFGAEK		47.74	505.26	1008.5	2	0.997	5.4e-05
	ATEGYWAGR		45.51	505.735	1009.46	2	-0.007	5.4e-05
	WFDTNYHYLVPEIGPSTTFTLHPGK		41.03	730.864	2919.43	4	0.003	0.00014
	RADQAEYLR		40.31	561.283	1120.55	2	-0.012	0.0021
	AVDGAGAPIER		32.92	528.772	1055.53	2	0.988	0.00082
	AGEIDEAEYVRR		32.36	469.898	1406.67	3	-0.006	0.00093
	LGLDVLVHGEPER		26.3	717.383	1432.75	2	-0.016	0.0034
gi|489505073	25
	VYQNAGGTHPTTTYK		121.14	546.599	1636.78	3	-0.009	4.4e-12
	SLENYIAQTRDKFLSAATSSTPR		113.82	639.832	2555.3	4	0.001	2.1e-11
	EAPYELNITSATYQSAIPPR		111.83	741.043	2220.11	3	0.001	3.3e-11
	KPITYDTLWQADTDPLPVVFPIVQGELSK		102.14	1090.92	3269.75	3	0.03	2.8e-10
	DKFLSAATSSTPR		92.16	690.855	1379.7	2	-0.008	1.1e-08
	FLSAATSSTPR		90.51	569.295	1136.58	2	-0.007	1.8e-08
	EAPYELNITSATYQSAIPPR		85.71	1111.57	2221.12	2	1.011	9.2e-09
	EAPYELNITSATYQSAIPPR		85.14	556.288	2221.12	4	1.018	1e-08
	KPITYDTLWQADTDPLPVVFPIVQGELSK		83.18	818.445	3269.75	4	0.027	1.6e-08
	SLENYIAQTR		72.96	597.806	1193.6	2	-0.006	2.7e-07
	VYQNAGGTHPTTTYK		71.94	819.891	1637.77	2	0.983	1.8e-07
	DKFLSAATSSTPR		71.36	460.905	1379.69	3	-0.011	1.4e-06
	GTDTGQACQIQMSDPAYNINISLPSYYPDQK		68.79	1155.88	3464.61	3	1.077	3.5e-07
	QTGQQVSIAPNAGLDPVNYQNFAVTNDGVIFFFNPGELLPEAAGPTQVLVPR		68.02	919.318	5509.86	6	0.067	4.2e-07
	SLENYIAQTRDK		66.88	479.912	1436.71	3	-0.012	4.4e-06
	AFDWDQAYR		57.53	586.258	1170.5	2	-0.007	6.5e-06
	EAPYELNITSATYQSAIPPR	Glu->pyro-Glu (N-term E)	56.79	735.372	2203.09	3	0.999	4.7e-06
	GTQAVVLK		52.93	408.248	814.482	2	-0.01	0.00015
	SAIDSMLA		48.26	404.196	806.377	2	-0.007	3e-05
	SAIDSMLA	Oxidation (M)	46.26	412.192	822.369	2	-0.01	4.6e-05
	VYQNAGGTHPTTTYK		43.47	410.452	1637.78	4	0.994	8.4e-05
	SLENYIAQTRDK		36.72	719.366	1436.72	2	-0.009	0.0084
	TYCEELK		35.54	466.194	930.373	2	-0.01	0.00035
	GTDTGQACQIQMSDPAYNINISLPSYYPDQK	Oxidation (M)	28.62	1160.85	3479.52	3	-0.015	0.0021
	SLENYIAQTR		24.33	399.2	1194.58	3	0.975	0.0068
gi|489495046	24
	TEQQWNFAGIEAAASAIQGNVTSIHSLLDEGK		227.9	1129.24	3384.69	3	0.031	2.8e-22
	TEQQWNFAGIEAAASAIQGNVTSIHSLLDEGK	Acetyl (Protein N-term)	177.18	857.93	3427.69	4	1.021	2.4e-17
	TEQQWNFAGIEAAASAIQGNVTSIHSLLDEGKQSLTK		173.34	986.512	3942.02	4	0.044	5.6e-17
	TEQQWNFAGIEAAASAIQGNVTSIHSLLDEGK		168.51	847.178	3384.68	4	0.026	1.6e-16
	LAAAWGGSGSEAYQGVQQK		163.28	636.645	1906.91	3	-0.003	4.9e-16
	WDATATELNNALQNLAR		153.78	950.982	1899.95	2	0.006	3.8e-15
	TEQQWNFAGIEAAASAIQGNVTSIHSLLDEGKQSLTK	Acetyl (Protein N-term)	153.52	997.013	3984.02	4	0.035	4e-15
	TEQQWNFAGIEAAASAIQGNVTSIHSLLDEGKQSLTK		148.29	789.61	3943.01	5	1.036	1.2e-14
	TEQQWNFAGIEAAASAIQGNVTSIHSLLDEGK	Acetyl (Protein N-term)	143.01	1143.24	3426.7	3	0.025	3.9e-14
	QSLTKLAAAWGGSGSEAYQGVQQK		141.42	822.418	2464.23	3	-0.002	5.5e-14
	LAAAWGGSGSEAYQGVQQK		139.19	954.464	1906.91	2	-0.004	8.9e-14
	LAAAWGGSGSEAYQGVQQKWDATATELNNALQNLAR		127.04	948.228	3788.88	4	0.032	1.2e-12
	TEQQWNFAGIEAAASAIQGNVTSIHSLLDEGKQSLTK	Acetyl (Protein N-term)	125.74	798.012	3985.03	5	1.038	1.6e-12
	WDATATELNNALQNLAR		122.32	634.321	1899.94	3	-0.002	3.4e-12
	TISEAGQAMASTEGNVTGMFA		96.74	691.646	2071.91	3	-0.004	8.5e-10
	QSLTKLAAAWGGSGSEAYQGVQQK	Gln->pyro-Glu (N-term Q)	90.23	816.749	2447.22	3	0.016	3.5e-09
	LAAAWGGSGSEAYQGVQQK		89.8	477.734	1906.91	4	-0.011	3.8e-09
	TISEAGQAMASTEGNVTGMFA	Oxidation (M)	81.96	696.978	2087.91	3	-0.002	2.6e-08
	MTEQQWNFAGIEAAASAIQGNVTSIHSLLDEGK		78.32	1173.24	3516.69	3	0.988	4.5e-08
	TISEAGQAMASTEGNVTGMFA	2 Oxidation (M)	71.66	702.308	2103.9	3	-0.007	2.4e-07
	TISEAGQAMASTEGNVTGMFA		62.9	1036.97	2071.92	2	0.005	1.3e-06
	TISEAGQAMASTEGNVTGMFA	Oxidation (M)	54.69	1044.96	2087.91	2	-0.001	7.4e-06
	MTEQQWNFAGIEAAASAIQGNVTSIHSLLDEGK	Acetyl (Protein N-term)	38.22	890.695	3558.75	4	1.04	0.00026
	MTEQQWNFAGIEAAASAIQGNVTSIHSLLDEGK		34.67	879.93	3515.69	4	-0.01	0.00056
gi|489506576	24
	APAPAAQAAAAPAPK		124.28	651.852	1301.69	2	-0.019	1.8e-11
	AEPAPSPPAAQPAGAAEGAPYVTPLVR		104.07	862.452	2584.33	3	0.005	1.7e-10
	APPAPAPALAHLR		100.64	427.916	1280.72	3	-0.01	3.7e-10
	IGVAADIGAAPAPK		94.69	625.855	1249.69	2	-0.008	1.3e-09
	IGVAADIGAAPAPKPAPKPVPEPAPTPK		85.85	665.373	2657.46	4	0.969	8.9e-09
	VVVDASGNESIGVR		85.69	701.361	1400.71	2	-0.018	9.2e-09
	PAPKPVPEPAPTPK		79.68	475.938	1424.79	3	-0.01	3.4e-08
	KQDVLAAAEQK		78.89	600.825	1199.64	2	-0.015	5.8e-07
	SVCYLPLTYDHR		72.72	504.902	1511.68	3	-0.007	1.5e-07
	AFSVQMPALGESVTEGTVTR		70.89	694.351	2080.03	3	1	2.3e-07
	DAGEAAAPAPEK		66.54	563.768	1125.52	2	-0.009	5.8e-07
	HRLEEGAFEADLGL		62	778.891	1555.77	2	0.004	1.6e-06
	AFSVQMPALGESVTEGTVTR		58.53	1040.52	2079.03	2	-0.006	3.2e-06
	IGVAADIGAAPAPKPAPKPVPEPAPTPK		56.35	532.305	2656.49	5	-0.006	5.2e-06
	IGVAADIGAAPAPKPAPK		55.6	548.654	1642.94	3	0	6.1e-06
	LIDGADAGR		51.63	444.228	886.441	2	-0.01	9.5e-05
	AKAPAPAAQAAAAPAPK		43.65	501.279	1500.81	3	-0.027	8.1e-05
	AIADIAAR		43.51	400.73	799.446	2	-0.01	0.001
	DAGEAAAPAPEKVPAAQPESK		41.42	678.672	2032.99	3	-0.011	0.00013
	PVPEPAPTPK		39.9	516.785	1031.56	2	-0.01	0.00018
	QDVLAAAEQK		37.46	536.781	1071.55	2	-0.009	0.00045
	EGVNLTFLPFFAK		35.76	741.907	1481.8	2	0.008	0.00044
	AVIDALK		28.02	365.722	729.43	2	0.987	0.062
	IGVAADIGAAPAPKPAPKPVPEPAPTPK		26.76	886.505	2656.49	3	-0.003	0.0031
gi|489513178	24
	AAVEEGIVPGGGASLIHQAR		116.06	644.679	1931.02	3	-0.006	1.5e-11
	AFGGPTVTNDGVTVAR		100.84	781.904	1561.79	2	1.003	6.3e-10
	MVLTTETVVVDKPAK		91	815.959	1629.9	2	0.002	2.9e-09
	AADAVSEALLASATPVSGK		87.3	879.467	1756.92	2	-0.002	6.6e-09
	LVAAGVNPIALGVGIGK		82.84	516.987	1547.94	3	-0.001	4.4e-08
	LVAAGVNPIALGVGIGK		78.8	774.978	1547.94	2	0.001	3.3e-08
	AADAVSEALLASATPVSGK		76.43	586.645	1756.91	3	-0.008	2.2e-07
	TGIAQVATVSSR		72.38	595.325	1188.63	2	-0.011	1.3e-06
	LAGGVAVIK		70.82	414.267	826.52	2	-0.008	9e-07
	AFGGPTVTNDGVTVAR		67.85	521.27	1560.79	3	-0.002	2.8e-06
	ISSLPDLLPLLEK		62.97	719.434	1436.85	2	0.004	1.2e-06
	AAVEEGIVPGGGASLIHQAR		60.49	967.012	1932.01	2	0.987	1.6e-05
	LIEYDETAR		50.29	555.27	1108.53	2	-0.014	1.9e-05
	EIELEDPFEDLGAQLVK		50.06	649.002	1943.98	3	0.012	2e-05
	VGAATETALKER		48.87	415.894	1244.66	3	-0.013	6e-05
	EVGLEVLGSAR		41.16	565.302	1128.59	2	-0.025	0.0018
	KESVEDAVAAAK		40.94	406.547	1216.62	3	-0.011	0.00032
	ESVEDAVAAAK		40.71	545.271	1088.53	2	-0.007	0.00015
	KESVEDAVAAAK		37.47	609.317	1216.62	2	-0.011	0.00031
	VSELPAGHGLNVNTLSYGDLAADGVIDPVK		32.7	1007.86	3020.55	3	0.002	0.00086
	SAVLNASSVAR		28.34	538.287	1074.56	2	0.977	0.039
	AMEVGMDK	Oxidation (M)	28.3	448.691	895.367	2	-0.011	0.0091
	RAMEVGMDK	Oxidation (M)	26.16	526.743	1051.47	2	-0.007	0.0063
	SAVLNASSVARMVLTTETVVVDKPAK		25	896.481	2686.42	3	0.947	0.0045
gi|554796584	21
	TPEQVALVEAYAK		104.67	709.876	1417.74	2	-0.007	4.6e-10
	AEPSIEIQYTPAR		86.86	737.878	1473.74	2	-0.006	7.2e-09
	KPPYFEGMTAKPEPVGNISGAR		83.37	587.304	2345.19	4	0.005	1.5e-08
	VVPPGTGIVHQVNIEYLASVVMTR		76.47	860.478	2578.41	3	0.017	6.8e-08
	DIWPSQQDVSDTIAAAINQEMFTR		65.97	912.771	2735.29	3	0.004	6.5e-07
	VLAENLLR		61.32	464.279	926.544	2	-0.011	1.2e-05
	VLALLGDSVTTDHISPAGAIKPGTPAAR		55.26	682.877	2727.48	4	-0.011	6.6e-06
	NQLLDDVSGGYTR		55.1	719.348	1436.68	2	-0.008	7.2e-06
	NGGILQYVLR		53.08	567.318	1132.62	2	0.982	1.9e-05
	GDGATIEFDAVVR		52.77	675.331	1348.65	2	-0.016	1.9e-05
	WGQGAFDDFK		48.67	586.268	1170.52	2	1.008	2.7e-05
	SVNSFGAHDTLK		47.66	426.208	1275.6	3	0.976	3.4e-05
	VNPLAPADLVIDHSVIADLFGR		41.6	778.094	2331.26	3	0.001	0.00013
	FVEFYGEGVAEVPLANR		40.97	948.977	1895.94	2	-0.003	0.00014
	VVMQDFTGVPCIVDLATMR		40.8	714.688	2141.04	3	1.025	0.00015
	SGLWPYLEK		33.87	546.787	1091.56	2	-0.006	0.00067
	ATLGNMSPEFGSTAAIFPIDEETIK		29.43	880.445	2638.31	3	0.029	0.0017
	GTLLLGVR		28.87	414.766	827.517	2	-0.006	0.026
	YLDEHGVDRK		28.84	411.533	1231.58	3	0.977	0.002
	NVEIEYQR		26.51	526.267	1050.52	2	1.005	0.028
	EAIADLGGNPDK		24.44	600.301	1198.59	2	0.005	0.088
gi|489509769	20
	LLSSILTYHVIAGQASPSR		145.77	671.708	2012.1	3	-0.003	2.2e-14
	LLSSILTYHVIAGQASPSR		143.29	1007.06	2012.11	2	0.005	6.5e-14
	IDGTHQTLQGADLTVIGAR		137.51	656.015	1965.02	3	-0.004	1.3e-13
	IDGTHQTLQGADLTVIGAR		126.13	983.521	1965.03	2	0	1.5e-12
	GCAQYAAQNPTGPGSVAGMAQDPVATAASNNPMLSTLTSALSGK		124.88	1063.76	4251.01	4	0.04	2e-12
	GCAQYAAQNPTGPGSVAGMAQDPVATAASNNPMLSTLTSALSGK	Oxidation (M)	116.51	1068.01	4268	4	1.037	1.2e-11
	LNPDVNLVDTLNGGEYTVFAPTNAAFDKLPAATIDQLK		110.91	1012.29	4045.12	4	0.053	4e-11
	TDAKLLSSILTYHVIAGQASPSR		106.94	607.834	2427.31	4	-0.004	9.4e-11
	LLSSILTYHVIAGQASPSR		103.96	504.032	2012.1	4	-0.005	2.9e-10
	LPAATIDQLKTDAK		94.39	742.918	1483.82	2	-0.003	6.5e-09
	LNPDVNLVDTLNGGEYTVFAPTNAAFDK		86.82	999.168	2994.48	3	0.022	7.2e-09
	LPAATIDQLKTDAK		86.23	495.613	1483.82	3	-0.007	1.6e-08
	LNPDVNLVDTLNGGEYTVFAPTNAAFDKLPAATIDQLK		85.06	810.223	4046.08	5	1.012	1.1e-08
	LPAATIDQLK		79.12	535.31	1068.61	2	-0.013	2e-07
	LLSSILTYHVIAGQASPSRIDGTHQTLQGADLTVIGAR		60.16	792.841	3959.17	5	0.047	2.3e-06
	LNPDVNLVDTLNGGEYTVFAPTNAAFDK		54.78	749.874	2995.47	4	1.006	7.3e-06
	LLSSILTYHVIAGQASPSRIDGTHQTLQGADLTVIGAR		51.73	991.042	3960.14	4	1.015	1.4e-05
	LNPDVNLVDTLNGGEYTVFAPTNAAFDKLPAATIDQLKTDAK		51.16	1116.07	4460.26	4	-0.017	1.6e-05
	LNPDVNLVDTLNGGEYTVFAPTNAAFDKLPAATIDQLK		45.68	675.349	4046.05	6	0.983	5.2e-05
	GCAQYAAQNPTGPGSVAGMAQDPVATAASNNPMLSTLTSALSGK	2 Oxidation (M)	30.23	1071.75	4282.96	4	0.001	0.0015
gi|489500440	19
	FEVHAQTVEDEAR		124.08	510.908	1529.7	3	-0.01	2.3e-12
	MWASAQNISGAGWSGMAEATSLDTMTQMNQAFR		113.47	1183.87	3548.59	3	0.035	2e-11
	FEVHAQTVEDEAR		100.67	765.86	1529.7	2	-0.006	3.6e-10
	FEVHAQTVEDEARR		84.12	562.942	1685.81	3	-0.007	1.4e-08
	NIVNMLHGVR		68.16	576.814	1151.61	2	-0.01	5.8e-07
	FMTDPHAMR		66.54	369.165	1104.47	3	-0.01	8.7e-07
	NIVNMLHGVRDGLVR	Oxidation (M)	63.87	427.984	1707.9	4	-0.015	1e-06
	DGLVRDANNYEQQEQASQQILSS		62.72	865.415	2593.22	3	1.018	1.3e-06
	FEVHAQTVEDEARR		55.68	422.458	1685.8	4	-0.009	6e-06
	NIVNMLHGVR	Oxidation (M)	52.28	390.21	1167.61	3	-0.01	2.2e-05
	NIVNMLHGVRDGLVR		46.78	564.982	1691.92	3	-0.002	4.6e-05
	FMTDPHAMR		45.31	553.252	1104.49	2	0.004	0.00017
	DANNYEQQEQASQQILSS		41.19	684.98	2051.92	3	0.014	0.00054
	FMTDPHAMRDMAGR		40.64	409.681	1634.7	4	-0.015	0.00042
	FMTDPHAMR	2 Oxidation (M)	40.61	379.828	1136.46	3	-0.012	0.00034
	NIVNMLHGVR	Oxidation (M)	37.36	584.814	1167.61	2	-0.006	0.00031
	FMTDPHAMR	Oxidation (M)	36.49	374.497	1120.47	3	-0.012	0.0009
	NIVNMLHGVRDGLVR	Oxidation (M)	27.91	570.31	1707.91	3	-0.012	0.0052
	MWASAQNISGAGWSGMAEATSLDTMTQMNQAFR	Oxidation (M)	26.82	1189.53	3565.58	3	1.027	0.0031
gi|489501664	19
	ITGNSSADDIATLAGSR		150.62	824.908	1647.8	2	-0.006	7.6e-15
	DASVAGSQQADGVATTK		127.74	803.878	1605.74	2	0.977	1.8e-12
	GLANLLANLKDASVAGSQQADGVATTK		108.68	871.799	2612.38	3	-0.002	6.5e-11
	TVPTTVWIASDGSSHLVQIQIAPTK		102.45	884.143	2649.41	3	0.989	2.5e-10
	DTSVTLTMSDWGK		88.31	720.834	1439.65	2	-0.006	5.2e-09
	LEGDISNTPQTVATGSATLLVGNK		79.84	796.087	2385.24	3	0.001	3.3e-08
	VTKLEGDISNTPQTVATGSATLLVGNK		77.28	905.493	2713.46	3	0.008	5.7e-08
	LAVTGDVPNLR		70.85	577.826	1153.64	2	-0.008	1.6e-06
	LEGDISNTPQTVATGSATLLVGNK		64.3	1193.63	2385.25	2	0.014	9.4e-07
	DTSVTLTMSDWGK	Oxidation (M)	63.57	728.831	1455.65	2	-0.008	1.1e-06
	QVTATKPV		56.31	422.246	842.478	2	-0.008	5e-05
	GLANLLANLK		56.23	513.817	1025.62	2	-0.004	2.8e-05
	QVTATKPV	Gln->pyro-Glu (N-term Q)	49.71	413.732	825.45	2	-0.009	3.3e-05
	VTKLEGDISNTPQTVATGSATLLVGNK		47.26	679.369	2713.45	4	-0.002	3.7e-05
	GLANLLANLKDASVAGSQQADGVATTK		42.4	654.1	2612.37	4	-0.006	0.00011
	TVPTTVWIASDGSSHLVQIQIAPTK		39.32	663.36	2649.41	4	0.995	0.00021
	FVYVDGHLYSDLGQPGTYTDFGNGASIYNVSVLLDPNK		35.75	1035.01	4136.01	4	1.019	0.00044
	QATDAMR	Gln->pyro-Glu (N-term Q); Oxidation (M)	26.25	396.164	790.314	2	-0.014	0.0035
	ITGNSSADDIATLAGSR		26.16	550.281	1647.82	3	0.016	0.0035
gi|238054406	18
	FSSCGGGGGSFGAGGGFGSR		141.12	877.861	1753.71	2	0.013	1.9e-14
	TNAENEFVTIKK		100.99	465.246	1392.71	3	-0.01	1e-09
	SKAEAESLYQSK		97.3	670.835	1339.66	2	-0.006	3.4e-09
	FLEQQNQVLQTK		84.18	738.389	1474.76	2	-0.014	1.3e-08
	TNAENEFVTIK		81.49	633.318	1264.62	2	-0.008	3e-08
	THNLEPYFESFINNLR		78.05	665.331	1992.97	3	0.002	4.8e-08
	MSGECAPNVSVSVSTSHTTISGGGSR		75.21	852.049	2553.12	3	-0.001	1.1e-07
	WELLQQVDTSTR		73.74	738.376	1474.74	2	-0.004	1.2e-07
	SLNNQFASFIDK		69.34	692.348	1382.68	2	-0.001	3.2e-07
	LALDLEIATYR		68	639.356	1276.7	2	-0.005	4.2e-07
	NKYEDEINKR		60.8	436.887	1307.64	3	-0.008	2.8e-06
	SLVNLGGSK		60.59	437.749	873.484	2	-0.008	6.5e-06
	SLDLDSIIAEVK		50.51	651.854	1301.69	2	-0.014	1.9e-05
	SISISVAR		49.95	416.743	831.472	2	-0.009	0.00026
	IEISELNR		47.37	487.267	972.52	2	-0.004	0.00066
	MSGECAPNVSVSVSTSHTTISGGGSR	Oxidation (M)	45.14	857.379	2569.12	3	-0.005	5.8e-05
	NMQDMVEDYR	Oxidation (M)	33.13	658.765	1315.52	2	-0.001	0.00049
	TLLEGEESR		24.1	517.263	1032.51	2	0.002	0.0055
gi|489504453	18
	LGSDMGEFYMPYPGTR		131.68	910.904	1819.79	2	0.003	2.8e-13
	IDNPVGGFSFALPAGWVESDAAHLDYGSALLSK		119.27	851.932	3403.7	4	0.028	6.6e-12
	TTGDPPFPGQPPPVANDTR		117.54	982.978	1963.94	2	0.997	9.5e-12
	LGSDMGEFYMPYPGTR	Oxidation (M)	103.6	918.901	1835.79	2	0.001	1.4e-10
	WFVVWLGTANNPVDK		90.2	873.456	1744.9	2	0.003	4.4e-09
	LYASAEATDSKAAAR		82.37	508.925	1523.75	3	-0.005	2.5e-08
	LYASAEATDSK		80.14	578.276	1154.54	2	-0.009	3.1e-08
	FSDPSKPNGQIWTGVIGSPAANAPDAGPPQR		79.19	1045.19	3132.54	3	0.997	3.8e-08
	TTGDPPFPGQPPPVANDTR		77.51	655.32	1962.94	3	-0.007	5.4e-08
	INQETVSLDANGVSGSASYYEVK		70.82	811.385	2431.13	3	0.979	2.3e-07
	IDNPVGGFSFALPAGWVESDAAHLDYGSALLSK		70.6	1135.58	3403.71	3	0.033	2.4e-07
	FSDPSKPNGQIWTGVIGSPAANAPDAGPPQR		67.04	627.513	3132.53	5	0.988	5.2e-07
	FSDPSKPNGQIWTGVIGSPAANAPDAGPPQR		60.39	784.138	3132.52	4	0.978	2.2e-06
	LYASAEATDSKAAAR		54.96	762.886	1523.76	2	-0.001	7e-06
	LGSDMGEFYMPYPGTR	Oxidation (M)	52.89	612.931	1835.77	3	-0.015	1e-05
	INQETVSLDANGVSGSASYYEVK		50.21	1216.59	2431.16	2	1.002	2e-05
	LGSDMGEFYMPYPGTR	2 Oxidation (M)	34.06	926.9	1851.79	2	0.005	0.0008
	LDQKLYASAEATDSK		30.99	547.279	1638.82	3	0.005	0.0012
gi|489515950	18
	GLAPGGHAAVGAAQGGYGAMALAAFHPDR		168.81	897.781	2690.32	3	0.007	1.5e-16
	GLAPGGHAAVGAAQGGYGAMALAAFHPDR		114.79	673.586	2690.31	4	0	1.7e-11
	GISVVAPAGGAYSMYTNWEQDGSK		92.19	830.057	2487.15	3	0.011	2.3e-09
	VWVWSPTNPGASDPAAMIGQAAEAMGNSR		83.13	991.14	2970.4	3	0.022	1.6e-08
	QWDTFLSAELPDWLAANR		80.29	711.687	2132.04	3	0.008	3.1e-08
	VWVWSPTNPGASDPAAMIGQAAEAMGNSR		73.74	743.604	2970.39	4	0.011	1.2e-07
	VWVWSPTNPGASDPAAMIGQAAEAMGNSR	Oxidation (M)	63.88	996.809	2987.41	3	1.035	1e-06
	GLAPGGHAAVGAAQGGYGAMALAAFHPDR	Oxidation (M)	63.43	677.581	2706.29	4	-0.016	1.1e-06
	QWDTFLSAELPDWLAANR	Gln->pyro-Glu (N-term Q)	59.99	1058.51	2115	2	-0.002	2.4e-06
	GISVVAPAGGAYSMYTNWEQDGSK		53.33	1245.09	2488.16	2	1.022	1e-05
	MFYNQYR	Oxidation (M)	50.45	519.223	1036.43	2	-0.011	2.7e-05
	WHDPWVHASLLAQNNTR		42.17	512.255	2044.99	4	0.987	0.00011
	QWDTFLSAELPDWLAANR		40.3	1067.03	2132.05	2	0.017	0.00017
	MFYNQYR		35.82	511.227	1020.44	2	-0.01	0.0012
	DIPVAFLAGGPHAVYLLDAFNAGPDVSNWVTAGNAMNTLAGK		32.07	1064.55	4254.19	4	0.064	0.00098
	SVGGHNGHFDFPASGDNGWGSWAPQLGAMSGDIVGAIR		31.18	956.943	3823.74	4	-0.011	0.0012
	SVGGHNGHFDFPASGDNGWGSWAPQLGAMSGDIVGAIR	Oxidation (M)	29.22	961.205	3840.79	4	1.041	0.0018
	DIPVAFLAGGPHAVYLLDAFNAGPDVSNWVTAGNAMNTLAGK		24.85	851.837	4254.15	5	0.026	0.0047
gi|489997328	18
	FVLGGPMGDAGLTGR		103.95	724.369	1446.72	2	-0.005	1.8e-10
	VLNTVLDDLAHETLDASTVR		93.19	728.052	2181.13	3	0.006	1.8e-09
	DLNLLRPIYAPTAAYGHFGR		92.05	562.053	2244.18	4	0.003	2.3e-09
	LFTSESVTEGHPDK		90.4	516.254	1545.74	3	0.009	3.3e-09
	VLNTVLDDLAHETLDASTVR		87.59	1091.57	2181.13	2	0.004	6.1e-09
	FVLGGPMGDAGLTGR	Oxidation (M)	85.89	732.368	1462.72	2	-0.003	8.8e-09
	AIGEVFDLRPGAIIR		74.97	542.981	1625.92	3	-0.005	1.2e-07
	LFTSESVTEGHPDK		74.54	773.874	1545.73	2	0.003	1e-07
	VLNTVLDDLAHETLDASTVR		64.09	546.543	2182.14	4	1.017	9.8e-07
	VAVETLVTTGQVHVVGEVTTSAK		61.11	775.762	2324.26	3	0.006	1.9e-06
	EAFADITNTVR		59.21	618.813	1235.61	2	-0.002	4.1e-06
	IIVDTYGGWAR		55.47	625.827	1249.64	2	-0.005	8.3e-06
	TDVELPWEQLDKVDDLKR		52.23	734.039	2199.09	3	0.973	1.3e-05
	TQVTIAYEDNVPVR		51.34	802.915	1603.81	2	-0.006	1.5e-05
	VLVNPTGK		49.42	414.247	826.479	2	-0.012	0.00016
	TLDPDIR		49.05	415.22	828.425	2	-0.009	0.0002
	NVVAAGLAER		42.19	500.278	998.542	2	-0.009	0.00028
	TDVELPWEQLDKVDDLK		24.58	681.677	2042.01	3	-0.012	0.0049
gi|489998054	18
	ASHASLGVQVTNDKDTPGAK		136.42	666.006	1995	3	-0.006	1.6e-13
	VVPSVVMLETDLGR		126.26	758.412	1514.81	2	0.992	6.2e-12
	VQGVSGLTPISLGSSSDLR		116.99	937.007	1872	2	0.003	1.1e-11
	TAPFTVVGADPTSDIAVVR		106.9	639.342	1915.01	3	0	9.5e-11
	APGATVALTFQDPSGGSR		100.88	866.43	1730.85	2	-0.014	3.5e-10
	VDDRPINSADALVAAVR		98.93	594.652	1780.93	3	-0.009	1.7e-09
	IVEVVAGGAAANAGVPK		97.82	761.928	1521.84	2	-0.011	2.4e-09
	ASHASLGVQVTNDKDTPGAK		97.61	499.755	1994.99	4	-0.011	7e-10
	SKAPGATVALTFQDPSGGSR		84.88	649.667	1945.98	3	-0.007	1.4e-08
	TTVTFSDGR		81.3	492.243	982.472	2	0	2.8e-08
	IADELISTGK		63.45	523.785	1045.56	2	-0.01	1.9e-06
	TVQVTLGK		60.44	423.254	844.493	2	-0.009	2.1e-05
	VVPSVVMLETDLGR	Oxidation (M)	60.11	765.919	1529.82	2	0.012	2.3e-06
	VDDRPINSADALVAAVR		59.8	891.474	1780.93	2	-0.011	2.5e-06
	QSEEGSGIILSAEGLILTNNHVIAAAAKPPLGSPPPK		40.84	920.25	3676.97	4	0.986	0.00015
	IVEVVAGGAAANAGVPK		37.8	508.289	1521.85	3	-0.005	0.00055
	TAPFTVVGADPTSDIAVVR		27.29	958.511	1915.01	2	0.003	0.0028
	SKAPGATVALTFQDPSGGSR		26.46	487.758	1947	4	1.019	0.0036
gi|269849769	17
	YCVQLSQIQAQISALEEQLQQIR		83.22	912.474	2734.4	3	0.023	1.6e-08
	GSLGGGFSSGGFSGGSFSR		82.84	854.396	1706.78	2	0.013	1.7e-08
	AETECQNTEYQQLLDIK		78.78	1036.97	2071.93	2	1.007	1.1e-07
	ALEESNYELEGK		73.57	691.323	1380.63	2	-0.01	1.3e-07
	VLDELTLTK		71.76	516.299	1030.58	2	-0.008	8.7e-07
	NQILNLTTDNANILLQIDNAR		67.15	789.756	2366.25	3	-0.009	5.1e-07
	LKYENEVALR		65.23	412.227	1233.66	3	-0.012	7.7e-06
	NVQALEIELQSQLALK		65.04	899.014	1796.01	2	0.01	8e-07
	IRLENEIQTYR		62.6	717.878	1433.74	2	-0.021	8.1e-06
	SQYEQLAEQNRK		60.27	498.58	1492.72	3	-0.01	2.2e-06
	QSVEADINGLR		45.13	601.305	1200.6	2	-0.015	0.00012
	QSVEADINGLRR		42.82	453.244	1356.71	3	-0.001	0.00018
	YENEVALR		41.4	497.246	992.477	2	-0.016	0.00013
	SQYEQLAEQNR		39.41	683.832	1365.65	2	1.017	0.0002
	LAADDFR		35.96	404.199	806.384	2	-0.008	0.001
	GSSGGGCFGGSSGGYGGLGGFGGGSFR		33.89	778.326	2331.96	3	1.014	0.00067
	DAEAWFNEK		31.11	555.254	1108.49	2	0.01	0.0052
gi|489503953	17
	DVLAAGDFWGGAGSVACQEFITQLGR		151.86	905.767	2714.28	3	1.015	5.8e-15
	AQAASLEAEHQAIVR		132.48	797.419	1592.82	2	-0.004	1.1e-12
	TINYQFGDVDAHGAMIR	Acetyl (Protein N-term)	128.25	975.465	1948.92	2	0.006	2.1e-12
	AQAASLEAEHQAIVR		118.28	531.945	1592.81	3	-0.014	8.1e-12
	TINYQFGDVDAHGAMIR	Acetyl (Protein N-term)	107.51	650.642	1948.9	3	-0.005	8.3e-11
	TINYQFGDVDAHGAMIR	Acetyl (Protein N-term); Oxidation (M)	107.3	655.974	1964.9	3	-0.005	8.7e-11
	TINYQFGDVDAHGAMIR	Acetyl (Protein N-term); Oxidation (M)	106.23	983.461	1964.91	2	0.003	1.6e-10
	NFQVIYEQANAHGQK		103.52	873.927	1745.84	2	-0.009	2e-10
	NFQVIYEQANAHGQK		101.35	582.951	1745.83	3	-0.016	3.1e-10
	AQAASLEAEHQAIVR		83.51	399.211	1592.82	4	-0.011	2.7e-08
	VQAAGNNMAQTDSAVGSSWA		66.08	982.942	1963.87	2	0.001	6.4e-07
	TINYQFGDVDAHGAMIR	Oxidation (M)	58.38	641.975	1922.9	3	0.01	3.4e-06
	VQAAGNNMAQTDSAVGSSWA	Oxidation (M)	58.14	990.933	1979.85	2	-0.012	5.1e-06
	AQAASLEAEHQAIVRDVLAAGDFWGGAGSVACQEFITQLGR		52.96	1073.03	4288.1	4	0.025	1.1e-05
	VQAAGNNMAQTDSAVGSSWA		51.74	655.632	1963.87	3	0.003	1.4e-05
	TINYQFGDVDAHGAMIR		50.1	636.644	1906.91	3	0.012	0.00017
	NFQVIYEQANAHGQK		32	437.714	1746.83	4	0.978	0.001
gi|489509166	16
	THQALTQQAAQVIGNQR		108.78	621.995	1862.96	3	-0.007	6.3e-11
	MLEVEQAGIQMAGHSR		108.53	586.285	1755.83	3	-0.006	6.7e-11
	GEALPAGGTTATPR		92.53	649.835	1297.65	2	-0.008	3.2e-09
	ATEYNNAAEAFAAQLVTAEQSVEDLK		87.65	928.457	2782.35	3	0.019	6.1e-09
	YANAIGSAELAESSVQGR		85.11	608.301	1821.88	3	-0.004	1e-08
	VQIQQAIEEAQR		75.96	706.874	1411.73	2	-0.008	7.5e-08
	YANAIGSAELAESSVQGR		74.59	912.451	1822.89	2	1.001	1e-07
	MQEQVSASLR	Oxidation (M)	70.8	582.786	1163.56	2	-0.003	3.1e-07
	QALTLADQATAAGDAAK		66.36	808.915	1615.82	2	0.993	6e-07
	TLHDQALSAAAQAK		61.68	475.584	1423.73	3	-0.011	1.6e-06
	MQEQVSASLR		58.55	574.778	1147.54	2	-0.023	6.6e-06
	SMSELAAPGNTPSLDEVR		54.98	937.452	1872.89	2	0.001	3.2e-05
	LLSQLEQAK		38	515.293	1028.57	2	-0.015	0.00054
	NAMVLQQK	Oxidation (M)	37.55	474.247	946.479	2	-0.011	0.00063
	MLEVEQAGIQMAGHSR	Oxidation (M)	35.77	591.95	1772.83	3	0.994	0.00044
	SMSELAAPGNTPSLDEVRDK		28.88	706.355	2116.04	3	0.034	0.074
gi|489509783	16
	LPASTIDELKTNSSLLTSILTYHVVAGQTSPANVVGTR		210.09	989.292	3953.14	4	0.029	7e-21
	TNSSLLTSILTYHVVAGQTSPANVVGTR		180.39	962.854	2885.54	3	0.015	1.2e-17
	QTLQGASVTVTGQGNSLK		130.93	894.97	1787.92	2	-0.013	5.3e-13
	LPASTIDELKTNSSLLTSILTYHVVAGQTSPANVVGTR		113.11	791.635	3953.14	5	0.028	2.5e-11
	QTLQGASVTVTGQGNSLK	Gln->pyro-Glu (N-term Q)	110.96	886.462	1770.91	2	-0.002	3.9e-11
	VGNADVVCGGVSTANATVYMIDSVLMPPA		99	966.463	2896.37	3	0.019	5.2e-10
	LPASTIDELK		93.35	543.802	1085.59	2	-0.008	1.2e-08
	QTLQGASVTVTGQGNSLK		89.12	597.309	1788.9	3	0.967	4.4e-09
	VGNADVVCGGVSTANATVYMIDSVLMPPA	Oxidation (M)	85.58	971.796	2912.36	3	0.022	9.5e-09
	LPASTIDELKTNSSLLTSILTYHVVAGQTSPANVVGTR		73	659.857	3953.1	6	-0.011	1.4e-07
	TNSSLLTSILTYHVVAGQTSPANVVGTR		70.85	722.391	2885.53	4	0.009	2.4e-07
	VGNADVVCGGVSTANATVYMIDSVLMPPA	Oxidation (M)	65.32	729.098	2912.36	4	0.019	7.5e-07
	VGNADVVCGGVSTANATVYMIDSVLMPPA	2 Oxidation (M)	58.15	977.467	2929.38	3	1.041	3.5e-06
	TNSSLLTSILTYHVVAGQTSPANVVGTRQTLQGASVTVTGQGNSLK		55.25	1165.12	4656.44	4	0.989	6.6e-06
	QTLQGASVTVTGQGNSLK	Gln->pyro-Glu (N-term Q)	53.55	591.642	1771.9	3	0.994	9.5e-06
	VGNADVVCGGVSTANATVYMIDSVLMPPA		42.29	725.097	2896.36	4	0.013	0.00011
gi|489516779	16
	DVLTASDFWGGAGSAACQGFITQLGR		148.67	892.09	2673.25	3	0.018	1.8e-14
	AQAGLLEAEHQAIIRDVLTASDFWGGAGSAACQGFITQLGR		129.34	1069.54	4274.13	4	0.03	7.5e-13
	TINYQFGDVDDHGAMIR	Acetyl (Protein N-term)	121.82	997.46	1992.91	2	0.006	3.8e-12
	AQAGLLEAEHQAIIR		119.75	540.633	1618.88	3	-0.003	5.9e-12
	TINYQFGDVDDHGAMIR	Acetyl (Protein N-term); Oxidation (M)	118.61	670.637	2008.89	3	-0.005	6.8e-12
	TINYQFGDVDDHGAMIR	Acetyl (Protein N-term); Oxidation (M)	106	1005.46	2008.89	2	0.001	1.2e-10
	NFQVIYEQANAHGQK		103.52	873.927	1745.84	2	-0.009	2e-10
	TINYQFGDVDDHGAMIR	Acetyl (Protein N-term)	102.65	665.307	1992.9	3	0.001	2.4e-10
	NFQVIYEQANAHGQK		101.35	582.951	1745.83	3	-0.016	3.1e-10
	DVLTASDFWGGAGSAACQGFITQLGR		81.43	669.318	2673.24	4	0.011	8.5e-08
	VQAAGNNMAQTDSAVGSSWA		66.08	982.942	1963.87	2	0.001	6.4e-07
	VQAAGNNMAQTDSAVGSSWA	Oxidation (M)	58.14	990.933	1979.85	2	-0.012	5.1e-06
	VQAAGNNMAQTDSAVGSSWA		51.74	655.632	1963.87	3	0.003	1.4e-05
	TINYQFGDVDDHGAMIR	Oxidation (M)	48.56	656.633	1966.88	3	-0.007	2.8e-05
	AQAGLLEAEHQAIIR		47.76	810.436	1618.86	2	-0.021	3.3e-05
	NFQVIYEQANAHGQK		32	437.714	1746.83	4	0.978	0.001
gi|489497426	15
	AEGYVDQAVELTQEALGTVASQTR		131.58	846.094	2535.26	3	0.014	1.6e-12
	APLLAALGAADLALATVNELITNLR		101.63	835.483	2503.43	3	-0.009	3e-10
	AAEGYLEAATSR		93.91	619.8	1237.59	2	-0.009	3.5e-09
	LQEDLPEQLTELR		74.98	792.415	1582.82	2	-0.005	9.3e-08
	LQEDLPEQLTELR		71.73	528.947	1583.82	3	0.999	7.6e-07
	SQQSFEEVSAR		69.25	634.295	1266.58	2	-0.008	3.2e-07
	AENSNIDDIK		68.78	559.767	1117.52	2	-0.005	2.2e-06
	AAEGYLEAATSR		66.38	413.536	1237.59	3	-0.008	1e-06
	KAAEGYLEAATSR		60.79	683.853	1365.69	2	0.003	6.8e-06
	AENSNIDDIKAPLLAALGAADLALATVNELITNLR		56.01	901.752	3602.98	4	0.026	5.6e-06
	YNELVER		49.95	461.73	921.446	2	-0.009	0.00017
	LRSQQSFEEVSAR		46.5	512.926	1535.76	3	-0.013	0.00011
	FTAEELR		44.11	433.22	864.426	2	-0.008	0.00059
	AENSNIDDIKAPLLAALGAADLALATVNELITNLR		42.59	1202.34	3604	3	1.045	0.0001
	FTAEELRK		39.13	497.267	992.52	2	-0.009	0.0023
gi|489504514	15
	LLNEQLTSELTAINQYFLHSK		129.61	821.44	2461.3	3	0.013	7e-13
	MQDNWGFTELAAHTR		103.72	592.94	1775.8	3	-0.008	1.9e-10
	LGEELYSAQCVSRPPT		99.67	898.421	1794.83	2	-0.001	4.5e-10
	EKQDTTSAVLLEK		96.13	731.391	1460.77	2	-0.006	6.1e-09
	ILLLDGLPNYQR		89.35	707.905	1413.8	2	-0.002	4.8e-09
	QDTTSAVLLEK		86.67	602.818	1203.62	2	-0.012	1.3e-08
	IVADEEEHIDYLETQLELMDK		82.54	845.069	2532.18	3	-0.01	1.8e-08
	ILLLDGLPNYQR		74.05	472.272	1413.79	3	-0.004	2.1e-07
	MQDNWGFTELAAHTR	Oxidation (M)	66.93	598.284	1791.83	3	0.031	5.3e-07
	EKQDTTSAVLLEK		63.05	487.928	1460.76	3	-0.009	1.4e-06
	MQGDPDVLR		55.47	515.752	1029.49	2	-0.002	6.3e-06
	AESFDEMR		51.93	492.704	983.394	2	-0.008	1.1e-05
	EQFEADLAIEYDVLNR		44.01	962.975	1923.93	2	0.013	7.5e-05
	LKPGIVMCR		35.21	531.778	1061.54	2	-0.012	0.00056
	MQGDPDVLR	Oxidation (M)	23.94	523.748	1045.48	2	-0.005	0.0057
gi|489508733	15
	GLAAGLDPNTATAGELAR		107.57	849.443	1696.87	2	-0.003	8.2e-11
	DIMNAGVTCVGEHETLTAAAQYMR		103.84	876.398	2626.17	3	0.007	2e-10
	LVGIVTEADIAR		97.42	628.861	1255.71	2	-0.005	2.6e-09
	GLAAGLDPNTATAGELAR		93.61	566.63	1696.87	3	-0.007	2.2e-09
	DIMNAGVTCVGEHETLTAAAQYMR	Oxidation (M)	89.96	881.729	2642.17	3	0.007	3.9e-09
	HLPEHAIVQFVK		84	473.267	1416.78	3	-0.01	1.3e-08
	EHDIGALPICGDDDRLHGMLTDRDIVIK		68	528.094	3162.52	6	-0.006	4.2e-07
	RVPVISEHR		67.36	364.878	1091.61	3	-0.009	1.9e-06
	DSIYYVDANASIQEMLNVMEEHQVR		63.27	739.352	2953.38	4	0.021	1.2e-06
	VPVISEHR		61.24	468.762	935.509	2	-0.009	1.8e-06
	DSIYYVDANASIQEMLNVMEEHQVR		59.31	985.467	2953.38	3	0.022	2.7e-06
	AICSPMALAS		43.69	505.225	1008.44	2	-0.008	0.00021
	EHDIGALPICGDDDRLHGMLTDR		41.98	649.549	2594.17	4	0	0.00012
	EHDIGALPICGDDDRLHGMLTDRDIVIK		41.63	633.511	3162.52	5	-0.008	0.00012
	AICSPMALAS	Oxidation (M)	26.42	513.227	1024.44	2	0	0.0093
gi|499252785	15
	YTESPQVPGYAPQGGGYAEPAGR		98.84	1176.55	2351.08	2	0.001	5.4e-10
	QDYGGGADYTR		95.46	601.754	1201.49	2	-0.007	7e-10
	YTESPQVPGYAPQGGGYAEPAGR		93.25	784.7	2351.08	3	-0.005	1.8e-09
	HPGQGDYPEQIGYPDQGGYPEQR		91.18	863.387	2587.14	3	0.002	2.8e-09
	QSGGCGPSPGGGQPGYGGYGEYGR		79.75	1145.96	2289.9	2	-0.019	1.1e-08
	QDYGGGADYTR	Gln->pyro-Glu (N-term Q)	71.35	593.239	1184.46	2	-0.01	1.1e-07
	FEQSSNLHTGQFR		61.89	517.583	1549.73	3	-0.001	1.6e-06
	GGYPPETGGYPPQPGYPRPR		61.13	715.016	2142.03	3	-0.003	1.9e-06
	LGHSEIIVR		59.8	512.296	1022.58	2	-0.01	1.4e-05
	EGSNIIGR		55.24	423.222	844.43	2	-0.01	7.1e-05
	GGPDPQGGSDPR		52.11	570.253	1138.49	2	-0.008	2.5e-05
	GYPDQGQGGYPPPYEQRPPVSPGPAAGYGAPGYDQGYR		50.61	992.466	3965.83	4	0.031	1.8e-05
	YARPQEDPR		46.75	377.853	1130.54	3	-0.009	4.3e-05
	LPDTGVSR		38.09	422.725	843.435	2	-0.01	0.0031
	GGQGQGRPDEYYDDR		29.09	571.577	1711.71	3	-0.011	0.0018
gi|489501402	14
	GASSAASAASATIDAAR		142.42	739.361	1476.71	2	-0.01	8.6e-14
	IFDGVSLALLVGARPR		100.59	562.002	1682.98	3	0	3.7e-10
	GGNWTIVSGLEIDEFSR		98.7	940.963	1879.91	2	1	6e-10
	VGVTGNPANTNALIAMTNAPDIPR		97.97	803.42	2407.24	3	1.007	3.3e-09
	ALNAVAADDVR		86.58	557.791	1113.57	2	-0.01	3.5e-08
	GASSAASAASATIDAAR		70.96	493.243	1476.71	3	-0.01	5.7e-07
	STAELADER		65.53	496.235	990.455	2	-0.007	1.7e-06
	IFDGVSLALLVGAR		63.22	715.921	1429.83	2	-0.001	1.2e-06
	GAAIIDAR		54.76	393.724	785.433	2	-0.007	7.6e-05
	SDLLEANGAIFTAQGK		53.72	818.413	1634.81	2	0.98	9.2e-06
	AISQLAAK		47.06	401.238	800.462	2	-0.013	0.00071
	VGVTGNPANTNALIAMTNAPDIPR	Oxidation (M)	40.84	808.418	2422.23	3	0.005	0.00075
	SAVTELGLI		38.43	451.76	901.505	2	-0.007	0.00039
	MTIWGNHSATQYPDLFHAEVAGK		28.41	644.306	2573.2	4	0.978	0.0022
gi|489504801	14
	LGSELTMTDTVGQVVLGWK	Oxidation (M)	131.05	1026.04	2050.07	2	1.022	5.2e-13
	LGSELTMTDTVGQVVLGWK		130.37	1017.54	2033.07	2	0.015	6e-13
	SSTAVIPGYPVAGQVWEATATVNAIR		124.43	886.806	2657.4	3	0.015	2.2e-12
	LGSELTMTDTVGQVVLGWK	Oxidation (M)	119.65	684.022	2049.04	3	-0.002	6.1e-12
	LGSELTMTDTVGQVVLGWK		111.54	678.692	2033.05	3	0.004	3.5e-11
	VLWQAAGPDTISGATIPQGEQSTGK		95.8	838.097	2511.27	3	0.008	1e-09
	GSVTPAVSQFNAR		91.89	667.341	1332.67	2	-0.011	4.3e-09
	VSDLKSSTAVIPGYPVAGQVWEATATVNAIR		88.21	1067.58	3199.72	3	0.036	5.4e-09
	VLWQAAGPDTISGATIPQGEQSTGK		72.71	628.822	2511.26	4	-0.003	1.5e-07
	TADGINYR		61.09	455.221	908.427	2	-0.009	1.9e-06
	SSTAVIPGYPVAGQVWEATATVNAIR		58.74	665.354	2657.39	4	0.005	3.1e-06
	IYFDVTGPSPTIVAMNNGMEDLLIWEP		52.41	1008.16	3021.46	3	0.011	1.2e-05
	GSVTPAVSQFNAR		40.16	445.558	1333.65	3	0.975	0.00017
	VSDLKSSTAVIPGYPVAGQVWEATATVNAIR		31.62	801.174	3200.67	4	0.979	0.0011
gi|489507394	14
	LSSPVTQNVTFVNQGGWMLSR		154.23	774.395	2320.16	3	0.001	3.5e-15
	AAEHGDLPLSFSVTNIQPAAAGSATADVSVSGPK		153.13	1089.22	3264.64	3	0.017	4.4e-15
	AAEHGDLPLSFSVTNIQPAAAGSATADVSVSGPK		140.05	817.167	3264.64	4	0.014	7.4e-14
	KAAEHGDLPLSFSVTNIQPAAAGSATADVSVSGPK		135.84	849.44	3393.73	4	1.011	1.8e-13
	KAAEHGDLPLSFSVTNIQPAAAGSATADVSVSGPK		118.35	679.749	3393.71	5	0.99	8e-12
	LSSPVTQNVTFVNQGGWMLSR	Oxidation (M)	117.39	779.728	2336.16	3	0.003	9.9e-12
	LSSPVTQNVTFVNQGGWMLSR		113.14	1161.09	2320.17	2	0.006	2.5e-11
	ASAMELLQAAGN		91.66	588.286	1174.56	2	-0.007	7.4e-09
	GSLVEGGIGGTEAR		89.29	434.889	1301.65	3	-0.011	4.2e-09
	AAEHGDLPLSFSVTNIQPAAAGSATADVSVSGPK		88.03	654.136	3265.65	5	1.02	5.6e-09
	GSLVEGGIGGTEAR		85.97	651.832	1301.65	2	-0.008	4.9e-08
	LSSPVTQNVTFVNQGGWMLSR		81.99	581.047	2320.16	4	-0.005	2.1e-08
	LSSPVTQNVTFVNQGGWMLSR	Oxidation (M)	81.55	1169.09	2336.16	2	0.003	2.3e-08
	ASAMELLQAAGN	Oxidation (M)	67.83	596.285	1190.56	2	-0.005	4.4e-07
gi|554798549	14
	LPQATGASTQPQLSR		104.54	777.911	1553.81	2	-0.008	1.6e-10
	ITDSALVAAATLSDR		89.6	752.398	1502.78	2	-0.012	2.9e-08
	LLTGHGASPQALR		88.29	440.914	1319.72	3	-0.011	5.3e-09
	LLDRLPQATGASTQPQLSR		75.92	684.707	2051.1	3	-0.012	7.6e-08
	VTSPEPEATYQALQK		71.88	831.421	1660.83	2	-0.003	1.8e-07
	LLTGHGASPQALR		54.45	660.867	1319.72	2	-0.012	7.8e-06
	TAIVEGLAQR		45.92	529.298	1056.58	2	-0.011	0.00039
	LDAALPQAQAR		45.86	577.313	1152.61	2	-0.013	0.00043
	NAIEIVR		40.42	407.737	813.46	2	-0.011	0.0019
	LLEGETAK		38.59	430.735	859.455	2	-0.01	0.0016
	LDPVIGR		36.01	385.227	768.44	2	-0.009	0.0029
	KLDAALPQAQAR		35.52	427.905	1280.69	3	-0.025	0.00047
	LVQQAIGDQLAK		33.44	642.875	1283.74	2	1.011	0.00073
	YRGEFEER		27.34	362.501	1084.48	3	-0.012	0.0027
gi|489500428	13
	TINYQFGDVDAHGAMIR	Acetyl (Protein N-term)	128.25	975.465	1948.92	2	0.006	2.1e-12
	TINYQFGDVDAHGAMIR	Acetyl (Protein N-term)	107.51	650.642	1948.9	3	-0.005	8.3e-11
	TINYQFGDVDAHGAMIR	Acetyl (Protein N-term); Oxidation (M)	107.3	655.974	1964.9	3	-0.005	8.7e-11
	TINYQFGDVDAHGAMIR	Acetyl (Protein N-term); Oxidation (M)	106.23	983.461	1964.91	2	0.003	1.6e-10
	NFQVIYEQANAHGQK		103.52	873.927	1745.84	2	-0.009	2e-10
	ALAGSLEAEHQAIISDVLTASDFWGGAGSAACQGFITQLGR		102.05	1042.02	4164.05	4	0.044	2.7e-10
	NFQVIYEQANAHGQK		101.35	582.951	1745.83	3	-0.016	3.1e-10
	VQAAGNNMAQTDSAVGSSWA		66.08	982.942	1963.87	2	0.001	6.4e-07
	TINYQFGDVDAHGAMIR	Oxidation (M)	58.38	641.975	1922.9	3	0.01	3.4e-06
	VQAAGNNMAQTDSAVGSSWA	Oxidation (M)	58.14	990.933	1979.85	2	-0.012	5.1e-06
	VQAAGNNMAQTDSAVGSSWA		51.74	655.632	1963.87	3	0.003	1.4e-05
	TINYQFGDVDAHGAMIR		50.1	636.644	1906.91	3	0.012	0.00017
	NFQVIYEQANAHGQK		32	437.714	1746.83	4	0.978	0.001
gi|489502497	13
	VPIPTGSVTDLTVDLSTR		112.22	936.018	1870.02	2	0.017	3e-11
	LPCDVGLEGDDTIVVGR		95.24	902.436	1802.86	2	0.004	1.2e-09
	VPIPTGSVTDLTVDLSTR		87.02	624.342	1870.01	3	0	1e-08
	LVDLVTLVGK		60.47	528.834	1055.65	2	-0.006	1.1e-05
	ASVDEINAAFK		60.45	582.792	1163.57	2	-0.013	2.1e-06
	AAALNIVPTSTGAAK		58.83	692.892	1383.77	2	-0.003	3e-06
	VLDDEFGIVK		51.44	567.801	1133.59	2	-0.009	0.00017
	YYDAPIVSSDIVTDPHSSIFDSGLTK		45.51	943.128	2826.36	3	0.003	5.4e-05
	FDSILGR		44.53	404.216	806.418	2	-0.011	0.00064
	LDGYALR		43.67	404.217	806.42	2	-0.009	0.00079
	EGPAALPWGDLGVDVVVESTGLFTNAAK		42.68	938.823	2813.45	3	1.02	9.9e-05
	AIGLVMPQLK		34.28	535.321	1068.63	2	-0.008	0.00061
	VVSWYDNEWGYSNR		32.76	887.901	1773.79	2	0.013	0.00085
gi|489506691	13
	TVGDVVAYIQKLEEENPEAAQALR		148.34	881.799	2642.37	3	0.019	1.2e-14
	AKIESENPDAVANVQAR		135.18	906.465	1810.91	2	-0.002	6.8e-13
	IESENPDAVANVQAR		133.27	806.897	1611.78	2	-0.006	3.2e-13
	PVTQEEIIAGIAEIIEEVTGIEPSEITPEK		118.56	809.434	3233.71	4	0.025	7.7e-12
	LEEENPEAAQALR		110.19	735.361	1468.71	2	-0.008	1.1e-10
	AKIESENPDAVANVQAR		97.21	604.975	1811.9	3	0.986	7.7e-10
	TVGDVVAYIQKLEEENPEAAQALR		95.64	661.599	2642.37	4	0.013	1.1e-09
	IPDEDLAGLR		87.57	549.789	1097.56	2	-0.007	2.6e-08
	SFVDDLDIDSLSMVEIAVQTEDKYGVK		71.77	1006.16	3015.46	3	-0.004	1.9e-07
	TVGDVVAYIQK		66.03	596.825	1191.64	2	-0.014	1.2e-06
	PVTQEEIIAGIAEIIEEVTGIEPSEITPEK	Acetyl (Protein N-term)	45.78	1093.23	3276.68	3	0.991	5.1e-05
	IESENPDAVANVQAR		39.8	538.269	1611.79	3	0.001	0.00019
	SFVDDLDIDSLSMVEIAVQTEDKYGVK		28.75	754.884	3015.51	4	0.043	0.002
gi|489508727	13
	GGYAGMLVGSVGETVAQLAR		131.56	646.005	1934.99	3	0.005	1.7e-12
	SEEAQLVVVGSR		77.7	637.336	1272.66	2	-0.009	2.1e-07
	AGPPTVHSEIVPAAAVPTLVDMSK		73.74	796.426	2386.26	3	-0.002	1.8e-07
	LLGSVSSGLLR		71.25	551.329	1100.64	2	-0.012	1.5e-06
	SEEAQLVVVGSRGR		64.03	496.269	1485.79	3	-0.005	9.9e-07
	VVEQASLR		62.62	451.254	900.493	2	-0.01	1.7e-05
	KIPLTLVHAVSPEVATWLEVPLPPGVLR		53.31	758.708	3030.8	4	0.041	6.8e-06
	TPVIVAR		49.77	378.238	754.461	2	-0.009	0.00012
	YPNVAITR		47.87	467.257	932.499	2	-0.009	0.00043
	LAGWQER		42.3	430.219	858.423	2	-0.011	0.00072
	GGYAGMLVGSVGETVAQLAR		41.5	968.507	1935	2	0.012	0.00013
	HLIDDALK		41.23	462.757	923.5	2	-0.007	0.00069
	GGYAGMLVGSVGETVAQLAR	Oxidation (M)	30.91	651.669	1951.98	3	1.001	0.0016
gi|489996355	13
	STTIQAQSECIDTGIAHVR		130.36	692.664	2074.97	3	-0.006	6e-13
	SSVLPQIEGLDGFCSASLLVDR		126.21	784.727	2351.16	3	0.01	1.5e-12
	AVSSATFDSFDAMER		114.93	817.36	1632.71	2	-0.003	1.7e-11
	CIATSAWETAEAMHASR		114.78	627.606	1879.8	3	-0.005	1.1e-11
	VPADQVDQGIEYYK		110.56	812.893	1623.77	2	-0.006	6.2e-11
	EAGGEELDECEFELALAHLR		91.14	759.679	2276.01	3	0.006	2.8e-09
	VPADQVDQGIEYYK		65.07	542.263	1623.77	3	-0.01	7.9e-07
	SSVLPQIEGLDGFCSASLLVDR		62.89	1176.59	2351.16	2	0.011	1.3e-06
	AVSSATFDSFDAMER	Oxidation (M)	62.17	825.357	1648.7	2	-0.004	1.9e-06
	AVSSATFDSFDAMER		60.33	545.239	1632.69	3	-0.014	3.5e-06
	SAEGACVR		44.64	419.676	837.338	2	-0.009	6e-05
	EQVTPIRDR		31.96	371.868	1112.58	3	-0.012	0.001
	CAEMFGGTPAVEEWEIAAMHR		28.48	794.356	2380.05	3	0.036	0.0021
gi|489500840	12
	TDTQVTWLTQESHDR		115.16	606.285	1815.83	3	-0.005	1.6e-11
	QEGVSDGKLEVYSPNSPLGGALIDAK		95.49	882.12	2643.34	3	-0.001	1.1e-09
	QEGVSDGKLEVYSPNSPLGGALIDAK	Gln->pyro-Glu (N-term Q)	84.33	876.445	2626.31	3	0	1.2e-08
	LKAELDQLIANRPVIAAEINDR		81.61	616.351	2461.37	4	0.008	2.2e-08
	VYYNGDKSDSETFLIATR		76.03	693.996	2078.97	3	0.971	7.4e-08
	SYTVPNGSTVSVTLVSAEPYHS		67.7	1148.56	2295.1	2	0.996	4.5e-07
	QSGVALPGSVVK		67.49	571.322	1140.63	2	-0.022	3.4e-06
	QLQDLLSNAK		62.01	565.31	1128.61	2	-0.009	5.4e-06
	SDSETFLIATR		61.97	620.312	1238.61	2	-0.005	2.5e-06
	TDTQVTWLTQESHDR	Acetyl (Protein N-term)	56.42	929.927	1857.84	2	-0.01	5.1e-06
	ENGGYHAAREEQGQQEAR		52.45	508.478	2029.88	4	0.983	1.7e-05
	AELDQLIANRPVIAAEINDR		37.61	741.063	2220.17	3	-0.018	0.0003
gi|489503193	12
	NVEERPIVGAPVDALVNLADEEKADLLVVGNVGLSTIAGR		126.85	1029.32	4113.25	4	1.041	1e-12
	VTGTAPIYEILHDAK		126.33	543.292	1626.86	3	-0.007	2.9e-12
	ADLLVVGNVGLSTIAGR		104.37	827.978	1653.94	2	-0.001	3.7e-10
	NVEERPIVGAPVDALVNLADEEKADLLVVGNVGLSTIAGR		95.33	823.655	4113.24	5	1.029	1.2e-09
	NVEERPIVGAPVDALVNLADEEK		87.17	826.434	2476.28	3	-0.001	6.7e-09
	LIIASAYLPQHEDAR		82.73	566.303	1695.89	3	-0.008	1.8e-08
	AADILKDESYK		82.09	418.216	1251.62	3	-0.01	1.1e-07
	TVVVGTDGSDSSMR		73.97	705.827	1409.64	2	-0.007	1.2e-07
	LLGSVPANVSR		56.3	556.82	1111.63	2	-0.009	2.6e-05
	LIIASAYLPQHEDAR		54.56	848.952	1695.89	2	-0.004	7.7e-06
	VDVLIVHTT		53.94	498.786	995.557	2	-0.009	8.8e-06
	TVVVGTDGSDSSMR	Oxidation (M)	23.75	713.83	1425.65	2	0.005	0.0059
gi|489504572	12
	VQFQSGGNNSPAVYLLDGLR		128.77	1068.05	2134.08	2	0.001	8.4e-13
	WETFLTSELPQWLSANR		98.54	1039.53	2077.05	2	0.021	5.8e-10
	VQFQSGGNNSPAVYLLDGLR		88.58	712.702	2135.08	3	1.002	4.9e-09
	AADMWGPSSDPAWER	Oxidation (M)	80.55	846.356	1690.7	2	-0.007	1.8e-08
	AADMWGPSSDPAWER		76.27	838.359	1674.7	2	-0.007	8.9e-08
	PGLPVEYLQVPSPSMGR		73.46	913.977	1825.94	2	0	1.7e-07
	NDPTQQIPK		64.7	520.768	1039.52	2	-0.009	8.6e-07
	GDLQSSLGAG		64.28	452.718	903.421	2	-0.009	9.4e-07
	WETFLTSELPQWLSANR		52.98	693.356	2077.05	3	0.018	1.9e-05
	FQDAYNAAGGHNAVFNFPPNGTHSWEYWGAQLNAMK		50.7	1003.71	4010.83	4	1.027	1.8e-05
	PGLPVEYLQVPSPSMGR		38.12	609.653	1825.94	3	-0.002	0.00031
	LWVYCGNGTPNELGGANIPAEFLENFVR		32.7	1043.17	3126.49	3	1.02	0.00086
gi|489510012	12
	ASIDLGSGSIQLTQSK		141.38	535.62	1603.84	3	-0.004	5.6e-14
	LFDDWSNLGSISELSTSR		124.29	1014	2025.97	2	0.011	2.2e-12
	PATVWIAQDGSHHLVR		95.83	447.485	1785.91	4	-0.015	1e-09
	VLDPAAGVTQLLSGVTNLQAQGTEVIDGISTTK		93.53	1099.6	3295.78	3	0.026	1.7e-09
	ASIDLGSGSIQLTQSK		92.88	802.926	1603.84	2	-0.005	2e-09
	VDSLLGITSADVDVR		92.25	780.418	1558.82	2	0.002	2.2e-09
	SARPATVWIAQDGSHHLVR		90.74	526.03	2100.09	4	-0.008	6.7e-09
	TTGKVDSLLGITSADVDVR		71.55	649.681	1946.02	3	-0.012	2e-07
	VQGDNISVK		63.43	480.256	958.498	2	-0.011	1.8e-06
	ITGTIPASSVK		62.63	537.307	1072.6	2	-0.014	3.2e-06
	GLTSVHVAVR		53.44	519.804	1037.59	2	-0.005	9.7e-05
	WNEPVNVD		43.24	486.723	971.431	2	-0.004	8.8e-05
gi|554797021	12
	AMSSLGSSLGSSGLGGGVAANLGR		205.14	702.691	2105.05	3	-0.002	5.8e-20
	AMSSLGSSLGSSGLGGGVAANLGR		204.71	1053.54	2105.06	2	0.004	6.4e-20
	AMSSLGSSLGSSGLGGGVAANLGR	Oxidation (M)	147.98	1061.54	2121.06	2	0.009	1.3e-14
	AMSSLGSSLGSSGLGGGVAANLGR	Oxidation (M)	119.17	708.022	2121.05	3	-0.003	6.7e-12
	AASVGSLSVPQAWAAANQAVTPAAR		110.79	798.756	2393.25	3	0.002	4.1e-11
	GFAPAAAQAVETAAQNGVR		109.37	610.313	1827.92	3	-0.004	5.6e-11
	GPGQMLGGLPVGQMGAR	Oxidation (M)	91.9	821.413	1640.81	2	-0.001	3.5e-08
	GPGQMLGGLPVGQMGAR		84.31	813.414	1624.81	2	-0.004	1.2e-08
	ALPLTSLTSAAER		73.96	665.368	1328.72	2	-0.008	1.2e-07
	AGGGLSGVLR		70.23	443.754	885.494	2	-0.009	2.5e-06
	GFAPAAAQAVETAAQNGVR		41.28	915.461	1828.91	2	0.984	0.00013
	AISPHLSPLSNMVSMANNHVSMTNSGVSMASTLSSMLK	Oxidation (M)	26.78	987.985	3947.91	4	1.038	0.0031
gi|239938650	11
	GSSSGGGYSSGSSSYGSGGR		108.37	870.851	1739.69	2	-0.011	1.5e-11
	GGGFGGGSSFGGGSGFSGGGFGGGGFGGGR		107.02	800.693	2399.06	3	1.047	1e-10
	FLEQQNQVLQTK		84.18	738.389	1474.76	2	-0.014	1.3e-08
	GFSSGSAVVSGGSR		81.67	627.804	1253.59	2	-0.006	2.2e-08
	VDLLNQEIEFLK		70.16	730.896	1459.78	2	-0.014	2.6e-07
	LALDVEIATYR		58.25	632.351	1262.69	2	0.001	7.9e-05
	SKEEAEALYHSK		48.42	464.562	1390.66	3	-0.009	2.9e-05
	IEISELNR		47.37	487.267	972.52	2	-0.004	0.00066
	GGSGGGGSISGGGYGSGGGSGGR		46.29	581.255	1740.74	3	0.002	7.6e-05
	NLDLDSIIAEVK		38.72	665.367	1328.72	2	0	0.00023
	DVDNAYMIK	Oxidation (M)	24.91	542.751	1083.49	2	-0.004	0.0046
gi|239938886	11
	SGGGGGGGLGSGGSIR		116.17	616.798	1231.58	2	-0.009	1.9e-11
	GGSGGSYGGGGSGGGYGGGSGSR		115.85	896.369	1790.72	2	0.004	8.3e-12
	GGSGGSYGGGGSGGGYGGGSGSR		96.91	597.912	1790.71	3	-0.005	5e-10
	QGVDADINGLR		81.06	579.294	1156.57	2	-0.011	1.2e-07
	FSSSSGYGGGSSR		79.82	618.264	1234.51	2	-0.007	2.3e-08
	IKFEMEQNLR	Oxidation (M)	70.48	441.892	1322.65	3	-0.011	7.7e-07
	QEYEQLIAK		65.81	561.296	1120.58	2	0.001	1.1e-06
	STMQELNSR	Oxidation (M)	47.54	541.25	1080.48	2	-0.002	6.1e-05
	MTLDDFR		42.65	449.208	896.401	2	-0.005	0.00029
	GGGGSFGYSYGGGSGGGFSASSLGGGFGGGSR		40.2	902.395	2704.16	3	0.01	0.0002
	TLLDIDNTR		24.69	530.783	1059.55	2	-0.004	0.084
gi|489495992	11
	VQFQGGGPHAVYLLDGLR		142.74	964.014	1926.01	2	0.002	4.3e-14
	VQFQGGGPHAVYLLDGLR		132.75	643.01	1926.01	3	-0.003	3.6e-13
	IWVYCGNGTPSDLGGDNIPAK		62.92	1112.51	2223.01	2	0.994	1.3e-06
	FLEGLTLR		61.77	474.776	947.538	2	-0.006	1.8e-05
	PGLPVEYLQVPSASMGR		55.39	600.982	1799.92	3	0.001	6.4e-06
	NDPMVQIPR	Oxidation (M)	54.37	543.269	1084.52	2	-0.01	1.5e-05
	EMPAWLQANK		52.18	594.292	1186.57	2	-0.011	1.3e-05
	IWVYCGNGTPSDLGGDNIPAK		47.85	742.008	2223	3	0.99	3.3e-05
	RNDPMVQIPR		38.09	613.322	1224.63	2	-0.011	0.0027
	WETFLTR		31.05	476.744	951.473	2	-0.008	0.0012
	PGLPVEYLQVPSASMGR	Oxidation (M)	30.98	606.319	1815.93	3	0.015	0.0012
gi|489498442	11
	LSTDELLDAFK		102.82	626.325	1250.63	2	-0.004	9.3e-10
	AKLEAAGATVTVK		90.05	629.868	1257.72	2	-0.007	3.6e-09
	DLVDGAPKPLLEK		85.5	465.598	1393.77	3	-0.009	4.7e-08
	AKLEAAGATVTVK		85.04	420.247	1257.72	3	-0.009	5.6e-08
	DLVDGAPKPLLEK		82.43	697.894	1393.77	2	-0.008	9.3e-08
	LEAAGATVTVK		82.18	530.302	1058.59	2	-0.007	1.7e-07
	EMTLLELSDFVK		78.03	712.87	1423.72	2	-0.002	2.2e-07
	EAKDLVDGAPKPLLEK		77.33	574.989	1721.94	3	-0.011	2.8e-07
	EIVSGLGLK		76.9	458.275	914.535	2	-0.009	6.2e-07
	EIVSGLGLK	Glu->pyro-Glu (N-term E)	40.92	449.27	896.525	2	-0.008	0.00027
	EMTLLELSDFVK	Oxidation (M)	39.59	720.867	1439.72	2	-0.002	0.00019
gi|489499385	11
	LYADAGLDNSK		73.82	583.781	1165.55	2	-0.013	4.2e-07
	AFRDEVLAAINVK		68.76	723.407	1444.8	2	-0.004	2.7e-06
	ELLGHQNVK		62.74	519.284	1036.55	2	-0.013	6.5e-06
	TDLQDPVKR		53.61	357.861	1070.56	3	-0.011	9e-05
	TDLQDPVKR		52.74	536.288	1070.56	2	-0.011	0.00035
	DFVDAQQFSK		47.48	592.779	1183.54	2	-0.008	0.00018
	CDVLVSADWAESNLHAPK		46.79	667.652	1999.93	3	0.02	4.1e-05
	ILAPAHLPQEQSQRPGHIPGAINVPWSR		42.02	614.737	3068.65	5	0.005	0.00011
	SSHTWFVLR		40.94	566.793	1131.57	2	-0.011	0.0009
	ETIAYCR		39.18	451.196	900.378	2	-0.005	0.00031
	DEVLAAINVK		37.95	536.299	1070.58	2	-0.013	0.00028
gi|489500822	11
	IVSTGVSGLSPEIMGLGPIEASKK		74.55	790.774	2369.3	3	0.013	1e-07
	GSLVGMRPDDLAVQMVR		72.19	615.649	1843.93	3	0.982	1.7e-07
	PEAVIVSTAR		69.56	521.793	1041.57	2	-0.01	4.3e-07
	VVAVALGYDFLPGTTVNR		67.29	947.026	1892.04	2	1.017	4.9e-07
	LPDIYIAMGQTAENVAIMTGISR		63.48	822.108	2463.3	3	0.052	1.1e-06
	YCSSSLQTTR		56.73	596.26	1190.51	2	-0.001	4.8e-06
	ELGLTPLAR		52.76	485.285	968.556	2	-0.009	7.7e-05
	IVSTGVSGLSPEIMGLGPIEASK		50.17	1121.61	2241.2	2	0.004	2e-05
	ITTTLLNNLQTYDK		49.77	819.443	1636.87	2	0.005	2.2e-05
	NPLFDGAQER		49.04	573.777	1145.54	2	-0.007	6e-05
	TDQKLPDIYIAMGQTAENVAIMTGISR		44.43	979.818	2936.43	3	0.955	6.8e-05
gi|489500895	11
	AFPLYDGLEEWSLVGR		109.36	617.984	1850.93	3	0.009	1.7e-10
	AFPLYDGLEEWSLVGR		100.65	926.473	1850.93	2	0.011	3.7e-10
	GFGDTEFTEVADIIATALATGSSVDVSALKDR		66.8	814.908	3255.6	4	-0.01	5.5e-07
	IGTPALATR		55.53	450.264	898.513	2	-0.01	5.8e-05
	DTLEMIASENFAPR		53.29	797.384	1592.75	2	0.003	6.9e-05
	QRDTLEMIASENFAPR	Gln->pyro-Glu (N-term Q)	45.16	620.971	1859.89	3	0.007	5.8e-05
	ALFGAEFANVQPHSGAQANAAVLHALMSPGER		44.48	816.164	3260.63	4	0.011	6.7e-05
	QRDTLEMIASENFAPR		37.97	626.646	1876.92	3	0.006	0.00027
	ALFGAEFANVQPHSGAQANAAVLHALMSPGER	Oxidation (M)	35.86	820.175	3276.67	4	0.06	0.00043
	YAEGLPGR		32.28	431.723	861.432	2	-0.003	0.0017
	AVLQAQGSVLTNK		27.35	664.876	1327.74	2	-0.008	0.0027
gi|489501803	11
	VTGPVVDVEFPR		84.11	657.854	1313.69	2	-0.005	1.4e-08
	FTQAGSEVSTLLGR		77.4	733.384	1464.75	2	-0.004	5.5e-08
	ETIEAFDR		68.78	490.733	979.451	2	-0.01	1.2e-06
	GIFPAVDPLASSSTILDPSVVGDEHYR		65.62	948.153	2841.44	3	0.018	7e-07
	GSIPELFNALHAEITFESLAK		52.34	763.405	2287.19	3	1.002	1.2e-05
	VAQEVIR		49.44	408.235	814.456	2	0.986	0.00035
	VVDLLTPYVR		48.86	587.837	1173.66	2	-0.016	2.6e-05
	GVEVIDTGR		42.74	473.252	944.489	2	-0.004	0.0002
	TLTLEVAQHLGDNLVR		31.09	593.662	1777.96	3	-0.003	0.0012
	GDFDHVPEQAFFLIGGLDDLAK		28.41	802.072	2403.19	3	0.019	0.0022
	KPPAFEELEPR		28.01	656.844	1311.67	2	-0.008	0.0024
gi|489504817	11
	FCGAEGTENVMPASAFR		134.02	916.897	1831.78	2	0.011	2.2e-13
	SVLLNIFPSVDTPVCATSVR		120.99	722.046	2163.11	3	0.009	4.5e-12
	AAASGATVLCVSK		104.16	612.307	1222.6	2	-0.006	6.1e-10
	DSFGEDYGVTIADGPMAGLLAR		95.55	752.702	2255.08	3	1.026	1.1e-09
	GNAINTVGELPAVGSPAPAFTLTGGDLGVISSDQFR		94.17	882.964	3527.83	4	0.038	1.5e-09
	GNAINTVGELPAVGSPAPAFTLTGGDLGVISSDQFR		87.55	1176.95	3527.83	3	0.038	6.2e-09
	DSFGEDYGVTIADGPMAGLLAR		81.11	1128.05	2254.09	2	0.034	2.5e-08
	SVLLNIFPSVDTPVCATSVR		81.04	1082.57	2163.12	2	0.013	2.5e-08
	FCGAEGTENVMPASAFR	Oxidation (M)	45.55	924.887	1847.76	2	-0.005	4.2e-05
	DLPFAQK		28.38	409.719	817.424	2	-0.009	0.014
	FCGAEGTENVMPASAFR		25.18	611.596	1831.77	3	-0.003	0.0076
gi|489506601	11
	LAKDEKVEYVDVR		90.88	521.947	1562.82	3	-0.012	3e-09
	TLNINFFVHDPFTLEPYSR		83.47	770.729	2309.16	3	0.017	1.5e-08
	MLTNLINSGFILEK		73.69	796.941	1591.87	2	0.003	1.2e-07
	SVFDDGLAFDGSSIR		72.02	793.377	1584.74	2	-0.002	1.8e-07
	LVPGYEAPINLVYSQR		71.29	606.995	1817.96	3	-0.003	2.1e-07
	FCDLPGIMQHFTIPASAFDK		68.72	762.03	2283.07	3	0.016	3.6e-07
	VEYVDVR		55.16	440.229	878.443	2	-0.007	2.5e-05
	DEKVEYVDVR		53.07	626.3	1250.59	2	-0.028	6e-05
	TPDDVFK		42.35	411.202	820.39	2	-0.007	0.00029
	GFQSIHESDMLLLPDPETAR		38.93	752.706	2255.09	3	0.006	0.00022
	LVPGYEAPINLVYSQR		34.17	909.992	1817.97	2	0.002	0.00062
gi|489510308	11
	KVGVIGYGSQGHAHSLSLR		114.96	492.266	1965.03	4	-0.021	1.7e-11
	VEEQGLDVDTPAEVAK		99.03	850.419	1698.82	2	-0.008	5.2e-10
	QNAEHPIEVVGK		97.19	440.899	1319.67	3	-0.009	7.7e-10
	RQNAEHPIEVVGK		68.57	369.947	1475.76	4	-0.027	3.2e-06
	VGVIGYGSQGHAHSLSLR		62.89	460.246	1836.95	4	-0.005	1.3e-06
	GDGLALALSYAK		58.07	589.822	1177.63	2	-0.004	3.8e-06
	GVPCLVAVEQDPR		48.4	714.851	1427.69	2	-0.003	2.9e-05
	LVADVEGGNK		48.38	501.267	1000.52	2	0	2.9e-05
	QNAEHPIEVVGK	Gln->pyro-Glu (N-term Q)	41.57	652.327	1302.64	2	-0.017	0.00024
	DLMSWVDRPITETA	Oxidation (M)	32.97	825.903	1649.79	2	1.014	0.00081
	RQNAEHPIEVVGK		24.32	493.262	1476.76	3	0.979	0.086
gi|489513510	11
	SQFVIEPLEPGFGYTLGNSLR		89.46	775.405	2323.19	3	0.01	4.1e-09
	EDVTEIILNLK		80.47	643.859	1285.7	2	-0.01	4.5e-08
	IPVDSIYSPVLK		70.85	665.88	1329.75	2	-0.008	2.3e-07
	TLVELFGLAR		70.83	559.83	1117.64	2	-0.004	5.1e-07
	SLVVSSEEDEPVTMYLR		66.28	977.477	1952.94	2	-0.001	6.1e-07
	TESDLLDIR		48.79	531.274	1060.53	2	-0.007	0.0002
	EGVHTVGELVAR		46.14	633.837	1265.66	2	-0.014	4.7e-05
	EGVHTVGELVAR		45.68	422.894	1265.66	3	-0.012	5.2e-05
	TLLSSIPGAAVTSIR		44.84	743.434	1484.85	2	-0.002	0.00016
	GYVPAVQNR		43.33	502.264	1002.51	2	-0.01	0.00024
	LHQLGLSLK		41.93	504.807	1007.6	2	-0.014	0.00029
gi|489997555	11
	VFFSPATGANAVEGEILAK		97.8	641.009	1920.01	3	0.007	6.8e-10
	KGDVYPIGDGFALDFAGGK		86.59	642.996	1925.97	3	0.014	7.6e-09
	VSTFSAADNPVIFWTPEHGAFVVR		77.95	883.119	2646.34	3	0.013	4.9e-08
	AGGDTSTLGVR		72.5	517.264	1032.51	2	-0.007	1.1e-06
	AAGGAAGPLGAK		68.86	470.76	939.505	2	-0.009	1.9e-06
	GALNAAWDK		50.09	473.241	944.468	2	-0.003	2e-05
	LGSSGGVLGAPVGDETYDGEVTAQK		41.3	1204.1	2406.18	2	0.03	0.00013
	KGGQYPIGGDGIAQDFVGGK		38.48	655.329	1962.96	3	-0.015	0.00025
	FSGGEVSWNR		38.27	569.768	1137.52	2	0.001	0.00026
	EFTTVPAVLAEQLK		31.77	773.429	1544.84	2	-0.001	0.001
	FSAADKPVIFWTPDHGAFVVR		30.5	590.808	2359.2	4	-0.007	0.0014
gi|499253275	11
	TVSPQLYIALGISGAIQHR		115.82	675.382	2023.12	3	0.004	2.6e-11
	AEVLVLVEHAEGALKK		110.12	569.33	1704.97	3	-0.011	4.7e-11
	GVGSAENFSVVEALADSLGAAVGASR		109.9	1217.62	2433.22	2	0.008	2.2e-10
	GVGSAENFSVVEALADSLGAAVGASR		99.67	812.082	2433.22	3	0.011	4.5e-10
	TIVAVNKDEEAPIFEIADYGVVGDLFK		82.83	984.852	2951.53	3	0.016	1.7e-08
	EPAVAGDRPELTEATIVVAGGR		80.74	736.719	2207.14	3	-0.02	2.7e-08
	ALGEPAAVVVGVPGTAAPLVDGLK		80.62	734.421	2200.24	3	-0.004	2.8e-08
	AEVLVLVEHAEGALK		48.56	526.632	1576.87	3	-0.009	2.8e-05
	AAVDSGYYPGQFQVGQTGK		45.98	658.319	1971.94	3	0.004	4.9e-05
	VAPQLTEVIK		43.76	549.328	1096.64	2	-0.008	7.9e-05
	AAVDSGYYPGQFQVGQTGK		35.26	986.98	1971.95	2	0.013	0.00049
gi|554796925	11
	QLAIGQDAPIEVVR		94.15	754.924	1507.83	2	-0.003	1.5e-09
	VDNVDNLTVAR		92.6	608.81	1215.61	2	0.979	9.8e-09
	AVADSDEFVVAVR		82.62	689.346	1376.68	2	-0.016	1.8e-08
	VGDEVLAVGAPLGLR		69.66	733.42	1464.83	2	-0.005	2.9e-07
	QLAIGQDAPIEVVR	Gln->pyro-Glu (N-term Q)	69.28	746.413	1490.81	2	0.001	3.2e-07
	GGILENDVIVK		68.74	578.828	1155.64	2	-0.008	3.2e-06
	HVTLTVKPDPDST		61.58	705.365	1408.71	2	-0.005	1.8e-06
	SVSNAIASGAQVANVK		59.27	758.894	1515.77	2	0.968	3.2e-05
	SLSDSASGLGFAIPVNEMK		47.3	961.984	1921.95	2	0.008	0.00013
	EVPANLVGR		36.49	477.768	953.522	2	-0.007	0.00038
	HVTLTVKPDPDST		23.91	470.577	1408.71	3	-0.01	0.0057
gi|489496413	10
	STTAELAELHDLVGGLR		113.46	594.651	1780.93	3	-0.001	2.3e-11
	IAIPDTEYDREFWR		87.94	604.294	1809.86	3	-0.008	5.7e-09
	STTAELAELHDLVGGLR	Acetyl (Protein N-term)	72.9	912.978	1823.94	2	0.998	1.5e-07
	ILTDIELLDTDVSELDLER		66.45	1101.58	2201.14	2	0.013	5.9e-07
	ILTDIELLDTDVSELDLER		64.4	734.722	2201.14	3	0.012	9.2e-07
	FGDNPATR		62.73	439.207	876.4	2	-0.009	4e-06
	AAVPQPSEK		53.21	463.746	925.478	2	-0.009	2.3e-05
	RIVIDADR		52.35	479.27	956.525	2	-0.016	0.00015
	IVIDADR		44.65	401.223	800.431	2	-0.008	0.00043
	STTAELAELHDLVGGLR		28.2	891.468	1780.92	2	-0.01	0.0023
gi|489498816	10
	LGIPQISTGELFR		99.89	715.902	1429.79	2	-0.004	1.4e-09
	TVDAVGTMDEVFAR		82.38	755.861	1509.71	2	-0.006	1.9e-08
	VSEEVLLER		79.09	537.292	1072.57	2	-0.007	4.2e-07
	GTDIDAVLEFR		76.63	618.313	1234.61	2	-0.007	6.5e-08
	DETAPLLEYYR		74.14	685.332	1368.65	2	-0.008	1.1e-07
	RGTDIDAVLEFR		58.76	696.365	1390.72	2	-0.004	3.4e-05
	VYRDETAPLLEYYR		54.83	894.947	1787.88	2	0.99	8.4e-06
	GRADDTDDVILNR		52.22	487.245	1458.71	3	0.006	1.5e-05
	ALHEMLER	Oxidation (M)	34.44	507.753	1013.49	2	-0.005	0.0018
	VLLLGPPGAGK		25.37	511.319	1020.62	2	-0.009	0.012
gi|489502347	10
	AQEIMTELEIAPTR		90.64	801.412	1600.81	2	-0.003	2.1e-08
	GGTNLTQVLK		75.87	515.791	1029.57	2	-0.014	8e-07
	VSALLEALPK		73.44	520.818	1039.62	2	-0.006	6e-07
	RGGTNLTQVLKDAESDEVLGK		71.48	558.297	2229.16	4	0	2e-07
	AQEIMTELEIAPTRR		70.82	586.645	1756.91	3	0	2.3e-07
	ALPQLTDEQR		61.31	585.804	1169.59	2	-0.011	2e-06
	RGGTNLTQVLK		56.23	593.845	1185.68	2	-0.007	3.9e-05
	RGGTNLTQVLKDAESDEVLGK		50.31	744.056	2229.14	3	-0.015	1.9e-05
	AQEIMTELEIAPTR	Oxidation (M)	40.96	809.911	1617.81	2	0.999	0.00014
	DAESDEVLGK		38.36	531.753	1061.49	2	0.003	0.00025
gi|489509098	10
	LDQSGPTVSQTVSR		133.49	737.875	1473.73	2	-0.007	1.1e-12
	TIYDLEEEGVTPLR		83.72	817.919	1633.82	2	0.003	1.4e-08
	QLTEHVQGDIDLITR	Gln->pyro-Glu (N-term Q)	82.47	860.937	1719.86	2	-0.019	2e-08
	LTELPAGSPVAVVVR		77.96	754.445	1506.88	2	-0.001	5.7e-08
	VTVETTPGGGVTIVIPGHENVTLPHEMAHAVK		63.29	823.437	3289.72	4	0.005	1.2e-06
	LKDAGVVPNAR		63.17	570.325	1138.64	2	-0.01	6e-06
	LDQSGPTVSQTVSR		51.1	492.245	1473.71	3	-0.03	1.6e-05
	ALAIAVMR		38.65	422.747	843.48	2	-0.02	0.0019
	QLTEHVQGDIDLITR		33.32	579.977	1736.91	3	0.003	0.0015
	VTVETTPGGGVTIVIPGHENVTLPHEMAHAVK		25.47	658.956	3289.74	5	0.029	0.0041
gi|489515941	10
	FVLDAVSQSGVQIPAGIIEHQR		118.65	788.757	2363.25	3	-0.009	7.5e-12
	VTFATWAIVTGK		88.41	647.362	1292.71	2	-0.003	5.1e-09
	VPVFVFHPAGGSTVVYEPLLGR		67.64	781.093	2340.26	3	-0.007	4.5e-07
	VDIAIVGLSTR		59.15	572.334	1142.65	2	-0.013	3.2e-05
	AIDTAQIQPYDGHVTLYMADR		49.19	793.392	2377.15	3	0.017	2.4e-05
	TSYLDNR		48.81	434.712	867.409	2	0	3e-05
	TQTAEEIAR		42.16	509.756	1017.5	2	-0.012	0.00068
	ALGQIEADR		41	486.758	971.502	2	-0.002	0.0017
	ALGQIEADRTSEVGKQ		27.54	567.963	1700.87	3	-0.002	0.0026
	LVTTMTR	Oxidation (M)	24.26	419.731	837.447	2	1.004	0.0053
gi|489997710	10
	LVGITSDIGSVTVAGDAR		135.01	865.967	1729.92	2	-0.001	2.2e-13
	AGQGSVMVPISAGLATPHE		95.84	911.46	1820.91	2	-0.003	1e-09
	IQAVQTSDFIQPGK		74.7	766.407	1530.8	2	-0.006	9.9e-08
	LTINNVLLR		66.78	528.328	1054.64	2	-0.009	2.2e-06
	ATVNLTKPIANGLTYNFTFK		34.16	738.733	2213.18	3	0.988	0.00063
	AVDLVLVAVNQSPDVSDR		33.96	633.331	1896.97	3	0.975	0.00065
	AVDLVLVAVNQSPDVSDR		31.94	948.997	1895.98	2	-0.016	0.001
	LPASGMLFVGTPDGQIVAPGPLPSNQAAK		31.93	945.173	2832.5	3	0.012	0.001
	AGQGSVMVPISAGLATPHE		31.09	607.975	1820.9	3	-0.005	0.0012
	LVGITSDIGSVTVAGDAR		28.63	577.645	1729.91	3	-0.007	0.0021
gi|489997754	10
	VQFQSGGANSPALYLLDGLR		151	1054.05	2106.09	2	1.002	7e-15
	VQFQSGGANSPALYLLDGLR		100.11	703.035	2106.08	3	0.994	4.1e-10
	PGLPVEYLQVPSPSMGR		73.46	913.977	1825.94	2	0	1.7e-07
	ALGATPNTGPAPQGA		57.59	661.835	1321.65	2	-0.008	1.5e-05
	NDPLLNVGK		54.47	485.267	968.52	2	-0.009	1e-05
	WETFLTSELPGWLQANR		53.32	1025.02	2048.03	2	1.015	1.3e-05
	FQDAYNAGGGHNGVFDFPDSGTHSWEYWGAQLNAMKPDLQR		47.23	917.819	4584.06	5	1.015	6.2e-05
	WETFLTSELPGWLQANR		44.05	683.349	2047.03	3	0.009	7.4e-05
	FLEGFVR		43.11	434.236	866.458	2	-0.007	0.00011
	PGLPVEYLQVPSPSMGR		38.12	609.653	1825.94	3	-0.002	0.00031
gi|554794629	10
	LLDNPTVTSIASEYVK		103.2	875.467	1748.92	2	-0.001	2.1e-10
	LIDTAYAYGNEAAVGR		73.16	561.95	1682.83	3	0.003	2.8e-07
	LIDTAYAYGNEAAVGR		66.94	842.415	1682.82	2	-0.01	5.3e-07
	LGLDYVDLYLIHWPAPPVGK		58.06	756.084	2265.23	3	0.012	3.6e-06
	TPAQVLLR		54.16	449.275	896.536	2	-0.008	4.1e-05
	AIAASGVAR		53.53	408.235	814.456	2	-0.01	0.00014
	LATPDQGFTR		53.42	553.281	1104.55	2	-0.008	2.7e-05
	EELFVTTK		51.36	483.756	965.497	2	-0.01	5.1e-05
	WNLQLGNAVVVR		50.53	684.882	1367.75	2	-0.018	1.8e-05
	VREDPLTYAGT		41.3	611.31	1220.61	2	0.002	0.00013
gi|489495247	9
	NFQVVSIPTLILFKDGQPVK		126.38	748.434	2242.28	3	0.009	1.4e-12
	ATDLTVAKLDVDTNPETAR		116.01	677.353	2029.04	3	0.004	2.1e-11
	MVAPVLEEIATER		106.14	729.383	1456.75	2	-0.007	1.2e-10
	MVAPVLEEIATER	Oxidation (M)	93.26	737.383	1472.75	2	-0.003	2.7e-09
	LDVDTNPETAR		80.06	615.801	1229.59	2	-0.002	1.2e-07
	NFQVVSIPTLILFK		60.38	809.985	1617.96	2	0.007	4.1e-06
	ATDLTVAK		55.21	409.73	817.446	2	-0.009	5.8e-05
	LDVDTNPETARNFQVVSIPTLILFK		38.33	944.519	2830.53	3	1.007	0.00025
	ELSDVVPNLN		33.91	550.282	1098.55	2	-0.007	0.0023
gi|489498101	9
	AAAAGGQVIAEPADIPSVGR		117.8	925.491	1848.97	2	-0.002	4e-11
	MSFITDPTGAAVGLWQANR		98.73	679.008	2034	3	0.003	5.5e-10
	FAVLSDPQGAIFSVLKPAPQQ		90.79	738.408	2212.2	3	0.013	3.1e-09
	VVPGGGQVMMPAFDIGDAGR		82.1	987.481	1972.95	2	-0.002	2e-08
	MSFITDPTGAAVGLWQANR		71.88	1018.01	2034.01	2	0.013	2.6e-07
	FAVLSDPQGAIFSVLKPAPQQ		58.25	1107.11	2212.2	2	0.011	3.5e-06
	AAAAGGQVIAEPADIPSVGR		52.34	617.327	1848.96	3	-0.01	7.3e-05
	VVPGGGQVMMPAFDIGDAGR		49.21	658.987	1973.94	3	0.991	2.4e-05
	VVPGGGQVMMPAFDIGDAGR	Oxidation (M)	33.22	995.483	1988.95	2	0.007	0.00077
gi|489498502	9
	IGLATAEDIR		93.48	529.791	1057.57	2	-0.009	1.3e-08
	EGLTVLEYFINTHGAR		74.87	607.318	1818.93	3	0.004	9.5e-08
	LVDVSQDVIVR		67.95	621.852	1241.69	2	-0.009	5.8e-06
	NIAVQPTEEAR		58.32	614.314	1226.61	2	-0.013	3.4e-06
	VQELFEAR		54.5	496.262	990.509	2	-0.004	3.8e-05
	LIPAGTGINR		51.59	506.296	1010.58	2	-0.01	9e-05
	VLTDAAINCR		48.05	561.778	1121.54	2	1.004	3.1e-05
	GLADTALR		30.79	408.729	815.443	2	-0.007	0.032
	GIVVELAER		27.05	493.284	984.554	2	-0.006	0.038
gi|489499444	9
	DALVSTFQDLYGPAQVVFQEMITSR		118.72	939.476	2815.41	3	1.015	7.4e-12
	FTPGGLVLTEWQGAAVYR		107.79	983.012	1964.01	2	-0.006	8.4e-11
	HPTTDSLTESANR		94.63	714.835	1427.66	2	-0.008	2.3e-09
	FTPGGLVLTEWQGAAVYR		72.29	655.673	1964	3	-0.018	1.7e-07
	HPTTDSLTESANR		62.47	476.892	1427.65	3	-0.01	2.5e-06
	HLLINDLPIER		50.34	666.883	1331.75	2	-0.004	1.9e-05
	LKDELLRQ		47.79	507.793	1013.57	2	-0.016	0.00017
	QAQDVSWGMTAPGGAPTPVADR		35.87	1106.54	2211.06	2	0.018	0.00043
	LKDELLR		30.97	443.765	885.516	2	-0.012	0.009
gi|489502422	9
	VSAQAVNQIAPPFNATQPVPATVWIQETGDHQLAQAQLDR		128.31	1078.55	4310.15	4	0.966	9.3e-13
	TLSGDLTTNPTAATGNVK		126.58	880.953	1759.89	2	-0.004	1.4e-12
	GSGNSVQMTLSK	Oxidation (M)	116.62	612.794	1223.57	2	-0.007	1.2e-11
	GSGNSVQMTLSK		107.98	604.797	1207.58	2	-0.007	9.3e-11
	TLSGDLTTNPTAATGNVK		48.86	587.636	1759.89	3	-0.008	4.3e-05
	VQVTKPPVS		45.41	477.78	953.546	2	-0.009	6e-05
	IPGLSLK		42.37	364.235	726.456	2	-0.008	0.00041
	AEGRDTINGQNTIR		41.47	515.922	1544.74	3	0.974	0.00065
	DTINGQNTIR		30.96	566.779	1131.54	2	0.976	0.0027
gi|489502678	9
	AVATAEAIAR		77.81	486.774	971.534	2	-0.006	5e-07
	AGRPTPEMLAYQYLQTLPEMAR		70.69	846.104	2535.29	3	0.028	2.4e-07
	LLGKPGEDGVFR		62.03	429.902	1286.68	3	-0.013	1.5e-06
	KPVEGSLGTPPR		59.81	413.23	1236.67	3	-0.016	6.2e-06
	QAQILAAEGAK		55.77	550.3	1098.59	2	-0.018	3.3e-05
	VWVVPSDFNAALQGFTR		54.62	954.505	1907	2	1.022	7.6e-06
	QAAILAAEADR		53.06	564.798	1127.58	2	-0.013	6.5e-05
	FEPSPVEDQPK		44.51	637.306	1272.6	2	0.994	0.00029
	GVLDEATGR		35.69	459.235	916.455	2	-0.007	0.0053
gi|489508745	9
	LVDAADPEVVFVSGEVR		93.89	901.463	1800.91	2	-0.014	8.8e-09
	IAPLDGVGALLR		76.79	597.86	1193.71	2	-0.007	6.3e-08
	ADEALPFAAIAVGAALVR		74.52	877.998	1753.98	2	0.009	1e-07
	GSGLAAQGLAEVCAALR		64.12	816.913	1631.81	2	-0.002	9.7e-07
	DADMLSELGEPVDR		63.13	773.858	1545.7	2	0.003	1.3e-06
	ALIATGEQVLVNEHLIGPPPATVIR		62.84	870.173	2607.5	3	0.024	2.5e-06
	LYQGATISSTK		51.92	584.812	1167.61	2	-0.005	1.4e-05
	SRTDLLSTLPQR		32.03	693.887	1385.76	2	-0.003	0.0011
	RPTYVFAAVDHTGADVK		30.14	616.316	1845.93	3	-0.011	0.0015
gi|489509793	9
	LQFTATTLSGAPFDGASLQGK		152.74	1055.55	2109.07	2	0.001	4.8e-15
	YNLNFTNLNDADGVIWAR		135.37	1048.51	2095.01	2	-0.001	2.1e-13
	ADGTSTFVNNPTAAMSQDELSGR		121.95	790.695	2369.06	3	1.004	3.7e-12
	YNLNFTNLNDADGVIWAR		101.18	699.347	2095.02	3	0.006	4.4e-10
	ADVGAMQSFVSK		96.55	620.301	1238.59	2	-0.009	8.9e-10
	YNVPWQPAFVFYR		93.12	843.927	1685.84	2	0.005	1.9e-09
	ADVGAMQSFVSK	Oxidation (M)	73.13	628.799	1255.58	2	0.992	1.4e-07
	ADGTSTFVNNPTAAMSQDELSGR		55.02	1185.54	2369.07	2	1.008	6.9e-06
	LQFTATTLSGAPFDGASLQGK		54.71	704.03	2109.07	3	-0.005	7.4e-06
gi|489509966	9
	VFEALDELSAIVEEAR		102.59	597.644	1789.91	3	0	1.4e-09
	LVSQNEVVAAANAESTR		90	879.95	1757.89	2	-0.005	3.6e-09
	LVDTAHAEADR		89.7	399.863	1196.57	3	-0.01	5.9e-09
	EYEASVSR		64.98	470.718	939.421	2	-0.009	1.1e-06
	TAAGTHDYAVR		51.86	581.279	1160.54	2	-0.013	1.4e-05
	GVPMTAGCVVPR		49.86	616.809	1231.6	2	0.017	2.1e-05
	TAAGTHDYAVR		44.41	387.855	1160.54	3	-0.014	6.8e-05
	THADSMVSSATTEAESILNHAR		43.48	776.703	2327.09	3	0.007	8.4e-05
	MVADAREEAIR		28.86	420.88	1259.62	3	-0.012	0.002
gi|489514714	9
	QLISLIHDQANAVQTTR	Gln->pyro-Glu (N-term Q)	119.53	631.006	1890	3	0.001	6.2e-12
	YSEGAAAGTEDAER		102.38	713.806	1425.6	2	-0.004	2e-10
	NHVNFFQELADLDR		94.6	859.418	1716.82	2	0	1.3e-09
	ALEELAAAFPGDGWLGSAADK		75.74	1045	2087.98	2	-0.038	7.9e-08
	KYSEGAAAGTEDAER		72.94	518.901	1553.68	3	-0.014	4.2e-07
	ALEELAAAFPGDGWLGSAADKYAGK		65.13	836.755	2507.24	3	0.009	7.8e-07
	NRNHVNFFQELADLDR		59.93	663.658	1987.95	3	0.987	2.4e-06
	YSEGAAAGTEDAERAPVEADAGGGQK		59.79	836.383	2506.13	3	0.005	2.5e-06
	KYSEGAAAGTEDAERAPVEADAGGGQK		28.09	659.812	2635.22	4	1.004	0.0023
gi|489515590	9
	GTGEPPGIGSVGGLFVDALR		164.58	950.006	1898	2	0.007	3.7e-16
	SLGVYAVNYPASNDFASSDFPK		110.8	1175.06	2348.1	2	0.007	4.1e-11
	SLGVYAVNYPASNDFASSDFPK		105.56	783.707	2348.1	3	0.003	1.3e-10
	DAGSHIQSMAMSCPQTR		87.17	622.594	1864.76	3	-0.009	2.3e-09
	TVIDGIRDAGSHIQSMAMSCPQTR		69.8	655.807	2619.2	4	-0.005	2.9e-07
	GTGEPPGIGSVGGLFVDALR		68.92	633.671	1897.99	3	0.002	3.4e-07
	TVIDGIR		50.46	387.224	772.433	2	-0.012	0.00031
	DAGSHIQSMAMSCPQTR	Oxidation (M)	50.38	628.26	1881.76	3	0.993	9.2e-06
	GTGEPPGIGSVGGLFVDALRSQVGAK		35.5	823.781	2468.32	3	0.02	0.00047
gi|489515710	9
	ITGTATGVDMANPMSPVNK		145.63	952.465	1902.92	2	-0.002	2.2e-14
	SVGLGNVNGVTLGYTSGTGQGNASATKDGSHYK		113.6	800.379	3197.49	4	0.949	2.2e-11
	SVGLGNVNGVTLGYTSGTGQGNASATK		111.13	837.752	2510.24	3	0.994	3.8e-11
	ITGTATGVDMANPMSPVNK	2 Oxidation (M)	101.83	645.972	1934.89	3	-0.015	2.8e-10
	ITGTATGVDMANPMSPVNK	Oxidation (M)	87.1	960.459	1918.9	2	-0.009	6.8e-09
	ITGTATGVDMANPMSPVNK	Oxidation (M)	85.79	640.643	1918.91	3	-0.004	9e-09
	ITGTATGVDMANPMSPVNK		64.75	635.318	1902.93	3	0.015	8.5e-07
	SFEIEVTCS		40.57	530.717	1059.42	2	-0.006	0.00014
	VVIDGKDQNVTGSVVCTTAAGNVNIAIGGAATGIAAVLTDGNPPEVK		24.22	1131.85	4523.38	4	1.071	0.0054
gi|489996564	9
	GVLVVNAPTSNIHSAAEHALALLLAASR		104.45	699.649	2794.57	4	0.021	2.7e-10
	AGVGLDNVDVDAATAR		74.28	772.389	1542.76	2	0	1.2e-07
	LAPSTVAALGDQVEVR		59.74	813.439	1624.86	2	-0.014	2.5e-06
	LDQDVPDDVR		57.44	586.288	1170.56	2	0.011	7.4e-06
	LLAAVPEADALLVR		46.47	725.931	1449.85	2	-0.008	4.4e-05
	AGTDVAESVR		45.97	502.752	1003.49	2	-0.005	0.00051
	TAIAAAVDAYK		43.8	547.292	1092.57	2	-0.011	0.00046
	SLPVVLIADK		31.79	527.824	1053.63	2	-0.01	0.001
	QIPAADASLR		27.9	521.282	1040.55	2	-0.012	0.0057
gi|489996587	9
	IYSEADEAWR		83.29	620.281	1238.55	2	-0.01	1.6e-08
	TENLTVQPER		70.28	594.297	1186.58	2	0.98	3.5e-07
	IYSEADEAWRK		68.22	456.555	1366.64	3	-0.009	4.7e-07
	TENLTVQPER	Acetyl (Protein N-term)	67.05	614.808	1227.6	2	-0.008	2.6e-06
	KAIDGLFT		57.55	432.741	863.467	2	-0.008	4.2e-05
	TENLTVQPER		34.54	396.207	1185.6	3	0.001	0.0035
	IYSEADEAWR		32.11	413.855	1238.54	3	-0.013	0.00097
	IYSEADEAWRK		31.27	684.349	1366.68	2	0.031	0.0012
	AIDGLFT		26.72	368.693	735.372	2	-0.009	0.01
gi|489996861	9
	VIGLSSIAGIAGNR		91.83	664.386	1326.76	2	-0.005	1.2e-08
	AGEPPLTGSLLIGGAGR		86.97	783.435	1564.86	2	-0.001	7e-09
	WDAVLAVNLLAPLR		76.72	775.961	1549.91	2	0.01	6.4e-08
	AGMIGITQALAPGLAAK		71.84	791.949	1581.88	2	-0.007	1.8e-07
	GIGATIAEVFAR		70.9	602.836	1203.66	2	-0.005	8.2e-07
	ADILVNNAGITR		63.1	628.84	1255.66	2	-0.023	1.1e-05
	VVVVGGTPEAAASTNER		58.1	828.926	1655.84	2	-0.011	3.6e-06
	VAIVTGAAR		52.9	429.26	856.505	2	-0.009	0.00023
	LTEGLVGNGSIGEGGR		33.63	758.385	1514.76	2	-0.014	0.0007
gi|489997867	9
	VTTCEEFADALR		102.5	700.813	1399.61	2	0	2.5e-10
	IAEGMGVPAR		63.89	500.761	999.508	2	-0.009	2.4e-06
	GAGIPAVER		49.42	435.24	868.465	2	-0.011	2.3e-05
	ALDLLDISRPTMDFVK	Oxidation (M)	43.52	617.329	1848.96	3	-0.001	8.3e-05
	AAFAEPGPHLIDVVVPSLVG		42.57	994.552	1987.09	2	0.012	0.0001
	GPGLTAAAR		41.53	407.228	812.441	2	-0.01	0.001
	IAEGMGVPAR	Oxidation (M)	39.89	508.766	1015.52	2	0.006	0.0029
	ALDLLDISRPTMDFVK		36.1	611.997	1832.97	3	0	0.00041
	AAFAEPGPHLIDVVVPSLVG		31.76	663.369	1987.09	3	0.008	0.0011
gi|499253028	9
	TAGGSLASDAQLAALR		126.23	751.396	1500.78	2	-0.012	1.8e-12
	VEEGIEGLVHISELAER		107.9	627.326	1878.96	3	-0.012	7.6e-11
	FAAAETAGR		53.67	447.223	892.432	2	-0.008	7.5e-05
	VIDIDLER		51.42	486.767	971.518	2	-0.01	0.00011
	GFLPASLVEMR		50.21	610.326	1218.64	2	-0.007	2e-05
	TEGVIPAR		49.19	421.735	841.456	2	-0.009	0.00023
	LVPFGAFVR		42.46	503.293	1004.57	2	-0.01	0.00077
	GTVIEVVK		34.44	422.756	843.498	2	-0.009	0.0047
	AWGTIEALK		25.4	494.77	987.525	2	-0.014	0.018
gi|499253317	9
	IADLSLADFGR		104.89	589.305	1176.6	2	-0.019	2e-09
	VNVKPQVDLWTFGDTGR		79.59	644.67	1930.99	3	-0.001	3.4e-08
	GVTEETTTGVLR		72.26	631.829	1261.64	2	-0.009	4.4e-07
	IHVEALGGHLTK		71.76	425.575	1273.7	3	-0.011	5.3e-07
	SIIVLSEGR		46.79	487.279	972.543	2	-0.018	0.00013
	VLICGYGDVGK		41.31	585.287	1168.56	2	-0.003	0.00013
	HSLIDGINR		39.4	512.775	1023.54	2	-0.011	0.0002
	GTDALIGGK		29.25	416.233	830.451	2	0.001	0.0021
	EQAEYLGVDVEGPYKPDHYR		28.26	592.034	2364.11	4	0.004	0.0022
gi|554795369	9
	VSAGEAEEAEPADEGAAR		106.82	879.892	1757.77	2	-0.001	9.7e-11
	LIAGLDDAVVGLSADESR		103.88	900.968	1799.92	2	-0.004	1.8e-10
	QYGIEPQQLFGYLQER		78.23	984.989	1967.96	2	-0.011	4.6e-08
	NQLPTMFADVR		63.81	646.323	1290.63	2	-0.007	1.8e-06
	FNELLVEQGSSR		55.5	689.848	1377.68	2	-0.007	2.6e-05
	QYGIEPQQLFGYLQER	Gln->pyro-Glu (N-term Q)	54.82	976.493	1950.97	2	0.024	7.2e-06
	ASLSDQVR		48.85	438.228	874.441	2	-0.01	0.00018
	YGQAVAESDVQPLGRPNIEVTK		46.64	791.081	2370.22	3	0.005	4.2e-05
	AAFDAEAR		46.29	425.701	849.387	2	-0.011	0.00022
gi|554799228	9
	VIQGFMIQGGDPTGTGR		100.79	867.432	1732.85	2	-0.007	3.5e-10
	HTIFGEVIDAESQR		72.06	534.6	1600.78	3	-0.005	2.2e-07
	TVANFVGLAQGTK		69.96	653.357	1304.7	2	-0.01	2.8e-07
	VIQGFMIQGGDPTGTGR		61.95	578.624	1732.85	3	-0.006	3.5e-06
	HTIFGEVIDAESQR		57.43	801.398	1600.78	2	-0.003	4.1e-06
	DYSTQNASGGPSGPFYDGAVFHR		42.68	810.698	2429.07	3	0.004	9.9e-05
	VIQGFMIQGGDPTGTGR	Oxidation (M)	29.51	875.418	1748.82	2	-0.03	0.0017
	RHTIFGEVIDAESQR		26.26	586.633	1756.88	3	-0.009	0.0034
	RHTIFGEVIDAESQR		24.79	879.454	1756.89	2	0.007	0.0047
gi|489495666	8
	IEASDISVAAR		74.91	566.298	1130.58	2	-0.011	7.9e-07
	AVNPESTFSR		60.92	554.27	1106.53	2	-0.009	1.9e-06
	IYQEIINFCK		53.48	658.822	1315.63	2	0	9.7e-06
	LPNISASVPQLVAAIK		47.02	810.99	1619.97	2	0.005	7.4e-05
	ILAEFPDYLTEEQRVPDNLAELGR		42.39	930.16	2787.46	3	0.05	0.00011
	AFAEPAGIK		41.39	452.246	902.477	2	-0.009	0.00071
	LTQLPDTNIIK		37.72	628.859	1255.7	2	0.986	0.0021
	VPDNLAELGR		30.88	542.791	1083.57	2	0.995	0.0013
gi|489495969	8
	GAGGLPSAAIGGGVAVGEPVVAMGNSGGQGGTPR		142.06	969.162	2904.46	3	0.011	4.8e-14
	GAGGLPSAAIGGGVAVGEPVVAMGNSGGQGGTPR	Oxidation (M)	116.6	974.492	2920.45	3	0.007	1.2e-11
	TQDVAVLQLR		80.99	571.826	1141.64	2	-0.007	1e-07
	GAGGLPSAAIGGGVAVGEPVVAMGNSGGQGGTPR		72.78	727.368	2905.44	4	0.99	1.5e-07
	TGNVTLAEGPPA		67.49	563.786	1125.56	2	-0.009	5.2e-07
	SGGGSPTVHIGPTAFLGLGVVDNNGNGAR		49.29	908.125	2721.35	3	0.989	2.4e-05
	SGGTRTGNVTLAEGPPA		43.09	792.9	1583.79	2	-0.004	0.0004
	VVGSAPAASLGISTGDVITAVDGAPINSATAMADALNGHHPGDVISVTWQTK		42.92	1009.12	5040.58	5	1.055	9.4e-05
gi|489498684	8
	ELTDEELAER		78.79	602.784	1203.55	2	-0.008	1.2e-07
	AVGVSPGELR		65.23	492.773	983.531	2	-0.009	2.9e-06
	FQMATGQLNNNR		56.49	697.339	1392.66	2	0.007	5e-06
	ELGLATGPDGKES		54.77	637.312	1272.61	2	-0.011	7.3e-06
	EELFNLR		43.04	460.742	919.469	2	-0.007	0.0012
	ERELGLATGPDGKES		33.57	520.261	1557.76	3	-0.003	0.0012
	ELGLATGPDGK		32.04	529.276	1056.54	2	-0.008	0.01
	AVGVSPGELR	Acetyl (Protein N-term)	24.45	514.275	1026.54	2	0.985	0.014
gi|489500385	8
[truncated: 2,257 more rows]
