# Supplementary material for: Proteomic characterisation of bovine and avian purified protein derivatives and identification of specific antigens for serodiagnosis of bovine tuberculosis
Source: Clin Proteomics. 2017 Nov 2;14:36. doi: 10.1186/s12014-017-9171-z (PMC5669029; doi:10.1186/s12014-017-9171-z)
Supplement: Supplementary file 2 — Additional file 2. Peptides and proteins identified in aPPD. [file 12014_2017_9171_MOESM2_ESM.xlsx]

## Sheet: Comparative
NCBI_Acc	Description	MW (Da)	pI	Sample: PPDa-1						Sample: PPDa-2						Sample: PPDa-3
				Protein score	Num. fragm	Uniq. pept	emPAI	Coverage	%PSM	Protein score	Num. fragm	Uniq. pept	emPAI	Coverage	%PSM	Protein score	Num. fragm	Uniq. pept	emPAI	Coverage	%PSM		Mean % PSM	SD % PSM
gi|489973362	MULTISPECIES: bacterioferritin [Mycobacterium avium complex (MAC)]	18559	4.55	1295.92	109	24	157.68	100	0.00819857	3500.32	956	47	1790.91	100	0.0363388	3131.05	939	42	740.73	93.1	0.0371366		0.0272247	0.0164819
gi|497662805	ModD protein, partial [Mycobacterium avium]	32104	4.84	1729.67	312	22	5.03	34.5	0.0234675	1855.24	437	22	4.3	34.5	0.0166109	1686.56	406	20	3.66	40.7	0.016057		0.0187118	0.00412785
gi|497665169	MULTISPECIES: molecular chaperone GroEL [Mycobacterium avium complex (MAC)]	56580	4.84	3840.82	244	59	40.45	70.8	0.0183528	4353.66	375	55	32.31	78.2	0.0142542	4302.09	409	53	25.75	81.3	0.0161756		0.0162609	0.0020506
gi|500044420	PPE family protein [Mycobacterium avium]	39773	5.91	1926.23	241	29	6.18	83.3	0.0181271	2203.32	392	25	3.74	71.3	0.0149004	1927.16	315	23	3.28	69	0.012458		0.0151618	0.0028436
gi|489970321	MULTISPECIES: 50S ribosomal protein L7/L12 [Mycobacterium avium complex (MAC)]	13422	4.56	1586.29	187	25	418.58	90.8	0.0140654	2179.52	364	28	1037.75	96.9	0.0138361	2035.31	351	27	418.58	85.4	0.0138817		0.0139278	0.000121398
gi|564987547	acyl dehydratase [Mycobacterium avium]	36393	5.44	1439.25	75	21	11.06	66.2	0.00564122	3113.84	487	37	17.97	78.5	0.0185115	2968.59	439	34	17.96	85.3	0.0173621		0.0138383	0.00712207
gi|489970303	MULTISPECIES: elongation factor Tu [Mycobacterium avium complex (MAC)]	43744	5.17	1750.57	114	26	8.63	79.5	0.00857465	3448.35	416	46	31.85	85.6	0.0158127	3180.12	381	43	21.51	84.6	0.0150682		0.0131519	0.00398141
gi|489970531	MULTISPECIES: hypothetical protein [Bacteria]	17175	6.26	1859.1	190	31	89.32	64.7	0.0142911	1862.24	293	24	55.25	60.7	0.0111373	1581.24	247	23	43.36	60.7	0.00976864		0.0117323	0.0023192
gi|4566238	10 kD heat shock protein [Mycobacterium avium subsp. avium ATCC 25291]	10742	4.67	1246.93	157	19	128.9	99	0.011809	1567.74	279	22	128.95	99	0.0106051	1587.61	306	21	187.89	99	0.012102		0.0115054	0.000793281
gi|489973377	MULTISPECIES: hypothetical protein [Mycobacterium avium complex (MAC)]	34809	5.33	999.43	132	15	3.65	41.2	0.00992854	1874.27	310	26	8.45	60.6	0.0117835	1589.19	281	22	6.46	60.3	0.0111133		0.0109418	0.000939292
gi|497665641	serine protease [Mycobacterium avium]	35580	4.98	1322.62	211	22	4.66	63.1	0.0158706	1319.81	178	17	2.57	61.9	0.006766	1218.02	193	15	2.18	45.6	0.00763298		0.0100899	0.00502501
gi|497664451	MULTISPECIES: hypothetical protein [Mycobacterium avium complex (MAC)]	27347	4.96	1632.57	181	27	26.37	48.8	0.0136141	1499.98	185	22	22.56	46.9	0.00703208	1403.39	184	22	19.26	48.8	0.00727704		0.00930775	0.00373145
gi|500042691	MULTISPECIES: diacylglycerol acyltransferase [Mycobacterium avium complex (MAC)]	36211	5.91	1265.86	132	21	9.93	57.9	0.00992854	1466.12	245	20	5.93	52.4	0.00931276	1381.15	218	20	5.93	40.1	0.00862171		0.00928767	0.000653777
gi|656316315	peptidase S1 [Mycobacterium avium]	47983	6.98	1904.22	154	27	5.1	38.7	0.0115833	2386.79	209	32	5.65	54.5	0.00794435	2231.43	204	32	5.65	54.5	0.00806802		0.00919856	0.00206617
gi|497665032	hypothetical protein [Mycobacterium avium]	14215	5.57	1054.64	182	19	12.1	67.9	0.0136894	1102.54	160	12	4.56	67.9	0.0060818	1152.46	167	14	6.4	67.9	0.00660471		0.00879195	0.00424933
gi|497665296	MULTISPECIES: molecular chaperone DnaK [Mycobacterium avium complex (MAC)]	66487	4.74	1653.94	85	30	5.88	51.4	0.00639338	3725.83	239	52	15.46	72.6	0.00908469	3488.82	239	51	14.46	71.4	0.00945224		0.0083101	0.00167007
gi|497660270	hypothetical protein [Mycobacterium avium]	30960	5.92	1223.89	125	19	6.33	55.7	0.00940203	1662.21	185	22	4.62	67.7	0.00703208	1462.01	173	19	4.62	67.7	0.006842		0.0077587	0.00142633
gi|489969124	MULTISPECIES: acyl carrier protein [Mycobacterium avium complex (MAC)]	12477	4.05	852.78	58	13	24.94	67.8	0.00436254	1485.67	217	17	34.93	92.2	0.00824844	1432.29	249	16	34.92	92.2	0.00984774		0.00748624	0.00282091
gi|497663814	hypothetical protein [Mycobacterium avium]	29431	5.4	2201.05	124	29	42.54	90.2	0.00932681	2280.04	169	29	17.83	85.5	0.0064239	2121.24	166	26	13.23	83.6	0.00656516		0.00743862	0.00163675
gi|489971186	MULTISPECIES: hypothetical protein [Bacteria]	9926	4.76	1183.63	121	17	57.49	100	0.00910117	1211.62	178	15	37.95	98.9	0.006766	1066.92	155	13	37.94	98.9	0.00613012		0.00733243	0.00156442
gi|489968974	MULTISPECIES: DivIVA domain-containing protein [Mycobacterium avium complex (MAC)]	28033	4.63	2296	121	38	124.03	92.7	0.00910117	2597.54	162	35	51	73.5	0.00615782	2782.48	158	38	43.89	86.5	0.00624876		0.00716925	0.00167371
gi|727253996	cutinase [Mycobacterium avium]	22110	4.98	1104.71	98	18	10.14	69.3	0.00737119	1824.44	188	24	15.14	78.9	0.00714612	1553.51	172	22	12.41	78.9	0.00680245		0.00710659	0.000286423
gi|497664719	molecular chaperone GroEL [Mycobacterium avium]	55729	4.86	1993.13	109	34	12.42	74.3	0.00819857	2761.38	166	39	9.74	66.5	0.00630987	2560.14	154	35	7.6	68.6	0.00609057		0.00686634	0.00115895
gi|489971185	MULTISPECIES: peptidase M22 [Bacteria]	10973	5.46	1584.39	134	28	1067.1	99	0.010079	1137.73	139	18	169.52	95.9	0.00528356	1218.61	127	19	80.81	90.8	0.00502274		0.00679509	0.00284691
gi|497665530	O-methyltransferase [Mycobacterium avium]	23019	5.09	1037.04	70	17	23.79	47	0.00526514	1571.53	197	21	23.8	68.2	0.00748822	1533.08	174	20	16.35	68.2	0.00688155		0.00654497	0.00114912
gi|497661528	F0F1 ATP synthase subunit beta [Mycobacterium avium]	53096	4.89	1496.66	74	26	5	63.1	0.005566	2312.66	187	31	8.57	77.9	0.0071081	2613.38	166	35	8.57	84.9	0.00656516		0.00641309	0.000782217
gi|489969292	MULTISPECIES: hypothetical protein [Mycobacterium avium complex (MAC)]	12228	5.77	905.69	137	11	13.16	63.4	0.0103046	1153.89	123	11	9.17	63.4	0.00467538	1125.91	96	11	9.17	63.4	0.00379672		0.00625891	0.00353113
gi|497663153	MULTISPECIES: universal stress protein [Mycobacterium avium complex (MAC)]	15400	5.78	1220.37	81	19	29.82	87.8	0.00609252	1423.56	161	20	39.14	95.2	0.00611981	1356.83	158	19	39.12	95.2	0.00624876		0.0061537	8.34539e-05
gi|497665638	diacylglycerol acyltransferase [Mycobacterium avium]	37778	6.74	752.87	83	12	2.32	28.1	0.00624295	962.16	143	13	1.67	25.3	0.00543561	925.46	134	14	2.32	32.1	0.00529958		0.00565938	0.00050994
gi|656316442	aconitate hydratase [Mycobacterium avium]	101697	4.88	1178.91	50	21	2.54	35.9	0.00376081	3610.76	192	57	8.04	70	0.00729816	3085.23	149	49	5.52	63.5	0.00589282		0.0056506	0.00178107
gi|497660573	hypothetical protein [Mycobacterium avium]	19185	9.8	1065.53	73	15	7.4	70.7	0.00549079	1327.76	130	18	9.39	70.7	0.00494146	1282.42	127	17	9.39	70.7	0.00502274		0.00515166	0.000296487
gi|489972857	MULTISPECIES: glyceraldehyde-3-phosphate dehydrogenase [Mycobacterium avium complex (MAC)]	36165	5.22	1052.87	58	18	6.76	61.7	0.00436254	1430.76	142	18	5.18	58.4	0.0053976	1380.06	126	18	4.52	58.4	0.00498319		0.00491444	0.000520941
gi|5031428	F420-dependent glucose-6-phosphate dehydrogenase [Mycobacterium avium subsp. avium ATCC 25291]	37412	5.18	1173.4	67	21	8.06	45.2	0.00503949	1620.01	127	27	9.12	70.5	0.00482743	1381.89	122	23	8.06	66.4	0.004825		0.0048973	0.000123141
gi|497665596	serine/threonine protein kinase [Mycobacterium avium]	30186	5.55	866.83	52	16	7.84	66.6	0.00391124	1882.06	139	25	12.31	88.2	0.00528356	1720.21	130	23	9.13	88.2	0.00514139		0.00477873	0.000754622
gi|515076233	hypothetical protein [Mycobacterium avium]	16027	4.46	695.71	95	11	3.61	82.2	0.00714554	899.05	93	11	4.95	82.2	0.00353505	798.76	91	11	4.95	82.2	0.00359897		0.00475985	0.00206632
gi|497664289	acyl-CoA dehydrogenase [Mycobacterium avium]	47093	5.85	750.06	33	16	3.07	40.3	0.00248214	2315.64	152	33	14.18	59	0.00577771	2079.16	128	30	10.67	60.7	0.00506229		0.00444071	0.00173349
gi|489970131	MULTISPECIES: N-acetylmuramoyl-L-alanine amidase [Mycobacterium avium complex (MAC)]	25493	6.96	1039.78	90	18	20.21	77.6	0.00676946	959.09	92	15	5.88	62.4	0.00349704	844.35	77	13	5.88	64.5	0.00304528		0.00443726	0.00203234
gi|489973506	hypothetical protein [Mycobacterium avium]	15509	5.09	760.26	76	13	16.82	51	0.00571643	764.39	92	10	9.56	50.3	0.00349704	829.5	102	12	12.72	50.3	0.00403401		0.00441583	0.00115792
gi|497662695	MULTISPECIES: 2-Cys peroxiredoxin [Mycobacterium avium complex (MAC)]	16800	4.39	783.65	53	12	10.38	97	0.00398646	1166.51	125	17	17.51	84.1	0.00475141	1220.31	114	15	13.51	96.3	0.0045086		0.00441549	0.000390881
gi|489975287	serine protease [Mycobacterium avium]	52123	5.62	1451.4	75	25	3.5	32.5	0.00564122	1576.57	97	24	3.16	31.7	0.00368709	1484.25	86	22	3.87	36.1	0.00340123		0.00424318	0.00121915
gi|565080460	hydroxymethylglutaryl-CoA lyase [Mycobacterium avium]	30528	4.72	869.89	37	14	3.4	48.8	0.002783	1517.42	137	20	6.55	78.1	0.00520754	1257.22	117	17	5.6	75.1	0.00462725		0.00420593	0.00126599
gi|497664284	CoA transferase [Mycobacterium avium]	43413	5.51	1395.81	55	25	9.77	51.7	0.00413689	2293.27	118	37	16.34	80	0.00448533	1883.09	101	30	12.03	66.1	0.00399446		0.00420556	0.000252534
gi|499251465	MULTISPECIES: phosphate ABC transporter substrate-binding protein PstS [Mycobacterium avium complex (MAC)]	37418	6.59	689.15	59	10	2.01	37.1	0.00443776	1042.09	92	13	2.36	40.4	0.00349704	1480.77	115	19	2.75	50.4	0.00454815		0.00416098	0.000577638
gi|497665388	SAM-dependent methyltransferase [Mycobacterium avium]	32883	4.61	555.36	31	11	5.55	55.5	0.0023317	1995.4	132	28	21.93	70.8	0.00501749	1873.91	115	29	19.22	62.8	0.00454815		0.00396578	0.00143448
gi|497663399	transaldolase [Mycobacterium avium]	40434	4.72	769.73	32	12	2.77	41.6	0.00240692	1967.02	118	29	9.47	74	0.00448533	1699.04	111	25	7.53	75.6	0.00438995		0.00376073	0.00117341
gi|497664280	hypothetical protein [Mycobacterium avium]	41038	5.81	641.19	34	12	1.73	34.6	0.00255735	1552.43	112	23	8.11	75.3	0.00425726	1456.46	109	23	8.11	65.1	0.00431086		0.00370849	0.000997274
gi|489969313	MULTISPECIES: uncharacterized protein [Mycobacterium avium complex (MAC)]	11428	10.06	917.91	38	16	139.43	57.7	0.00285822	1202.67	106	16	68.32	53.8	0.00402919	1154.05	102	15	97.65	55.8	0.00403401		0.00364047	0.000677458
gi|497660570	hypothetical protein [Mycobacterium avium]	28673	6.71	790.44	42	11	3.2	44	0.00315908	1223.65	108	15	3.85	58.5	0.00410522	1130.14	90	13	2.64	58.5	0.00355942		0.00360791	0.000474926
gi|497660310	MULTISPECIES: hypothetical protein [Mycobacterium avium complex (MAC)]	18500	4.59	825.26	55	16	41.31	88.8	0.00413689	1276.28	87	20	51.76	88.8	0.00330698	1086.78	83	16	64.74	71.6	0.00328258		0.00357548	0.000486348
gi|489972303	MULTISPECIES: acetyltransferase [Bacteria]	12054	5.29	694.7	30	11	38.53	95.4	0.00225649	1283.64	108	17	149.62	91.7	0.00410522	1491.6	110	20	106.78	91.7	0.00435041		0.0035707	0.00114473
gi|497662579	MULTISPECIES: STAS/SEC14 domain-containing protein [Mycobacterium avium complex (MAC)]	13501	5.52	894.98	48	17	119.64	94.4	0.00361038	956.65	92	13	35.41	84.8	0.00349704	919.21	88	15	25.98	90.4	0.00348032		0.00352925	7.07587e-05
gi|489974444	MULTISPECIES: hypothetical protein [Mycobacterium avium complex (MAC)]	24451	8.69	484.51	51	10	3.53	47.2	0.00383603	599.26	88	9	3.54	45.5	0.00334499	602.21	86	11	5.34	70.6	0.00340123		0.00352741	0.000268742
gi|489973146	MULTISPECIES: hypothetical protein [Mycobacterium avium complex (MAC)]	12416	5.22	971.29	49	16	34.92	86.3	0.0036856	1088.71	95	14	24.95	91.5	0.00361107	992.31	82	13	24.94	85.5	0.00324303		0.00351323	0.00023695
gi|489975797	MULTISPECIES: sulfurtransferase [Mycobacterium avium complex (MAC)]	33444	5.23	653.41	37	14	7.12	68.8	0.002783	1585	104	26	34.66	86.2	0.00395317	1286.14	95	23	18.25	75.2	0.00375717		0.00349778	0.000626726
gi|497663817	antibiotic biosynthesis monooxygenase [Mycobacterium avium]	11248	4.75	683.94	35	10	24.53	89.4	0.00263257	1020.14	107	14	51.46	85.6	0.0040672	719.8	95	10	24.53	84.6	0.00375717		0.00348565	0.000754876
gi|489973384	MULTISPECIES: hypothetical protein [Mycobacterium avium complex (MAC)]	8025	4.27	723.27	51	12	88.21	98.7	0.00383603	768.94	76	10	31.88	98.7	0.00288886	837.29	94	13	53.16	98.7	0.00371762		0.00348083	0.000516076
gi|497663663	hypothetical protein [Mycobacterium avium]	18013	5.11	938.91	73	14	11.14	52.6	0.00549079	849.7	64	11	5.15	52.6	0.00243272	847.61	63	12	6.71	52.6	0.0024916		0.0034717	0.00174883
gi|497662165	MULTISPECIES: molecular chaperone HtpG [Mycobacterium avium complex (MAC)]	72933	4.83	1125.92	45	21	2.91	34.6	0.00338473	1837.81	87	26	4.19	46.4	0.00330698	2066.54	93	32	6.29	57.3	0.00367807		0.00345659	0.000195705
gi|489971349	MULTISPECIES: adenosylhomocysteinase [Mycobacterium avium complex (MAC)]	54598	4.93	855.72	35	16	2.62	44.4	0.00263257	2018.57	99	29	5.64	68.8	0.00376311	2047.45	98	31	6.16	66.3	0.00387582		0.00342383	0.000687568
gi|497665758	class I fructose-bisphosphate aldolase [Mycobacterium avium]	32164	5.1	892.69	45	17	7.79	87.2	0.00338473	1609.11	86	24	13.66	87.2	0.00326897	1355.91	87	21	10.35	71.4	0.00344078		0.00336482	8.76165e-05
gi|564987942	polynucleotide phosphorylase [Mycobacterium avium]	80643	4.73	873.35	29	18	1.79	26.6	0.00218127	2485.99	107	41	5.35	56	0.0040672	2208.11	97	35	3.66	44.5	0.00383627		0.00336158	0.00102868
gi|497662669	catalase peroxidase [Mycobacterium avium]	81657	4.9	1065.75	34	19	2.21	35.3	0.00255735	2244.84	96	35	4.33	60	0.00364908	2132.58	96	36	4.61	59.5	0.00379672		0.00333438	0.000676965
gi|489974356	enolase [Mycobacterium avium]	44846	4.52	973.14	41	17	4.75	52.9	0.00308387	1621.01	91	20	6.58	62.7	0.00345902	1581.65	87	22	6.58	62.7	0.00344078		0.00332789	0.000211526
gi|497660738	bacteriocin [Mycobacterium avium]	28620	4.71	841.27	29	14	7.61	63.4	0.00218127	1666.95	101	20	8.94	74	0.00383914	1545.23	97	20	8.94	74	0.00383627		0.00328556	0.000956342
gi|489972426	MULTISPECIES: monooxygenase [Mycobacterium]	11500	5.43	641.04	37	8	7.16	82.1	0.002783	929.49	100	12	7.16	77.4	0.00380113	978.76	81	12	7.16	87.7	0.00320348		0.00326254	0.000511625
gi|489972642	MULTISPECIES: DUF5130 domain-containing protein [Mycobacterium avium complex (MAC)]	15989	5.14	915.61	45	16	44.66	93.5	0.00338473	1179.68	81	17	26.44	92.3	0.00307891	1049.75	82	15	26.43	92.3	0.00324303		0.00323556	0.000153047
gi|497664056	MULTISPECIES: phosphoglycerate dehydrogenase [Mycobacterium avium complex (MAC)]	54507	4.86	938.32	37	19	3.56	55.3	0.002783	2336.29	79	32	5.66	73.5	0.00300289	2108.29	87	30	6.18	74.8	0.00344078		0.00307556	0.000334854
gi|497659989	serine/threonine protein kinase [Mycobacterium avium]	66442	5.4	992.13	55	17	1.71	29.7	0.00413689	1477.24	66	20	2.07	35.6	0.00250874	1406.17	65	20	1.88	36.7	0.00257069		0.00307211	0.00092265
gi|497664155	acyl-CoA dehydrogenase [Mycobacterium avium]	76756	5.18	463.81	17	10	0.81	17.8	0.00127868	2161.58	99	35	5.27	63.2	0.00376311	2069.64	103	35	4.94	58.5	0.00407356		0.00303845	0.00153189
gi|656316402	hypothetical protein [Mycobacterium avium]	20532	8.69	698.61	56	13	7.95	58.4	0.00421211	798.95	62	13	5.01	55	0.0023567	792.43	62	12	5.01	55	0.00245205		0.00300695	0.00104479
gi|727257419	MULTISPECIES: hypothetical protein [Mycobacterium avium complex (MAC)]	11155	5.24	689.86	59	13	111.75	97.1	0.00443776	992.51	57	14	111.79	100	0.00216664	1092.06	58	17	111.75	97.1	0.00229385		0.00296608	0.00127609
gi|497661410	MULTISPECIES: malate dehydrogenase [Mycobacterium avium complex (MAC)]	34629	4.8	753.71	39	13	3.17	48.6	0.00293343	1323.25	74	19	7.51	67.8	0.00281283	1477.26	79	23	7.5	76.9	0.00312438		0.00295688	0.000157093
gi|489969050	superoxide dismutase [Mn] [Mycobacterium avium]	23030	5.61	644.31	41	11	3.98	68.6	0.00308387	1239.27	72	14	4.95	92.3	0.00273681	1021.72	76	13	6.11	84.1	0.00300573		0.00294214	0.000182059
gi|489974104	MULTISPECIES: ATP synthase subunit alpha [Mycobacterium avium complex (MAC)]	60140	4.89	859.53	36	18	3.86	38.8	0.00270778	1493.31	82	27	5.4	59.6	0.00311692	1418.86	72	26	4.97	55.4	0.00284754		0.00289075	0.000207963
gi|497665194	MULTISPECIES: superoxide dismutase [Cu-Zn] [Mycobacterium avium complex (MAC)]	22608	5.67	808.18	49	10	4.1	56.8	0.0036856	947.28	64	10	1.96	42.7	0.00243272	737.51	59	9	1.47	23.8	0.0023334		0.00281724	0.000753658
gi|489971905	MULTISPECIES: ribosome recycling factor [Mycobacterium avium complex (MAC)]	20639	5.41	629.39	28	13	9.78	69.7	0.00210605	1216.71	78	19	28.05	79.5	0.00296488	1146.7	80	18	22.82	80	0.00316393		0.00274495	0.000562183
gi|500042942	MULTISPECIES: hypothetical protein [Mycobacterium avium complex (MAC)]	19212	5.01	632.22	55	9	7.4	40.1	0.00413689	474.12	50	5	1.9	32.8	0.00190056	573.45	55	7	2.59	38.4	0.0021752		0.00273755	0.00121962
gi|497663410	6-phosphogluconolactonase [Mycobacterium avium]	26017	4.75	657.18	42	12	4.69	51.8	0.00315908	778.11	66	11	5.66	61.8	0.00250874	707.14	64	10	5.66	62.5	0.00253114		0.00273299	0.000369177
gi|497661023	glucose-6-phosphate isomerase [Mycobacterium avium]	60582	5.32	575.91	20	12	1.43	27.6	0.00150432	1831.62	86	26	5.31	70	0.00326897	1719.46	85	26	4.51	69.7	0.00336168		0.00271166	0.00104661
gi|497665214	MULTISPECIES: hypothetical protein [Mycobacterium avium complex (MAC)]	17907	5.21	457.01	42	7	2.13	38.2	0.00315908	570.75	72	8	2.13	38.2	0.00273681	585.76	56	7	1.49	38.2	0.00221475		0.00270355	0.000473043
gi|497665152	MULTISPECIES: aldehyde dehydrogenase [Mycobacterium avium complex (MAC)]	54915	4.93	663.66	33	13	2.09	36.3	0.00248214	1765.21	74	24	3.86	46.5	0.00281283	1629.45	71	21	3.85	59.4	0.00280799		0.00270099	0.000189545
gi|497664762	MULTISPECIES: cutinase [Mycobacterium avium complex (MAC)]	28984	5.58	448.23	64	7	1.34	23.9	0.00481384	427.02	42	7	1.34	23.9	0.00159647	476.22	41	7	1.34	23.9	0.00162151		0.00267728	0.00185036
gi|497661308	4a-hydroxytetrahydrobiopterin dehydratase [Mycobacterium avium]	10370	4.7	432.96	31	10	14.33	83	0.0023317	794.29	75	10	14.33	83	0.00285084	690.06	70	11	14.33	83	0.00276844		0.00265033	0.000278997
gi|489970349	cyanate hydratase [Mycobacterium avium]	16930	5.65	573.58	49	11	21.66	80.6	0.0036856	914.45	59	14	16.83	88.4	0.00224266	699.85	51	12	27.81	92.9	0.00201701		0.00264842	0.000905278
gi|497664299	NADH-quinone oxidoreductase subunit C [Mycobacterium avium]	26737	5.29	669.57	32	14	9	69.4	0.00240692	1226.43	69	20	14.86	83.8	0.00262278	1289.29	73	20	12.6	73.6	0.00288709		0.00263893	0.000240491
gi|489973308	MULTISPECIES: peptide-binding protein [Mycobacterium avium complex (MAC)]	16737	4.3	287.19	21	5	4.49	44.7	0.00157954	549.15	86	7	2.37	55.3	0.00326897	524.74	77	7	2.37	44	0.00304528		0.00263126	0.00091766
gi|489972145	MULTISPECIES: hypothetical protein [Mycobacterium avium complex (MAC)]	12123	5.67	558.91	38	10	13.5	77.2	0.00285822	739.08	70	10	13.51	72.8	0.00266079	579.53	60	8	9.38	72.8	0.00237295		0.00263065	0.000244034
gi|497662711	MULTISPECIES: isocitrate lyase [Mycobacterium avium complex (MAC)]	85328	5.35	235.95	14	6	0.79	19.4	0.00105303	2006.27	93	38	5.64	56.6	0.00353505	1536.84	82	29	4.47	55.2	0.00324303		0.00261037	0.00135658
gi|497664304	NADH-quinone oxidoreductase subunit G [Mycobacterium avium]	85769	5.18	772.57	27	16	1.63	35.1	0.00203084	2057.8	76	31	3.26	56.5	0.00288886	1969.05	73	32	3.47	50.9	0.00288709		0.00260226	0.000494866
gi|497665344	beta-1,3-glucanase [Mycobacterium avium]	30155	4.75	324.35	28	6	1.97	37.9	0.00210605	808.81	77	14	2.91	37.9	0.00292687	674.45	69	11	2.41	37.9	0.00272889		0.00258727	0.00042834
gi|497661747	MULTISPECIES: aminopeptidase N [Mycobacterium avium complex (MAC)]	94885	4.88	283.07	10	7	0.62	13.4	0.000752162	2319.33	76	38	3.82	58.9	0.00288886	2463.5	99	43	4.49	63.7	0.00391536		0.00251879	0.00161374
gi|489970559	MULTISPECIES: hypothetical protein [Mycobacterium avium complex (MAC)]	16175	4.7	472.98	49	9	6.47	44.9	0.0036856	411.75	51	6	2.51	43	0.00193857	375.95	48	6	3.52	43	0.00189836		0.00250751	0.00102045
gi|497661552	glycogen phosphorylase [Mycobacterium avium]	96074	5.06	498.08	21	11	0.83	22	0.00157954	1985.79	74	31	3.15	49.6	0.00281283	2009.59	76	31	2.97	47.8	0.00300573		0.00246604	0.000773762
gi|497660031	hypothetical protein, partial [Mycobacterium avium]	27346	6.06	944.38	43	18	5.08	60.7	0.0032343	825.21	54	13	6.07	53.2	0.00205261	715.94	53	12	3.5	43.1	0.0020961		0.002461	0.000670046
gi|497662811	LLM class F420-dependent oxidoreductase [Mycobacterium avium]	33398	4.95	620.92	38	11	2.88	53.4	0.00285822	1028.32	59	15	5.35	77	0.00224266	965.71	57	15	5.35	54.4	0.0022543		0.00245173	0.000352079
gi|497663698	hypothetical protein [Mycobacterium avium]	12194	4.74	504.56	54	9	13.16	71.9	0.00406168	406.62	40	7	13.17	71.9	0.00152045	461.68	43	8	13.16	71.9	0.00170061		0.00242758	0.00141803
gi|497662827	malate synthase G [Mycobacterium avium]	80507	4.81	407.94	14	10	0.85	18.3	0.00105303	2289.36	83	34	4.19	66.3	0.00315493	1869.42	77	30	3.93	59.8	0.00304528		0.00241775	0.00118315
gi|497663827	hypothetical protein [Mycobacterium avium]	26404	4.56	420.98	16	9	4.53	71.1	0.00120346	1184.35	82	15	9.29	80.1	0.00311692	1202.47	72	16	6.54	89.4	0.00284754		0.00238931	0.00103577
gi|497662087	MULTISPECIES: hypothetical protein [Mycobacterium avium complex (MAC)]	20651	6.13	495.67	26	8	3.88	34.6	0.00195562	971.8	68	14	7.85	43.9	0.00258477	936.38	66	13	6.25	43.9	0.00261024		0.00238354	0.000370809
gi|497663790	membrane protein [Mycobacterium avium]	76094	4.35	913.53	32	18	1.39	41.5	0.00240692	1650.65	59	25	1.97	43.2	0.00224266	1575.88	63	25	1.81	43.2	0.0024916		0.00238039	0.000126568
gi|497665460	MULTISPECIES: succinate-semialdehyde dehydrogenase [NADP+] [Mycobacterium avium complex (MAC)]	50208	4.78	471.23	18	9	1.47	29.7	0.00135389	1369.98	73	20	5.12	71.8	0.00277482	1208.6	73	19	4.19	68.9	0.00288709		0.0023386	0.000854627
gi|497661046	2,5-diketo-D-gluconic acid reductase [Mycobacterium avium]	31432	5.24	642.65	27	14	11.04	74.8	0.00203084	1207	63	21	14.66	74.1	0.00239471	1289.3	65	22	19.34	72	0.00257069		0.00233208	0.000275323
gi|489974802	MULTISPECIES: FKBP-type peptidyl-prolyl cis-trans isomerase [Mycobacterium avium complex (MAC)]	18185	5.55	289.91	38	6	2.84	49.7	0.00285822	451.77	56	7	3.81	46.5	0.00212863	485.17	50	7	2.84	46.5	0.00197746		0.00232143	0.000470972
gi|564989322	hypothetical protein [Mycobacterium avium]	12120	4.74	246.93	50	4	4.32	25.4	0.00376081	256.63	37	4	4.32	25.4	0.00140642	282.34	42	5	4.32	25.4	0.00166106		0.0022761	0.00129209
gi|497663397	transketolase [Mycobacterium avium]	75489	4.82	470.3	17	8	0.73	20.5	0.00127868	2044.37	67	31	3.4	50.2	0.00254675	2069.9	75	28	3.16	43.6	0.00296619		0.00226387	0.0008786
gi|489972074	hypothetical protein [Mycobacterium avium]	18701	7.88	536.05	54	12	7.94	58.3	0.00406168	532.13	36	11	16.24	72.6	0.00136841	473.82	34	9	6.18	69.7	0.00134467		0.00225825	0.00156186
gi|497665020	MULTISPECIES: YajQ family cyclic di-GMP-binding protein [Mycobacterium avium complex (MAC)]	18101	7.82	766.45	36	14	28.49	72.4	0.00270778	909.21	54	14	17.79	63.2	0.00205261	1018.55	50	15	22.53	69.9	0.00197746		0.00224595	0.000401722
gi|497664602	acetyl-/propionyl-CoA carboxylase subunit alpha [Mycobacterium avium]	63652	5.31	663.74	26	14	2.22	40.5	0.00195562	1485.47	60	22	3.77	65.4	0.00228068	1728.65	63	30	4.43	62.7	0.0024916		0.00224263	0.000270004
gi|497660619	hypothetical protein [Mycobacterium avium]	10919	6.25	368.44	50	7	5.38	43.6	0.00376081	365.89	31	7	5.38	43.6	0.00117835	341.46	45	6	5.38	43.6	0.00177971		0.00223962	0.00135127
gi|497662058	hypothetical protein [Mycobacterium avium]	17079	5.11	861.43	50	10	4.31	51.7	0.00376081	752.81	38	8	3.18	50	0.00144443	784.21	38	8	3.18	50	0.00150287		0.00223604	0.00132082
gi|499251307	MULTISPECIES: penicillin-binding protein [Mycobacterium avium complex (MAC)]	85126	5.68	669.68	46	14	1.07	23.6	0.00345995	605.94	35	11	1.18	26.3	0.00133039	782.34	48	17	1.29	28.3	0.00189836		0.00222957	0.00110273
gi|497659975	MULTISPECIES: peptidyl-prolyl cis-trans isomerase [Mycobacterium avium complex (MAC)]	19350	5.6	479.29	25	7	4.43	41.2	0.00188041	710.95	60	9	3.4	41.2	0.00228068	667.79	63	9	3.4	41.2	0.0024916		0.00221756	0.000310445
gi|515076031	cutinase [Mycobacterium avium]	25168	5.04	872.25	49	11	2.68	55.9	0.0036856	766.27	35	11	2.13	44.1	0.00133039	674.96	40	10	2.13	44.1	0.00158197		0.00219932	0.00129329
gi|489972034	dihydrofolate reductase [Mycobacterium avium]	25119	5.21	797.73	27	13	5.04	51.5	0.00203084	1330.7	53	19	12.7	87.8	0.0020146	1205.37	63	19	8.87	81.2	0.0024916		0.00217901	0.000270829
gi|497663572	peptidyl-prolyl cis-trans isomerase [Mycobacterium avium]	31374	9.23	338.24	41	6	1.19	33.2	0.00308387	508.65	43	8	1.5	39	0.00163448	381.32	45	6	1.5	27.8	0.00177971		0.00216602	0.000798188
gi|489973388	MULTISPECIES: secretion protein [Mycobacterium avium complex (MAC)]	10104	4.7	514.45	29	8	15.24	98.9	0.00218127	878.35	54	10	15.25	98.9	0.00205261	761.53	57	9	9.91	98.9	0.0022543		0.00216273	0.000102117
gi|489969419	MULTISPECIES: membrane protein [Mycobacterium avium complex (MAC)]	31191	5.28	853.97	43	13	4.55	45.9	0.0032343	929.27	48	11	2.28	43.8	0.00182454	874.82	36	9	1.87	37	0.00142377		0.00216087	0.000950969
gi|656316413	PPE family protein [Mycobacterium avium]	41689	4.87	379.69	40	7	0.81	32.1	0.00300865	436.36	44	7	0.81	13.8	0.0016725	387.84	45	7	0.64	13.8	0.00177971		0.00215362	0.000742417
gi|307147792	molecular chaperone DnaK, partial [Mycobacterium avium subsp. avium ATCC 25291]	16041	4.91	264.38	15	4	3.56	68	0.00112824	1045.98	74	15	19.84	91.3	0.00281283	1061.46	63	15	15.17	91.3	0.0024916		0.00214422	0.000894405
gi|497664121	hypothetical protein [Mycobacterium avium]	24695	4.93	498.24	37	10	6.37	56.4	0.002783	664.99	50	10	4.29	73.6	0.00190056	666.96	44	9	2.79	50.7	0.00174016		0.00214124	0.000561536
gi|489974480	MULTISPECIES: thiol reductase thioredoxin [Mycobacterium avium complex (MAC)]	12840	4.6	395.77	21	7	15.98	78.6	0.00157954	930.57	71	12	15.98	76.1	0.0026988	643.43	54	9	22.25	76.1	0.00213565		0.002138	0.000559633
gi|497664579	MULTISPECIES: hypothetical protein [Mycobacterium avium complex (MAC)]	9724	6.06	714.46	29	12	60.16	71	0.00218127	687.42	55	10	39.55	68.8	0.00209062	747.91	54	10	39.54	68.8	0.00213565		0.00213585	4.53265e-05
gi|497662684	hypothetical protein, partial [Mycobacterium avium]	19458	4.56	283.96	36	4	1.86	35.6	0.00270778	335.68	42	4	1.32	29.3	0.00159647	359.19	51	5	1.32	31.4	0.00201701		0.00210709	0.000561106
gi|497665465	MULTISPECIES: phosphotriesterase [Mycobacterium avium complex (MAC)]	36067	5.02	491.27	16	9	2.51	34.7	0.00120346	1205.43	67	16	4.55	70.6	0.00254675	1015.28	65	14	2.94	44.5	0.00257069		0.00210697	0.000782554
gi|489971138	MULTISPECIES: thiol reductase thioredoxin [Mycobacterium avium complex (MAC)]	12535	4.73	441.26	21	7	8.58	53.8	0.00157954	639.11	55	9	8.58	53.8	0.00209062	705.34	67	10	8.58	53.8	0.00264979		0.00210665	0.000535306
gi|489969088	MULTISPECIES: type I glutamate--ammonia ligase [Mycobacterium avium complex (MAC)]	53789	4.96	434.98	24	10	1.33	28	0.00180519	1328.18	56	20	2.42	44.1	0.00212863	1204.54	58	21	2.69	42.7	0.00229385		0.00207589	0.000248563
gi|497664827	3-hydroxyisobutyrate dehydrogenase [Mycobacterium avium]	29985	5.44	658.04	20	11	2	43.7	0.00150432	1631.18	64	22	6.83	62	0.00243272	1299.87	57	19	4.19	53.9	0.0022543		0.00206378	0.000492648
gi|489968969	MULTISPECIES: hypothetical protein [Mycobacterium avium complex (MAC)]	18429	4.85	574.23	27	11	2.78	61.9	0.00203084	1009.47	60	14	8.17	67.6	0.00228068	883.43	47	12	6.35	67.6	0.00185881		0.00205677	0.000212125
gi|497663425	phosphoglycerate kinase [Mycobacterium avium]	42504	4.75	622.44	27	12	2.2	44.8	0.00203084	1315.67	56	22	5.32	75.7	0.00212863	1153.67	50	18	4.74	60	0.00197746		0.00204564	7.6666e-05
gi|564988164	hypothetical protein [Mycobacterium avium]	9681	4.33	243.15	35	4	1.3	67.4	0.00263257	372.83	46	4	1.3	26.3	0.00174852	269.1	41	3	1.3	63.2	0.00162151		0.00200087	0.000550743
gi|489973038	MULTISPECIES: 30S ribosomal protein S1 [Mycobacterium avium complex (MAC)]	52989	4.85	617.1	23	15	1.76	35.4	0.00172997	1037.04	52	21	5.02	54.2	0.00197659	1256.13	57	23	6.04	60.6	0.0022543		0.00198695	0.000262317
gi|497663934	elongation factor Ts [Mycobacterium avium]	29142	5.26	748.43	30	13	11.61	68.4	0.00225649	1199.45	52	18	8.52	67.3	0.00197659	1095.16	42	14	5.24	61.5	0.00166106		0.00196471	0.000297889
gi|497661755	trigger factor [Mycobacterium avium]	50562	4.49	657.43	16	12	1.66	37.3	0.00120346	1866.76	62	26	4.55	56	0.0023567	1525.75	59	23	3.72	57.3	0.0023334		0.00196452	0.000659199
gi|497661757	MULTISPECIES: ATP-dependent Clp protease proteolytic subunit [Mycobacterium avium complex (MAC)]	21410	4.86	388.44	17	6	2.81	40.3	0.00127868	736.63	60	8	3.61	54.1	0.00228068	857.04	59	11	3.61	49.5	0.0023334		0.00196425	0.000594309
gi|500045033	MULTISPECIES: hypothetical protein [Mycobacterium avium complex (MAC)]	14476	4.53	580.5	37	9	21.13	85.4	0.002783	719.68	41	11	11.61	85.4	0.00155846	641.25	36	10	8.51	85.4	0.00142377		0.00192174	0.000748905
gi|489973268	MULTISPECIES: type VII secretion protein EccB [Mycobacterium avium complex (MAC)]	53461	8.89	597.51	29	11	1.95	36.4	0.00218127	906.26	48	15	2.19	39	0.00182454	686.31	44	11	1.53	33.3	0.00174016		0.00191532	0.000234149
gi|497661501	MULTISPECIES: steroid Delta-isomerase [Mycobacterium avium complex (MAC)]	13374	4.45	494.25	29	9	14.48	65.9	0.00218127	610.12	50	11	14.49	61.8	0.00190056	694.99	42	12	14.48	61.8	0.00166106		0.0019143	0.000260376
gi|489970243	MULTISPECIES: adenylate kinase [Mycobacterium avium complex (MAC)]	20009	5.19	653.83	37	11	10.66	54.1	0.002783	933.15	37	14	16.56	66.9	0.00140642	674.54	39	10	8.5	58	0.00154242		0.00191061	0.000758566
gi|489970412	MULTISPECIES: hypothetical protein [Mycobacterium avium complex (MAC)]	10917	4.15	521.78	22	9	12.39	96	0.00165476	887.91	53	12	18.4	96	0.0020146	639.76	52	9	12.39	96	0.00205656		0.00190864	0.000220864
gi|564825436	hypothetical protein [Mycobacterium avium]	19685	6.74	369.95	27	6	3.29	47.8	0.00203084	709.49	50	11	7.01	62.4	0.00190056	783.34	43	12	7.01	62.4	0.00170061		0.00187734	0.000166333
gi|497664281	MULTISPECIES: alpha/beta hydrolase [Mycobacterium avium complex (MAC)]	43515	5.62	408.65	19	8	2.43	34	0.00142911	968.4	58	15	4.51	63.9	0.00220465	759.19	50	13	2.77	47.8	0.00197746		0.00187041	0.0003987
gi|497665436	beta-oxoacyl-ACP reductase [Mycobacterium avium]	47176	5.95	787.8	28	15	4.28	50.7	0.00210605	1464.04	52	23	4.76	60.4	0.00197659	1280.34	38	22	4.76	59.5	0.00150287		0.00186184	0.000317544
gi|489969457	MULTISPECIES: acetyl-CoA acetyltransferase [Mycobacterium avium complex (MAC)]	42902	5.05	573.65	21	12	2.17	44	0.00157954	1723.93	54	26	7.28	67.9	0.00205261	1342.34	49	19	8.11	71.4	0.00193791		0.00185669	0.000246771
gi|489514813	MULTISPECIES: cold-shock protein [Mycobacterium]	7366	5.17	330.37	20	5	7.75	86.6	0.00150432	527.43	54	7	14.06	89.6	0.00205261	488.76	50	6	14.06	89.6	0.00197746		0.0018448	0.000297242
gi|497664769	DNA-directed RNA polymerase subunit alpha [Mycobacterium avium]	37754	4.67	664.99	24	14	3.61	52.4	0.00180519	1067.53	45	17	4.74	51.9	0.00171051	953.67	50	16	6.14	65.1	0.00197746		0.00183105	0.000135341
gi|489975589	MULTISPECIES: electron transfer flavoprotein subunit beta [Mycobacterium avium complex (MAC)]	27830	4.69	465.52	21	7	3.37	56.7	0.00157954	1038.65	48	20	9.59	73	0.00182454	978.19	50	17	9.59	65.4	0.00197746		0.00179385	0.000200726
gi|497662658	cutinase [Mycobacterium avium]	21068	4.56	277	35	5	0.79	62.1	0.00263257	301.92	37	3	0.47	42.2	0.00140642	222.11	33	2	0.21	12.6	0.00130512		0.00178137	0.000738898
gi|497660730	MULTISPECIES: MBL fold hydrolase [Mycobacterium avium complex (MAC)]	22860	5.09	441.42	22	7	1.93	45.8	0.00165476	840.45	53	11	3.19	84.9	0.0020146	699.27	41	10	3.19	75.5	0.00162151		0.00176362	0.000217984
gi|489969149	MULTISPECIES: cutinase [Mycobacterium avium complex (MAC)]	25844	4.91	718.57	35	10	2.56	65.5	0.00263257	533.16	30	6	1.59	44	0.00114034	566.8	38	7	1.21	42.9	0.00150287		0.00175859	0.000778289
gi|497662676	cutinase [Mycobacterium avium]	24226	5.41	526.86	38	9	4.45	45.3	0.00285822	751.29	34	11	3.6	47.9	0.00129238	612.26	23	8	2.88	50.9	0.00090963		0.00168674	0.00103242
gi|497664047	MULTISPECIES: DNA-binding protein [Mycobacterium avium complex (MAC)]	21923	11.95	662.81	29	12	5.45	30.7	0.00218127	656.39	37	10	3.44	26.9	0.00140642	731.28	37	10	3.44	26.9	0.00146332		0.00168367	0.000431875
gi|489972175	carbohydrate degradation protein [Mycobacterium avium]	31203	6.51	469.62	33	8	1.87	36.8	0.00248214	526.66	32	9	2.74	34.4	0.00121636	516.66	32	8	2.28	34.4	0.00126557		0.00165469	0.000717012
gi|497665492	phosphoenolpyruvate carboxykinase [Mycobacterium avium]	67942	4.88	126.61	9	3	0.84	19.5	0.000676946	1338.04	61	24	3.06	53.4	0.00231869	1127.91	49	20	2.38	43.7	0.00193791		0.00164451	0.000859295
gi|489970804	MULTISPECIES: hypothetical protein [Mycobacterium avium complex (MAC)]	11503	4.55	248.6	19	5	7.16	88.5	0.00142911	625.65	43	9	10.58	82.7	0.00163448	842.11	47	10	22.31	80.8	0.00185881		0.0016408	0.00021492
gi|500044308	MULTISPECIES: beta-1,3-glucanase [Mycobacterium avium complex (MAC)]	30061	5.12	462	27	8	2.42	29.3	0.00203084	543.17	39	9	2.42	32.2	0.00148244	551.52	34	9	1.99	26	0.00134467		0.00161932	0.000362985
gi|497662860	PPE family protein [Mycobacterium avium]	41229	4.55	774.97	36	15	2.01	73	0.00270778	356.42	24	5	0.65	40.8	0.00091227	597.6	30	10	0.82	44.6	0.00118647		0.00160218	0.000967251
gi|497660057	MULTISPECIES: single-stranded DNA-binding protein [Mycobacterium avium complex (MAC)]	17606	5.12	475.4	22	7	5.36	58.3	0.00165476	835.65	36	12	4.04	46.4	0.00136841	806.53	45	10	4.04	46.4	0.00177971		0.00160096	0.000210865
gi|497664449	MULTISPECIES: hypothetical protein [Mycobacterium avium complex (MAC)]	19154	4.86	557.75	29	8	5.79	53.4	0.00218127	724.86	34	11	9.39	71.9	0.00129238	828.59	32	10	5.79	69.1	0.00126557		0.00157974	0.000521112
gi|489972650	MULTISPECIES: ATP-dependent Clp protease proteolytic subunit [Mycobacterium avium complex (MAC)]	23323	4.99	332.61	10	6	2.42	50.7	0.000752162	811.14	48	10	3.87	52.6	0.00182454	864.63	54	11	3.08	46.9	0.00213565		0.00157079	0.000725814
gi|497661488	MULTISPECIES: carbonate dehydratase [Mycobacterium avium complex (MAC)]	18050	5.65	441.19	17	9	5.08	46	0.00127868	713.59	45	12	13.99	65	0.00171051	666.87	42	11	10.96	64.4	0.00166106		0.00155008	0.000236341
gi|497663191	peroxiredoxin [Mycobacterium avium]	16442	5.65	517.59	17	9	10.94	82.2	0.00127868	613.76	46	9	8.32	69.1	0.00174852	726.59	40	12	8.32	82.2	0.00158197		0.00153639	0.000238214
gi|497665166	glyoxalase [Mycobacterium avium]	13270	5.18	431.11	23	7	10.42	85.1	0.00172997	639.86	37	10	10.42	82.6	0.00140642	519.15	37	8	10.42	82.6	0.00146332		0.00153324	0.000172739
gi|489971157	dehydrogenase [Mycobacterium avium]	30603	4.92	137.18	5	4	1.24	36.5	0.000376081	1294.11	57	17	5.55	67.7	0.00216664	1429.01	52	21	6.49	67.7	0.00205656		0.00153309	0.00100351
gi|497662244	hypothetical protein [Mycobacterium avium]	11967	6.37	209.54	32	2	0.4	17.4	0.00240692	249.72	28	2	0.4	17.4	0.00106432	252.57	28	2	0.4	17.4	0.00110738		0.0015262	0.000763026
gi|564815403	MULTISPECIES: hypothetical protein [Mycobacterium avium complex (MAC)]	47709	4.14	452.56	18	10	1.59	28.6	0.00135389	963.39	38	15	2.66	46.5	0.00144443	944	45	16	2.36	41.4	0.00177971		0.00152601	0.000224326
gi|497663237	hypothetical protein [Mycobacterium avium]	29190	9.98	500.01	29	8	2.55	39.8	0.00218127	481.4	30	7	1.68	34.1	0.00114034	414.99	31	6	1.33	34.1	0.00122602		0.00151588	0.000577838
gi|489970521	MULTISPECIES: dihydrolipoyl dehydrogenase [Mycobacterium avium complex (MAC)]	49688	5.47	296.3	14	7	1.49	43.7	0.00105303	1671.06	51	22	3.46	58.1	0.00193857	1192.63	39	16	2.78	51.6	0.00154242		0.00151134	0.00044359
gi|497661190	serine hydroxymethyltransferase [Mycobacterium avium]	44973	5.75	432.91	21	9	1.5	29.1	0.00157954	1284.32	42	18	3.76	52.6	0.00159647	906.68	34	16	3.76	45.3	0.00134467		0.00150689	0.000140745
gi|497660437	sensor domain-containing protein, partial [Mycobacterium avium]	21084	4.67	309.36	29	6	1.17	11.9	0.00218127	330.46	29	5	1.17	11.9	0.00110233	325.53	29	5	1.17	11.9	0.00114693		0.00147684	0.000610462
gi|489972587	MULTISPECIES: phosphoribosylformylglycinamidine synthase subunit PurS [Mycobacterium avium complex (MAC)]	8512	4.4	321.86	20	5	15.56	91.1	0.00150432	362.9	36	5	5.5	88.6	0.00136841	392.36	39	6	9.37	88.6	0.00154242		0.00147172	9.14742e-05
gi|489970275	50S ribosomal protein L29 [Mycobacterium avium]	8843	5.5	456.86	23	10	56.9	85.7	0.00172997	444.35	33	9	35.89	84.4	0.00125437	534.33	36	10	89.89	92.2	0.00142377		0.00146937	0.000241058
gi|497665430	fumarate reductase/succinate dehydrogenase flavoprotein subunit [Mycobacterium avium]	70802	5.76	431.03	15	10	0.9	19.2	0.00112824	1232.88	34	20	2.62	38.1	0.00129238	1343.24	50	23	3.31	42.4	0.00197746		0.00146603	0.00045045
gi|656316267	alkyl sulfatase [Mycobacterium avium]	68052	5.25	236.36	11	6	0.63	21.6	0.000827379	1240.51	45	19	3.31	60.3	0.00171051	1282.86	47	23	3.3	60.3	0.00185881		0.00146556	0.000557638
gi|497661547	hypothetical protein [Mycobacterium avium]	31307	4.53	454.29	15	9	2.26	56.1	0.00112824	981.95	42	13	3.25	65.7	0.00159647	990.38	41	13	2.72	51.8	0.00162151		0.00144874	0.000277843
gi|489976263	MULTISPECIES: elongation factor G [Mycobacterium avium complex (MAC)]	77322	4.98	400.19	17	10	1.01	24.1	0.00127868	1155.74	41	23	2.61	39.2	0.00155846	976.44	38	20	2.25	41.4	0.00150287		0.00144667	0.000148117
gi|500043174	phosphoserine aminotransferase [Mycobacterium avium]	39794	4.78	265.43	16	6	1.06	21.4	0.00120346	780.34	42	13	2.46	39.6	0.00159647	811.45	38	14	2.46	44.7	0.00150287		0.00143427	0.000205291
gi|497662498	carboxymethylenebutenolidase [Mycobacterium avium]	24990	6.43	554.24	22	11	6.18	56.7	0.00165476	671.35	33	11	5.09	39.5	0.00125437	692.14	32	11	4.17	39.5	0.00126557		0.00139157	0.000227998
gi|564987756	glutathione peroxidase [Mycobacterium avium]	17766	4.67	337.14	14	7	3.99	41.4	0.00105303	452.33	39	7	5.29	57.4	0.00148244	532.58	40	8	2.97	47.5	0.00158197		0.00137248	0.000281092
gi|497665295	nucleotide exchange factor GrpE [Mycobacterium avium]	23667	4.58	367.26	16	8	3	55.5	0.00120346	885.51	36	12	4.66	45.8	0.00136841	879.63	38	13	5.74	72.2	0.00150287		0.00135824	0.000149962
gi|500042651	MULTISPECIES: EsxD [Mycobacterium avium complex (MAC)]	10769	5.33	329.24	19	7	8.45	40.4	0.00142911	514.7	34	8	5.5	37.5	0.00129238	417.87	34	6	5.5	37.5	0.00134467		0.00135539	6.89902e-05
gi|497659963	DNA polymerase III subunit beta [Mycobacterium avium]	41605	4.56	199.16	10	5	0.64	11.3	0.000752162	1047.96	46	18	4.95	58.4	0.00174852	1026.24	39	17	3.88	50.6	0.00154242		0.0013477	0.000525944
gi|497665702	polyketide cyclase [Mycobacterium avium]	16767	5.35	256.14	12	5	2.37	47.4	0.000902595	488.43	44	8	4.49	52.6	0.0016725	399.23	37	7	4.49	52.6	0.00146332		0.00134614	0.000398102
gi|497660661	hypothetical protein [Mycobacterium avium]	20472	6.26	282.33	21	6	3.96	43.2	0.00157954	160.16	26	3	1.23	17.7	0.000988293	216.96	37	5	2.33	34.4	0.00146332		0.00134372	0.000313244
gi|497660755	MULTISPECIES: phosphate ABC transporter substrate-binding protein PstS [Mycobacterium avium complex (MAC)]	38208	5.29	702.67	21	13	3.07	52.1	0.00157954	758.75	31	14	4.05	62	0.00117835	835.78	31	14	3.07	51.6	0.00122602		0.00132797	0.000219166
gi|497660694	HIT family protein [Mycobacterium avium]	14884	5.28	186.77	9	3	4.16	61.9	0.000676946	849.26	44	11	7.91	73.9	0.0016725	792.33	41	10	7.91	73.9	0.00162151		0.00132365	0.000560643
gi|489969653	MULTISPECIES: citrate (Si)-synthase [Mycobacterium avium complex (MAC)]	48317	5.09	302.3	11	8	1.16	26	0.000827379	1069.54	41	18	3.66	54.1	0.00155846	832.22	38	13	2.93	44.3	0.00150287		0.00129624	0.000406992
gi|489970691	uncharacterized protein [Mycobacterium avium]	13879	4.57	367.82	17	6	6.75	84.4	0.00127868	505.25	36	7	6.75	84.4	0.00136841	540.38	31	8	12.91	86.7	0.00122602		0.00129103	7.19909e-05
gi|497660407	cutinase [Mycobacterium avium]	23516	5.37	403.44	20	6	1.84	43	0.00150432	506.91	32	8	1.84	43	0.00121636	565.6	29	9	1.84	43	0.00114693		0.0012892	0.000189508
gi|489969048	MULTISPECIES: hypothetical protein [Mycobacterium avium complex (MAC)]	14877	6.13	355.11	17	7	10.7	75.8	0.00127868	677	31	9	7.91	68.2	0.00117835	738.99	35	10	7.91	68.2	0.00138422		0.00128041	0.000102947
gi|489973853	MULTISPECIES: anti-anti-sigma factor [Mycobacterium avium complex (MAC)]	11660	4.67	366.77	17	6	10.32	46	0.00127868	503.84	35	6	4.66	40.7	0.00133039	449.84	31	6	4.66	40.7	0.00122602		0.00127836	5.21859e-05
gi|497664678	MULTISPECIES: nitroreductase [Mycobacterium avium complex (MAC)]	24152	5.76	326.35	19	8	2.28	24.2	0.00142911	702.91	34	11	8.06	54.4	0.00129238	678.57	28	11	4.45	43.3	0.00110738		0.00127629	0.000161469
gi|489973861	MULTISPECIES: cAMP receptor protein [Mycobacterium avium complex (MAC)]	24780	9.57	501.87	21	10	7.62	57.1	0.00157954	726.23	29	14	7.63	63.4	0.00110233	706.98	28	12	6.31	49.1	0.00110738		0.00126308	0.000274074
gi|497664064	hypothetical protein [Mycobacterium avium]	38251	5.51	387.29	24	7	1.63	41.7	0.00180519	608.53	24	11	1.93	37.1	0.00091227	534.78	26	10	2.27	45.8	0.00102828		0.00124858	0.000485516
gi|489975572	MULTISPECIES: ketol-acid reductoisomerase [Mycobacterium avium complex (MAC)]	36083	5.07	331.09	13	7	1.8	24.9	0.000977811	1112.77	35	16	4.55	49.2	0.00133039	943.17	36	13	4.55	43.2	0.00142377		0.00124399	0.000235199
gi|489972267	MULTISPECIES: hypothetical protein [Mycobacterium avium complex (MAC)]	11482	7.77	105.6	25	2	1.89	35.5	0.00188041	110.81	22	2	1.03	8.2	0.000836248	108.31	25	2	1.03	8.2	0.000988728		0.00123513	0.000564005
gi|497664223	peptidase M15 [Mycobacterium avium]	24919	5.4	380.47	27	9	2.74	38.3	0.00203084	513.44	22	8	2.74	38.3	0.000836248	358.18	21	6	1.69	30.8	0.000830532		0.00123254	0.000691353
gi|913448259	hypothetical protein [Mycobacterium avium]	12077	8.55	446.87	25	8	27.3	57.1	0.00188041	240.18	28	4	4.32	46.4	0.00106432	194.16	19	4	4.32	46.4	0.000751434		0.00123205	0.000582878
gi|497663982	KH domain-containing protein [Mycobacterium avium]	8572	6.9	349.64	15	7	15.56	78.8	0.00112824	651.05	33	10	66.41	78.8	0.00125437	488.88	33	9	41.21	62.5	0.00130512		0.00122925	9.10765e-05
gi|489969451	MULTISPECIES: transcription elongation factor GreA [Mycobacterium avium complex (MAC)]	17913	4.83	385.06	19	8	6.81	75	0.00142911	712.15	30	12	11.33	90.9	0.00114034	636.01	28	10	8.81	77.4	0.00110738		0.00122561	0.000177006
gi|564988884	3-hydroxyisobutyryl-CoA hydrolase [Mycobacterium avium]	36864	4.72	307.58	10	7	1.74	28.3	0.000752162	897	36	16	3.79	50	0.00136841	841.52	39	15	3.79	57.4	0.00154242		0.00122099	0.000415238
gi|497664291	hypothetical protein [Mycobacterium avium]	12052	4.83	460.06	17	7	13.5	89.3	0.00127868	697.71	33	10	19.26	89.3	0.00125437	755.91	28	11	19.26	85.7	0.00110738		0.00121347	9.26842e-05
gi|497665524	hypothetical protein, partial [Mycobacterium avium]	25853	5.81	336.92	21	7	2.56	45.2	0.00157954	423.49	26	8	2.56	45.2	0.000988293	541.19	27	9	3.17	63.9	0.00106783		0.00121189	0.000320872
gi|497664619	PPE family protein [Mycobacterium avium]	38640	5.27	531.35	24	8	1.11	30.2	0.00180519	678.12	24	10	1.35	30.2	0.00091227	544.94	23	7	0.9	30.2	0.00090963		0.00120903	0.000516291
gi|497663865	enoyl-CoA hydratase [Mycobacterium avium]	26484	5.44	334.62	12	6	1.95	35.7	0.000902595	991.98	33	13	5.41	57.4	0.00125437	874.81	37	12	4.49	57.4	0.00146332		0.00120676	0.000283377
gi|727257287	hypothetical protein [Mycobacterium avium]	16756	4.01	247.25	19	4	4.49	57.2	0.00142911	527.74	24	7	3.3	52.8	0.00091227	555.91	32	8	4.49	53.5	0.00126557		0.00120232	0.000264162
gi|489971522	MULTISPECIES: 30S ribosomal protein S6 [Mycobacterium avium complex (MAC)]	10987	6.1	468.42	20	10	55.68	89.6	0.00150432	572.02	24	8	26.21	80.2	0.00091227	458.52	30	7	26.2	87.5	0.00118647		0.00120102	0.000296295
gi|489970453	MULTISPECIES: hypothetical protein [Mycobacterium avium complex (MAC)]	24182	5.61	430.93	20	7	2.28	51.5	0.00150432	721.51	26	10	3.6	51.5	0.000988293	688.42	28	10	3.6	52.8	0.00110738		0.0012	0.000270197
gi|489970627	MULTISPECIES: ATP-dependent chaperone ClpB [Mycobacterium avium complex (MAC)]	92576	5.14	513.02	18	10	0.64	21.1	0.00135389	883.78	26	14	1.14	29.5	0.000988293	733.38	31	13	1.24	25.9	0.00122602		0.0011894	0.000185531
gi|489970130	MULTISPECIES: hypothetical protein [Mycobacterium avium complex (MAC)]	10905	4.87	431.05	33	7	5.38	78.7	0.00248214	231.46	9	4	3.41	66.7	0.000342101	379.17	18	6	5.38	75	0.000711885		0.00117871	0.00114384
gi|497664300	NADH-quinone oxidoreductase subunit E [Mycobacterium avium]	27232	4.78	237.85	18	5	2.35	39.3	0.00135389	520.11	29	9	2.89	54.8	0.00110233	456.46	27	9	1.88	36.1	0.00106783		0.00117468	0.000156157
gi|564988381	hydrolase [Mycobacterium avium]	55215	5.24	745.22	22	15	1.65	39.5	0.00165476	680.68	22	12	1.28	30.1	0.000836248	733.94	26	13	1.46	32	0.00102828		0.00117309	0.00042804
gi|497660843	amidohydrolase [Mycobacterium avium]	48884	4.99	389.82	15	11	1.33	20.1	0.00112824	742.67	30	14	2.56	36.1	0.00114034	657.74	31	12	2.27	35.9	0.00122602		0.00116487	5.3306e-05
gi|497665212	amidohydrolase [Mycobacterium avium]	51658	5.15	536.54	22	12	2.07	31.3	0.00165476	620.95	27	14	2.32	30.7	0.0010263	612.54	20	12	2.07	30.1	0.000790983		0.00115735	0.000446549
gi|497660545	MULTISPECIES: inorganic pyrophosphatase [Mycobacterium avium complex (MAC)]	18578	4.74	362.13	18	8	10.28	50	0.00135389	359.32	29	7	4.83	47.5	0.00110233	355.99	24	7	4.83	47.5	0.000949179		0.00113513	0.000204341
gi|489975332	3-hydroxyacyl-CoA dehydrogenase [Mycobacterium avium]	26442	6.19	471.05	21	11	3.73	46.1	0.00157954	653.3	25	11	4.53	49.6	0.000950281	553.94	22	9	4.53	52.4	0.000870081		0.0011333	0.00038853
gi|656316374	hypothetical protein [Mycobacterium avium]	13230	4.6	341.74	29	6	3.64	29.4	0.00218127	125.4	13	3	2.41	29.4	0.000494146	109.95	18	2	2.41	29.4	0.000711885		0.0011291	0.000917687
gi|489514645	MULTISPECIES: RNA polymerase-binding transcription factor CarD [Mycobacterium]	17896	5.49	499.22	20	8	18.46	59.9	0.00150432	531.26	22	8	8.81	57.4	0.000836248	587.28	26	8	5.21	46.9	0.00102828		0.00112295	0.000343953
gi|489974709	MULTISPECIES: ESX secretion-associated protein EspG [Mycobacterium avium complex (MAC)]	32377	4.81	172.32	8	4	1.14	31.3	0.00060173	886.64	38	13	4.21	56.7	0.00144443	732.04	33	12	3.04	36.3	0.00130512		0.00111709	0.00045172
gi|656316264	polyketide synthase [Mycobacterium avium]	193062	4.79	290.05	8	6	0.21	6.4	0.00060173	1392.53	41	25	0.99	22.7	0.00155846	985.85	30	17	0.75	18.9	0.00118647		0.00111556	0.000482292
gi|656316410	alcohol dehydrogenase [Mycobacterium avium]	35044	5.35	318.99	15	7	1.28	30.9	0.00112824	757.94	29	11	2.24	45.1	0.00110233	671.64	28	10	1.88	37.7	0.00110738		0.00111265	1.37397e-05
gi|489970342	MULTISPECIES: DUF2191 domain-containing protein [Mycobacterium avium complex (MAC)]	7809	4.56	321.4	17	5	6.77	86.8	0.00127868	422.78	26	6	11.98	86.8	0.000988293	419.09	27	6	20.67	86.8	0.00106783		0.0011116	0.000150059
gi|727257298	DNA-directed RNA polymerase subunit beta [Mycobacterium avium]	126721	4.94	334.28	12	9	0.39	12.2	0.000902595	967.02	30	18	1.5	31.1	0.00114034	1093.38	32	23	1.05	29.5	0.00126557		0.00110283	0.000184372
gi|497665432	MULTISPECIES: succinate dehydrogenase/fumarate reductase iron-sulfur subunit [Mycobacterium avium complex (MAC)]	29171	6.02	382.01	15	6	4.42	37.1	0.00112824	797.35	28	15	6.18	41.1	0.00106432	774.2	28	11	6.18	51.6	0.00110738		0.00109998	3.26e-05
gi|497663859	membrane protein [Mycobacterium avium]	21557	4.81	275.64	22	4	0.77	24	0.00165476	387.57	22	6	1.14	30.1	0.000836248	237.55	19	3	0.77	14.8	0.000751434		0.00108081	0.000498856
gi|497660318	enoyl-CoA hydratase [Mycobacterium avium]	28875	5.3	387.54	12	7	2.6	20.8	0.000902595	666.33	31	12	4.53	44.5	0.00117835	725.49	29	14	5.37	56.6	0.00114693		0.00107596	0.000150955
gi|497660742	glyoxalase [Mycobacterium avium]	12655	4.88	277.56	15	6	8.39	80.9	0.00112824	555.86	31	9	5.82	86.1	0.00117835	519.59	23	7	5.82	86.1	0.00090963		0.00107207	0.000142894
gi|497662316	cytosol aminopeptidase [Mycobacterium avium]	53054	6.43	469.8	12	7	0.72	23.3	0.000902595	820.59	31	12	2.22	49.5	0.00117835	820.27	28	12	1.98	43.7	0.00110738		0.00106277	0.000143186
gi|497661036	succinate--CoA ligase subunit alpha [Mycobacterium avium]	30772	5.23	458.4	13	9	3.36	41	0.000977811	877.03	33	15	5.51	62	0.00125437	723.9	24	12	3.98	47	0.000949179		0.00106045	0.000168546
gi|489974013	MULTISPECIES: hypothetical protein [Mycobacterium avium complex (MAC)]	10177	4.54	290.48	10	5	6.17	71	0.000752162	559.55	30	7	14.78	92	0.00114034	661.56	32	8	14.77	92	0.00126557		0.00105269	0.000267692
gi|489969251	MULTISPECIES: hypothetical protein [Mycobacterium avium complex (MAC)]	33651	4.96	353.85	9	7	2.01	42.3	0.000676946	1247.67	35	17	4.55	69.4	0.00133039	940.84	29	13	3.91	68.7	0.00114693		0.00105142	0.00033703
gi|489974088	MULTISPECIES: glyoxalase/bleomycin resistance protein/dioxygenase [Mycobacterium avium complex (MAC)]	14461	5.22	241.41	13	6	4.42	84.7	0.000977811	541.88	27	9	15.7	84.7	0.0010263	592.67	29	9	4.42	62.6	0.00114693		0.00105035	8.70828e-05
gi|489976291	50S ribosomal protein L18 [Mycobacterium avium]	13267	11.35	221.68	13	3	1.49	27.9	0.000977811	197.78	27	3	2.38	29.5	0.0010263	194.73	29	3	2.38	30.3	0.00114693		0.00105035	8.70828e-05
gi|497662144	MULTISPECIES: hypothetical protein [Mycobacterium avium complex (MAC)]	15224	4.61	249.42	25	4	1.92	59.3	0.00188041	92.32	12	2	1.23	22.1	0.000456135	157.97	20	3	1.23	22.1	0.000790983		0.00104251	0.000744705
gi|489973576	MULTISPECIES: single-stranded DNA-binding protein [Mycobacterium avium complex (MAC)]	20046	4.42	219.18	10	4	1.26	35	0.000752162	561.46	31	10	8.39	50.8	0.00117835	537.08	29	8	5.25	48.1	0.00114693		0.00102581	0.000237508
gi|489970308	MULTISPECIES: membrane protein [Mycobacterium avium complex (MAC)]	13262	5.03	133.71	18	3	3.64	19.2	0.00135389	150.58	18	3	1.51	14.4	0.000684203	111.13	26	2	3.64	19.2	0.00102828		0.00102212	0.000334887
gi|497664018	MULTISPECIES: 2,5-diketo-D-gluconic acid reductase [Mycobacterium avium complex (MAC)]	28211	4.65	239.29	10	5	1.4	24.8	0.000752162	527.48	32	9	2.71	41.2	0.00121636	444.64	26	7	2.71	42.7	0.00102828		0.000998933	0.000233486
gi|489969672	MULTISPECIES: cold-shock protein [Mycobacterium avium complex (MAC)]	14870	8.01	286.32	12	7	7.91	65.2	0.000902595	518.01	27	8	7.91	65.2	0.0010263	426.96	27	7	7.91	65.2	0.00106783		0.000998909	8.5955e-05
gi|497662057	MULTISPECIES: hypothetical protein [Mycobacterium]	18101	5.37	239.64	22	5	2.87	39.9	0.00165476	278.7	18	4	1.47	39.3	0.000684203	274.13	16	5	1.47	39.3	0.000632786		0.000990582	0.000575767
gi|497662799	phosphoketolase [Mycobacterium avium]	89512	5.74	325.96	10	7	0.38	12.2	0.000752162	1123.73	26	19	1.53	36.7	0.000988293	991	31	18	1.53	35.7	0.00122602		0.000988826	0.000236931
gi|489973310	MULTISPECIES: hypothetical protein [Mycobacterium avium complex (MAC)]	18020	4.4	325.64	11	6	2.9	60.4	0.000827379	562.4	25	10	6.71	87.2	0.000950281	703.83	30	12	6.71	87.2	0.00118647		0.000988045	0.000182502
gi|489972178	MULTISPECIES: class II fumarate hydratase [Mycobacterium avium complex (MAC)]	49758	5.36	295.07	13	7	1.49	22.1	0.000977811	783.73	25	14	2.2	27.4	0.000950281	754.79	26	14	2.2	36.6	0.00102828		0.000985457	3.95563e-05
gi|489973160	MULTISPECIES: acyl-CoA dehydrogenase [Mycobacterium avium complex (MAC)]	43865	5.58	136.07	7	3	0.6	19.1	0.000526514	702.68	30	13	3.1	47.4	0.00114034	895.47	32	17	3.51	51.1	0.00126557		0.000977475	0.000395532
gi|497660731	ATPase [Mycobacterium avium]	24511	5.33	337.53	22	5	0.95	32.2	0.00165476	507.29	21	6	1.31	48.7	0.000798236	376.22	12	5	1.31	48.7	0.00047459		0.000975861	0.000609805
gi|497661740	energy-dependent translational throttle protein EttA [Mycobacterium avium]	62197	5.12	168.24	9	4	0.59	15.1	0.000676946	749.18	29	12	1.38	27.8	0.00110233	789.73	29	13	1.38	27.8	0.00114693		0.000975399	0.000259428
gi|497664199	phosphoglucomutase, alpha-D-glucose phosphate-specific [Mycobacterium avium]	57978	5.49	177.91	10	4	0.77	24.7	0.000752162	969.64	31	15	2.36	53.6	0.00117835	808.91	25	13	1.35	43.7	0.000988728		0.00097308	0.000213524
gi|489968918	proteasome subunit beta [Mycobacterium avium]	31359	4.67	272.81	12	5	1.19	27.1	0.000902595	700.54	26	12	3.82	40.6	0.000988293	883.4	25	12	2.71	48.5	0.000988728		0.000959872	4.96038e-05
gi|489971606	NADH dehydrogenase subunit I [Mycobacterium avium]	20574	5.56	607.56	15	9	2.3	38.1	0.00112824	488.58	22	6	3.92	38.7	0.000836248	512.29	23	8	3.92	38.7	0.00090963		0.00095804	0.000151898
gi|497664129	Fe3+-citrate ABC transporter substrate-binding protein [Mycobacterium avium]	37149	6.2	377.91	17	9	1.43	39	0.00127868	591.98	20	12	2.38	58	0.000760225	467.56	21	9	1.43	41.5	0.000830532		0.000956478	0.000281238
gi|489970208	MULTISPECIES: 30S ribosomal protein S4 [Mycobacterium avium complex (MAC)]	23480	10.07	370.13	9	7	1.84	37.3	0.000676946	705.92	27	13	8.63	68.2	0.0010263	837.97	29	15	10.46	65.7	0.00114693		0.000950058	0.00024409
gi|497662771	MULTISPECIES: alkyl hydroperoxide reductase [Mycobacterium avium complex (MAC)]	21780	4.49	286.63	10	6	3.51	62.6	0.000752162	774.5	27	13	8.57	69.2	0.0010263	651.51	27	13	6.93	69.2	0.00106783		0.000948764	0.000171523
gi|497660415	aminotransferase [Mycobacterium avium]	46604	5.71	350.46	12	6	1.03	16.1	0.000902595	861.74	25	14	2.46	45.8	0.000950281	895.99	25	15	2.16	43.2	0.000988728		0.000947202	4.31493e-05
gi|497664944	DNA-directed RNA polymerase subunit beta~ [Mycobacterium avium]	147442	5.92	203.98	7	6	0.18	5.2	0.000526514	1095.7	31	21	1.14	26.2	0.00117835	658.25	28	13	0.91	21.8	0.00110738		0.000937413	0.000357614
gi|497663253	nitroreductase [Mycobacterium avium]	16275	6.74	236.13	13	6	8.46	70.3	0.000977811	346.22	24	7	8.46	63.4	0.00091227	432.63	23	8	6.37	54.5	0.00090963		0.000933237	3.86248e-05
gi|489973287	MULTISPECIES: hypothetical protein [Mycobacterium avium complex (MAC)]	11339	5.65	244.55	19	6	4.95	27	0.00142911	251.26	16	3	1.91	26.1	0.00060818	242.37	18	4	1.91	26.1	0.000711885		0.000916391	0.000447044
gi|497664019	membrane protein [Mycobacterium avium]	25844	5.6	259.66	17	5	3.17	39.1	0.00127868	326.2	22	6	2.04	36.6	0.000836248	151.63	16	2	1.59	27.7	0.000632786		0.000915903	0.000330231
gi|489969985	MULTISPECIES: ATP synthase subunit gamma [Mycobacterium avium complex (MAC)]	33602	5.28	296.73	13	6	2.01	38.2	0.000977811	656.92	21	11	2.85	42.8	0.000798236	780.31	24	12	3.91	48	0.000949179		0.000908409	9.64804e-05
gi|489971565	hypothetical protein [Mycobacterium avium]	13745	5.55	188.97	22	3	1.42	18.9	0.00165476	204.73	13	3	0.8	18.9	0.000494146	220.57	14	3	0.8	18.9	0.000553688		0.000900864	0.000653569
gi|497662582	NAD(P)H nitroreductase [Mycobacterium avium]	36877	6.01	240.75	8	5	0.96	15.7	0.00060173	839.02	25	15	4.35	40.1	0.000950281	1006.46	29	19	5.69	45.5	0.00114693		0.000899645	0.000276102
gi|497664997	SAM-dependent methyltransferase [Mycobacterium avium]	35780	4.68	121.76	8	3	0.41	16.3	0.00060173	222.9	27	4	0.59	13.1	0.0010263	242.51	27	5	0.59	14.1	0.00106783		0.00089862	0.000257951
gi|489968922	MULTISPECIES: proteasome-associated ATPase [Mycobacterium avium complex (MAC)]	67672	4.91	271.05	11	8	0.73	16.7	0.000827379	642.99	21	15	1.66	28.1	0.000798236	585.08	27	12	2	28.1	0.00106783		0.000897814	0.000147955
gi|497664290	acyl-CoA dehydrogenase [Mycobacterium avium]	36294	6.13	300.1	11	4	0.57	17.5	0.000827379	415.03	24	7	1.21	27.1	0.00091227	490.08	23	8	1.21	24.7	0.00090963		0.000883093	4.8268e-05
gi|497665165	hypothetical protein [Mycobacterium avium]	18994	4.58	290.77	13	6	4.6	67.3	0.000977811	731.28	22	9	5.94	75.4	0.000836248	663.42	21	10	5.94	91.2	0.000830532		0.00088153	8.34307e-05
gi|727253665	glycerophosphodiester phosphodiesterase [Mycobacterium avium]	32065	5.02	307.22	13	6	1.45	27.6	0.000977811	544.31	23	10	2.61	43.4	0.000874259	480.8	20	10	2.61	50.2	0.000790983		0.000881018	9.35974e-05
gi|497662858	hypothetical protein [Mycobacterium avium]	38490	4.6	281.53	15	4	0.53	23	0.00112824	228.21	20	3	0.24	11	0.000760225	239.28	19	4	0.38	20	0.000751434		0.000879967	0.000215058
gi|497664623	NAD(P)H-quinone dehydrogenase [Mycobacterium avium]	49547	5.9	135.53	6	4	0.4	12.1	0.000451297	806.1	29	15	3.13	52.4	0.00110233	447.7	27	11	2.5	45.4	0.00106783		0.000873817	0.000366319
gi|727257245	amidohydrolase [Mycobacterium avium]	47453	5.25	209.25	6	4	0.54	14.6	0.000451297	618.1	29	11	2.1	44.6	0.00110233	698.85	27	12	1.6	41	0.00106783		0.000873817	0.000366319
gi|497662264	pyruvate dehydrogenase (acetyl-transferring), homodimeric type [Mycobacterium avium]	103375	5.48	219.3	8	5	0.38	14.2	0.00060173	843.35	27	16	1.23	32.9	0.0010263	716.39	25	16	1.06	29.2	0.000988728		0.000872254	0.000235033
gi|656316516	hypothetical protein [Mycobacterium avium]	17190	5.39	83.58	13	2	0.61	4.8	0.000977811	101.73	22	3	1.04	4.8	0.000836248	107.69	20	3	1.04	4.8	0.000790983		0.000868347	9.74628e-05
gi|497663867	hypothetical protein [Mycobacterium avium]	19233	6.02	336.38	15	5	2.59	52.1	0.00112824	393.37	19	6	1.34	35.1	0.000722214	416.69	19	7	1.9	52.1	0.000751434		0.000867297	0.000226458
gi|489973032	transcriptional regulator [Mycobacterium avium]	23046	4.88	440.38	16	8	6.05	49.8	0.00120346	659.25	18	11	4.9	50.2	0.000684203	563.8	18	9	6.05	59.9	0.000711885		0.000866516	0.00029213
gi|489973328	hypothetical protein [Mycobacterium avium]	12775	6.03	462.55	15	8	5.71	46.5	0.00112824	410.23	21	7	5.71	37.8	0.000798236	341.79	17	7	11.66	52	0.000672335		0.000866272	0.000235446
gi|497661171	MULTISPECIES: enoyl-CoA hydratase [Mycobacterium avium complex (MAC)]	27978	5.54	158.98	5	4	0.8	19.8	0.000376081	643.6	27	13	4.83	42.6	0.0010263	691.95	29	13	5.75	47.9	0.00114693		0.00084977	0.000414636
gi|497661546	acetyl-CoA acetyltransferase [Mycobacterium avium]	40598	4.99	234.17	6	5	0.84	18.8	0.000451297	1063.22	26	14	3.59	56.7	0.000988293	874.55	28	13	3.59	56.7	0.00110738		0.000848989	0.00034952
gi|489969413	hypothetical protein [Mycobacterium avium]	15374	5.33	370.61	14	7	7.25	68.5	0.00105303	414.06	19	6	3.87	67.8	0.000722214	411.06	19	6	3.87	53.1	0.000751434		0.000842225	0.000183144
gi|497660927	MULTISPECIES: antibiotic biosynthesis monooxygenase [Mycobacterium avium complex (MAC)]	11023	4.61	220.69	7	4	2.01	63.9	0.000526514	381.1	25	6	8.05	79.4	0.000950281	320.57	26	6	8.04	79.4	0.00102828		0.000835024	0.000270009
gi|497663423	MULTISPECIES: triose-phosphate isomerase [Mycobacterium avium complex (MAC)]	27682	5.23	297.96	11	7	2.81	46.7	0.000827379	847.71	22	16	7.01	79.7	0.000836248	695.14	21	11	4.13	65.9	0.000830532		0.000831386	4.49568e-06
gi|665986350	hypothetical protein [Mycobacterium avium]	20907	5.33	371.27	14	5	2.24	55.9	0.00105303	354.1	19	4	1.19	30.3	0.000722214	364.75	18	5	1.19	29.4	0.000711885		0.000829042	0.000194046
gi|497665049	1,4-dihydroxy-2-naphthoyl-CoA synthase, partial [Mycobacterium avium]	30972	5.8	196.42	8	6	1.22	21.5	0.00060173	632.3	27	12	3.92	51.3	0.0010263	615.22	21	11	3.92	51.3	0.000830532		0.000819522	0.000212501
gi|497665312	MULTISPECIES: hypothetical protein [Mycobacterium avium complex (MAC)]	13058	4.53	270.21	11	4	2.45	46	0.000827379	451.9	23	6	3.7	46	0.000874259	438.16	19	5	3.7	46	0.000751434		0.00081769	6.19831e-05
gi|489969309	S-adenosylmethionine synthase [Mycobacterium avium]	43322	4.9	213	9	5	0.95	27	0.000676946	834.21	23	15	3.18	49.1	0.000874259	614.99	22	11	2.8	49.6	0.000870081		0.000807095	0.000112732
gi|497663151	Zn-dependent hydrolase [Mycobacterium avium]	24087	4.57	336.47	13	6	1.78	30.3	0.000977811	479.51	18	8	2.29	45.6	0.000684203	433.05	19	7	1.78	30.3	0.000751434		0.000804482	0.000153825
gi|489972866	MULTISPECIES: hypothetical protein [Mycobacterium avium complex (MAC)]	14227	5.02	495.35	17	9	8.84	72	0.00127868	473.5	14	6	3.18	64.4	0.000532158	437.72	15	6	6.4	71.2	0.000593237		0.000801357	0.000414497
gi|497661211	glyoxalase [Mycobacterium avium]	14477	4.69	293.68	16	6	4.42	44.7	0.00120346	397.66	18	8	8.51	57.6	0.000684203	418.13	13	7	6.18	57.6	0.000514139		0.0008006	0.000359099
gi|489972645	MULTISPECIES: ribose 5-phosphate isomerase B [Mycobacterium avium complex (MAC)]	17066	5.54	206.96	8	4	2.3	43.4	0.00060173	405.48	23	8	4.31	62.3	0.000874259	513.71	23	10	4.31	62.3	0.00090963		0.000795206	0.000168486
gi|497660039	hydrolase [Mycobacterium avium]	32615	5.41	173.54	7	4	0.88	21.1	0.000526514	740.92	27	12	3.01	62.8	0.0010263	633.84	21	11	2.53	56.2	0.000830532		0.00079445	0.000251841
gi|497664656	isocitrate dehydrogenase, NADP-dependent [Mycobacterium avium]	83263	5.77	239.87	11	6	0.56	19.2	0.000827379	429.59	17	8	0.64	17.6	0.000646191	562.76	23	11	1.11	24	0.00090963		0.0007944	0.00013478
gi|497661219	MULTISPECIES: 6-phosphogluconate dehydrogenase (decarboxylating) [Mycobacterium avium complex (MAC)]	36663	5.26	181.88	8	4	0.96	30.9	0.00060173	829	29	13	3.32	55.6	0.00110233	589.55	17	11	2.45	48.8	0.000672335		0.000792131	0.000270947
gi|497664295	hypothetical protein [Mycobacterium avium]	14840	5.52	374.99	12	5	2.92	49.6	0.000902595	447.73	22	8	4.16	70.8	0.000836248	419.78	16	6	4.16	68.6	0.000632786		0.000790543	0.000140591
gi|489972702	acyl-CoA dehydrogenase [Mycobacterium avium]	42718	5.18	210.87	7	6	0.78	20.7	0.000526514	642.1	25	12	3.69	44.3	0.000950281	737.83	22	14	4.16	46.9	0.000870081		0.000782292	0.000225111
gi|489970336	MULTISPECIES: transcription termination/antitermination protein NusG [Mycobacterium avium complex (MAC)]	27348	4.44	279.75	8	5	1.12	16.8	0.00060173	559.18	25	9	3.5	34	0.000950281	485.65	20	7	1.87	26.6	0.000790983		0.000780998	0.00017449
gi|489974949	MULTISPECIES: hypothetical protein [Mycobacterium avium complex (MAC)]	14807	6.19	300.26	10	8	5.87	57.5	0.000752162	502.25	21	9	10.92	76.1	0.000798236	401.6	20	8	8.05	72.4	0.000790983		0.000780461	2.47737e-05
gi|489969651	MULTISPECIES: hypothetical protein [Mycobacterium avium complex (MAC)]	10113	4.87	220.97	15	5	6.32	74.7	0.00112824	264.21	14	5	6.33	74.7	0.000532158	339.84	17	5	6.32	74.7	0.000672335		0.000777579	0.000311668
gi|497664583	SAM-dependent methyltransferase [Mycobacterium avium]	32402	4.62	97.13	4	3	0.89	20.4	0.000300865	759.77	25	15	4.21	52.6	0.000950281	720.21	27	12	5.72	65.8	0.00106783		0.000772991	0.000413076
gi|497661749	MULTISPECIES: DSBA oxidoreductase [Mycobacterium avium complex (MAC)]	23128	5.01	145.94	8	4	1.43	28.5	0.00060173	505.5	23	7	3.14	46.4	0.000874259	530.74	20	9	4.9	49.8	0.000790983		0.000755657	0.000139656
gi|497662828	hypothetical protein [Mycobacterium avium]	70958	4.79	233.93	11	5	0.5	10	0.000827379	580.59	18	9	0.79	25.2	0.000684203	498.3	19	9	0.9	28.3	0.000751434		0.000754338	7.16323e-05
gi|497661731	cutinase [Mycobacterium avium]	21945	4.55	462.07	15	5	1.54	39.7	0.00112824	452.07	14	6	1.11	23.7	0.000532158	455.83	15	6	1.11	23.7	0.000593237		0.000751213	0.000327943
gi|497661212	MULTISPECIES: antibiotic biosynthesis monooxygenase [Mycobacterium avium complex (MAC)]	12126	4.74	208.94	14	5	13.5	71	0.00105303	321.65	17	5	4.32	46.7	0.000646191	253.01	14	4	2.81	46.7	0.000553688		0.000750969	0.000265648
gi|489972404	MULTISPECIES: dioxygenase [Mycobacterium avium complex (MAC)]	15111	4.9	281.05	14	6	5.59	62	0.00105303	280.87	13	5	4.04	51.8	0.000494146	337.84	17	6	4.03	51.8	0.000672335		0.000739836	0.00028549
gi|497660718	phosphoribosylaminoimidazolesuccinocarboxamide synthase [Mycobacterium avium]	33017	4.92	319.71	14	9	2.95	41.9	0.00105303	387.11	15	9	2.49	43.9	0.000570169	481.01	15	11	2.49	44.3	0.000593237		0.000738811	0.000272364
gi|497663925	hypothetical protein [Mycobacterium avium]	19004	4.43	175.94	15	3	0.91	14.2	0.00112824	190.29	16	3	0.91	14.2	0.00060818	202.27	12	3	0.54	14.2	0.00047459		0.000737004	0.000345344
gi|565070936	SAM-dependent methyltransferase [Mycobacterium avium]	32344	4.83	78.1	8	2	1.44	28	0.00060173	590.19	20	10	3.61	44.4	0.000760225	694.37	21	12	3.61	44.7	0.000830532		0.000730829	0.000117199
gi|489976031	MULTISPECIES: hypothetical protein [Mycobacterium avium complex (MAC)]	22881	8.3	301.28	13	5	1.45	26	0.000977811	353.63	14	6	1.93	30.1	0.000532158	318.38	17	6	1.45	30.1	0.000672335		0.000727435	0.000227879
gi|497662787	pyridine nucleotide-disulfide oxidoreductase [Mycobacterium avium]	43758	4.78	199.43	5	5	0.6	21.5	0.000376081	698.66	24	8	1.82	42	0.00091227	610.39	22	7	1.82	37.3	0.000870081		0.000719477	0.000298137
gi|489969030	MULTISPECIES: hypothetical protein [Mycobacterium avium complex (MAC)]	12625	4.3	191.53	7	4	3.95	55.9	0.000526514	363.06	21	6	5.82	55.9	0.000798236	432.69	21	8	8.39	72	0.000830532		0.000718427	0.000166985
gi|497664504	short chain dehydrogenase [Mycobacterium avium]	30009	5.1	206.16	8	4	0.73	18.4	0.00060173	853.54	19	12	3.52	53.5	0.000722214	796.43	21	11	3.52	53.5	0.000830532		0.000718159	0.000114455
gi|489969578	MULTISPECIES: magnesium chelatase [Mycobacterium avium complex (MAC)]	50005	5.29	199.16	7	5	0.78	23.9	0.000526514	916.24	22	13	2.46	53.7	0.000836248	782.77	20	11	1.7	40.5	0.000790983		0.000717915	0.000167296
gi|497663544	MULTISPECIES: hypothetical protein [Mycobacterium avium complex (MAC)]	14388	4.78	429.13	8	6	2.08	49.6	0.00060173	531.29	20	8	6.18	58.1	0.000760225	633.91	20	8	6.18	88.4	0.000790983		0.000717646	0.000101557
gi|497664664	MULTISPECIES: bifunctional methylenetetrahydrofolate dehydrogenase/methenyltetrahydrofolate cyclohydrolase [Mycobacterium avium complex (MAC)]	29733	5.76	329.3	10	6	2.02	37	0.000752162	444.67	20	7	3.58	52.3	0.000760225	527.6	16	9	2.02	34.5	0.000632786		0.000715058	7.13633e-05
gi|500044665	hypothetical protein [Mycobacterium avium]	40790	5.31	263.96	14	5	1.03	28.1	0.00105303	340.35	12	7	1.25	33.4	0.000456135	370.27	16	8	2.05	29.4	0.000632786		0.000713983	0.000306618
gi|489971837	MULTISPECIES: membrane protein [Mycobacterium avium complex (MAC)]	26859	8.61	129.29	8	3	1.92	39.2	0.00060173	349.85	18	6	2.4	43.5	0.000684203	452.54	21	8	3.61	52.9	0.000830532		0.000705488	0.000115877
gi|489973494	MULTISPECIES: hypothetical protein [Mycobacterium avium complex (MAC)]	15378	8.59	163.47	7	2	0.69	33.1	0.000526514	285.23	21	4	1.21	43.4	0.000798236	191.35	20	2	1.21	43.4	0.000790983		0.000705244	0.000154828
gi|497664657	MULTISPECIES: bifunctional o-acetylhomoserine/o-acetylserine sulfhydrylase [Mycobacterium avium complex (MAC)]	47661	5.32	202.2	12	3	0.83	27.9	0.000902595	516.64	14	8	1	38.6	0.000532158	494.28	17	8	1.38	42.3	0.000672335		0.000702363	0.000187035
gi|497662856	PPE family protein, partial [Mycobacterium avium]	37272	5.62	331.56	14	7	1.17	27.2	0.00105303	204.87	13	4	0.56	13.1	0.000494146	218	14	4	0.56	15.5	0.000553688		0.000700287	0.000306929
gi|497664485	hypothetical protein [Mycobacterium avium]	36650	6.6	319.32	14	6	1.46	26.8	0.00105303	491.36	15	10	1.75	31	0.000570169	394.13	12	7	1.2	23.2	0.00047459		0.000699262	0.000310075
gi|497660083	oxidoreductase [Mycobacterium avium]	49233	8.86	416.52	15	8	0.96	31.4	0.00112824	648.75	15	11	1.51	47.5	0.000570169	387.81	10	8	1.13	38.5	0.000395491		0.000697968	0.000382728
gi|497660325	SAM-dependent methyltransferase [Mycobacterium avium]	34895	4.63	158.34	7	4	1.03	23.6	0.000526514	464.86	18	10	2.26	39.5	0.000684203	547.49	22	12	3.13	51.9	0.000870081		0.000693599	0.000171976
gi|497660468	GatB/YqeY domain-containing protein [Mycobacterium avium]	16628	5.39	166.3	8	4	2.4	57.8	0.00060173	387.15	19	7	10.56	65.6	0.000722214	458.92	19	8	8.05	64.9	0.000751434		0.000691792	7.93529e-05
gi|497664270	hypothetical protein [Mycobacterium avium]	29529	5.76	350.56	10	6	1.01	27.2	0.000752162	391.79	16	6	2.05	36.6	0.00060818	431.37	18	8	1.65	33.2	0.000711885		0.000690742	7.42831e-05
gi|497662279	hypothetical protein [Mycobacterium avium]	27547	5	271.63	10	5	1.45	29	0.000752162	627.01	18	12	7.08	60	0.000684203	444.45	16	8	4.99	53.9	0.000632786		0.000689717	5.98789e-05
gi|497661326	ferredoxin [Mycobacterium avium]	12242	3.81	256.95	11	4	2.76	38.9	0.000827379	343.19	18	5	2.76	38.9	0.000684203	221.99	14	3	1.7	24.1	0.000553688		0.000688423	0.000136894
gi|497665213	MULTISPECIES: hypothetical protein [Mycobacterium avium complex (MAC)]	18383	6.07	279.41	13	5	2.03	36.4	0.000977811	414.88	16	6	2.03	35.2	0.00060818	303.46	12	4	1.43	27.3	0.00047459		0.00068686	0.000260674
gi|497661550	MULTISPECIES: alpha-1,4-glucan--maltose-1-phosphate maltosyltransferase [Mycobacterium avium complex (MAC)]	77597	5.36	188.57	5	4	0.31	8.9	0.000376081	674.96	22	12	1	27	0.000836248	650.65	21	11	0.8	24.3	0.000830532		0.000680954	0.000264043
gi|497664302	MULTISPECIES: NADH-quinone oxidoreductase subunit F [Mycobacterium avium complex (MAC)]	49208	5.3	219.56	6	4	0.52	16.8	0.000451297	795.64	20	14	2.53	41.7	0.000760225	572.67	21	12	2.53	33.6	0.000830532		0.000680685	0.000201742
gi|497665167	amidohydrolase [Mycobacterium avium]	61670	5.07	134.31	6	4	0.5	13	0.000451297	622.29	20	13	1.56	27.8	0.000760225	620.17	21	13	1.39	26.6	0.000830532		0.000680685	0.000201742
gi|497665640	maltokinase [Mycobacterium avium]	49281	4.69	117.06	6	3	0.52	17.9	0.000451297	690.49	23	11	1.73	29.2	0.000874259	502.11	18	8	1.31	33.6	0.000711885		0.000679147	0.000213373
gi|489970284	MULTISPECIES: 30S ribosomal protein S10 [Mycobacterium]	11470	9.41	238.4	11	5	10.85	53.5	0.000827379	297.38	14	6	7.33	70.3	0.000532158	251.24	17	4	4.85	43.6	0.000672335		0.000677291	0.000147673
gi|497660018	hypothetical protein [Mycobacterium avium]	12955	5.7	551.56	14	9	7.88	67.5	0.00105303	535.06	12	8	7.88	67.5	0.000456135	520.89	13	8	7.88	67.5	0.000514139		0.000674434	0.000329152
gi|495529442	MULTISPECIES: molybdenum cofactor biosynthesis protein [Mycobacterium]	16654	4.31	197.71	5	4	1.66	34.5	0.000376081	463.9	20	7	13.77	97.6	0.000760225	516.15	22	7	6.09	82.4	0.000870081		0.000668796	0.000259381
gi|497664598	methylmalonyl-CoA carboxyltransferase [Mycobacterium avium]	59334	5.13	172.45	5	4	0.42	15.6	0.000376081	641.97	21	13	1.31	27.5	0.000798236	805.2	21	14	1.31	29.3	0.000830532		0.000668283	0.000253569
gi|489970486	MULTISPECIES: DNA-binding response regulator [Mycobacterium]	24852	4.82	269.69	6	4	1.69	31.7	0.000451297	719.57	20	11	3.42	53.7	0.000760225	684.6	20	10	4.21	58.1	0.000790983		0.000667502	0.000187869
gi|497663713	methyltransferase [Mycobacterium avium]	27492	5.47	234.74	7	6	1.11	25.6	0.000526514	470.05	19	8	3.45	48.8	0.000722214	422.8	19	9	3.45	48.8	0.000751434		0.00066672	0.000122298
gi|489970461	hydroxymethylbilane synthase [Mycobacterium avium]	32596	4.99	200.3	10	4	1.13	28.9	0.000752162	458.42	15	8	3.01	47	0.000570169	490.81	17	9	1.74	34	0.000672335		0.000664889	9.12251e-05
gi|489969988	MULTISPECIES: ATP synthase subunit B [Mycobacterium avium complex (MAC)]	18799	5.63	356.73	13	7	3.59	39.5	0.000977811	407.8	13	6	2.69	31.6	0.000494146	403.01	13	6	3.59	31.6	0.000514139		0.000662032	0.000273655
gi|489971611	MULTISPECIES: NADH-quinone oxidoreductase subunit D [Mycobacterium avium complex (MAC)]	48649	5.14	217.41	6	5	0.4	11.8	0.000451297	553.23	19	9	1.15	24.7	0.000722214	587.75	20	9	1.77	34.5	0.000790983		0.000654831	0.000179588
gi|497660743	phosphoribosylformylglycinamidine synthase subunit PurL [Mycobacterium avium]	81281	4.71	181.56	8	4	0.36	7.2	0.00060173	512.65	18	10	1.04	27.3	0.000684203	479.3	17	9	0.94	18.3	0.000672335		0.000652756	4.45864e-05
gi|497663673	hypothetical protein [Mycobacterium avium]	8004	5.18	205.47	10	5	18.97	68.1	0.000752162	396.02	14	6	18.97	83.3	0.000532158	470.87	17	7	18.97	83.3	0.000672335		0.000652218	0.000111374
gi|489975732	MULTISPECIES: hypothetical protein [Mycobacterium avium complex (MAC)]	9557	5.63	279.67	11	5	11.47	69.7	0.000827379	320.78	14	5	7.19	69.7	0.000532158	262.93	15	4	7.19	44.9	0.000593237		0.000650924	0.000155836
gi|656316460	protease [Mycobacterium avium]	53445	5.64	302.69	11	6	1.01	28	0.000827379	564.1	15	8	0.86	23.6	0.000570169	526.09	14	8	1.01	29.3	0.000553688		0.000650412	0.000153479
gi|518514555	MULTISPECIES: ATP-dependent Clp protease ATP-binding protein [Mycobacterium avium complex (MAC)]	93276	5.63	237.29	10	7	0.56	16.1	0.000752162	696.8	19	13	1.04	29.2	0.000722214	317.39	12	8	0.7	17.6	0.00047459		0.000649655	0.000152349
gi|497661495	glyoxalase [Mycobacterium avium]	15156	4.51	168.08	7	3	1.23	16.1	0.000526514	365.26	18	7	7.5	56.9	0.000684203	361.64	18	7	5.5	50.4	0.000711885		0.000640867	9.99953e-05
gi|565080524	hypothetical protein [Mycobacterium avium]	8136	4.22	205.46	9	4	10.73	100	0.000676946	414.32	17	7	50.4	100	0.000646191	418.37	15	6	30.41	100	0.000593237		0.000638792	4.23423e-05
gi|497665589	NAD(P) transhydrogenase subunit alpha [Mycobacterium avium]	37314	4.87	206.54	10	5	0.94	19.2	0.000752162	472.83	15	8	1.42	26.6	0.000570169	477.74	15	7	0.94	23	0.000593237		0.000638523	9.90885e-05
gi|497663709	peptide-methionine (R)-S-oxide reductase [Mycobacterium avium]	15469	5.43	148.84	9	3	1.21	20.1	0.000676946	323.68	18	6	3.87	38.1	0.000684203	339.23	14	6	5.33	38.1	0.000553688		0.000638279	7.33477e-05
gi|497662834	glycine dehydrogenase [Mycobacterium avium]	100464	5.32						0	832.07	23	13	0.94	27	0.000874259	901.56	26	15	0.78	24.2	0.00102828		0.000634179	0.000554588
gi|497661293	PPOX class F420-dependent enzyme [Mycobacterium avium]	16397	6.28	127.99	11	3	3.43	29.9	0.000827379	244.15	14	5	2.46	34	0.000532158	266.46	13	4	2.46	38.1	0.000514139		0.000624558	0.000175878
gi|497660172	MULTISPECIES: PPE family protein [Mycobacterium avium complex (MAC)]	40570	4.67	397.58	14	7	1.5	36.1	0.00105303	451.38	12	7	0.84	23.5	0.000456135	291.9	9	5	0.66	15.9	0.000355942		0.000621702	0.000376883
gi|497661548	glycogen-branching enzyme [Mycobacterium avium]	81638	5.49	98.68	4	3	0.23	8.5	0.000300865	660.07	24	13	0.93	29.5	0.00091227	469.4	16	9	0.66	20.1	0.000632786		0.000615307	0.000306077
gi|497660909	alpha-keto acid decarboxylase [Mycobacterium avium]	60247	5.21	252.86	8	5	0.51	18.9	0.00060173	719.41	18	12	1.13	41.9	0.000684203	687.31	14	12	1.13	42.1	0.000553688		0.000613207	6.60099e-05
gi|497660038	LLM class F420-dependent oxidoreductase [Mycobacterium avium]	28822	5.27	280.71	9	6	1.35	29.7	0.000676946	393.82	16	6	1.04	29.7	0.00060818	383.93	14	7	1.71	38.6	0.000553688		0.000612938	6.17667e-05
gi|497664951	50S ribosomal protein L10 [Mycobacterium avium]	20130	5.28	256.62	8	6	3.16	38.8	0.00060173	523.2	19	9	5.25	43.4	0.000722214	387.28	13	7	5.25	43.4	0.000514139		0.000612694	0.00010447
gi|497664872	MULTISPECIES: F420-dependent oxidoreductase [Mycobacterium avium complex (MAC)]	33190	5.58	302	11	6	1.38	29.5	0.000827379	269.61	14	4	0.86	24	0.000532158	249.19	12	4	0.64	14.9	0.00047459		0.000611375	0.000189266
gi|497662640	hypothetical protein [Mycobacterium avium]	15925	5.17	226.24	12	5	3.66	38.1	0.000902595	200.56	12	4	2.61	31.7	0.000456135	225.14	12	4	3.66	31.7	0.00047459		0.000611107	0.000252605
gi|489969253	MULTISPECIES: cysteine synthase A [Mycobacterium avium complex (MAC)]	32372	4.88	91.38	2	2	0.29	11	0.000150432	692.49	25	13	3.59	77.7	0.000950281	583.29	18	9	2.14	55.2	0.000711885		0.000604199	0.000410654
gi|497663616	MULTISPECIES: threonine--tRNA ligase [Mycobacterium avium complex (MAC)]	76417	5.31	175.71	6	4	0.31	8.6	0.000451297	404.97	16	9	0.63	17.1	0.00060818	379.11	19	8	0.72	16.1	0.000751434		0.000603637	0.00015012
gi|489971939	MULTISPECIES: hypothetical protein [Mycobacterium avium complex (MAC)]	15558	5.07	206.02	8	5	3.81	51.4	0.00060173	480.43	17	7	5.25	52.7	0.000646191	381.11	14	6	5.25	52.7	0.000553688		0.000600536	4.62632e-05
gi|656316508	biotin--[acetyl-CoA-carboxylase] ligase [Mycobacterium avium]	27943	6.08	251.66	9	6	1.41	24.8	0.000676946	606.49	15	10	4.83	53.3	0.000570169	456.13	14	8	3.34	42.7	0.000553688		0.000600268	6.69149e-05
gi|564816687	peptidase M23 [Mycobacterium avium]	49648	9.39	408.25	13	8	1.12	20	0.000977811	286.33	8	6	0.95	26	0.00030409	338.02	13	7	1.12	31.5	0.000514139		0.00059868	0.000344725
gi|489970850	MULTISPECIES: hypothetical protein [Mycobacterium avium complex (MAC)]	10284	4.82	264.09	14	5	9.38	83.7	0.00105303	362.25	10	4	6.03	76.5	0.000380113	412.24	9	4	3.76	76.5	0.000355942		0.000596361	0.00039567
gi|497661693	MULTISPECIES: hypothetical protein [Mycobacterium avium complex (MAC)]	25442	8.93	294.55	16	6	2.1	42.5	0.00120346	298.36	7	5	0.91	18.8	0.000266079	208.7	8	4	1.24	37.1	0.000316393		0.000595311	0.000527273
gi|497664996	MULTISPECIES: SAM-dependent methyltransferase [Mycobacterium avium complex (MAC)]	34852	4.82	159.04	4	4	0.81	19	0.000300865	655.67	20	11	2.67	39.4	0.000760225	575.52	18	11	2.26	35.6	0.000711885		0.000590992	0.000252417
gi|497664258	peptide chain release factor 2 [Mycobacterium avium]	41226	4.74	202.55	6	4	0.82	20.3	0.000451297	450.38	17	7	1.46	30	0.000646191	482.63	17	8	1.46	38.9	0.000672335		0.000589941	0.000120779
gi|489970914	MULTISPECIES: tRNA adenosine deaminase [Mycobacterium avium complex (MAC)]	18475	3.95	156.07	6	3	0.94	19.7	0.000451297	317.52	17	4	0.94	27.2	0.000646191	292.95	17	4	0.94	27.2	0.000672335		0.000589941	0.000120779
gi|489972620	MULTISPECIES: acyl-ACP desaturase [Mycobacterium avium complex (MAC)]	39291	5.92	139.44	7	4	0.69	17.9	0.000526514	512.72	16	9	1.86	43.2	0.00060818	475.11	16	9	2.17	47.9	0.000632786		0.00058916	5.56308e-05
gi|497662262	3-oxoacyl-ACP synthase [Mycobacterium avium]	44253	5.26	121.57	7	2	0.59	14.8	0.000526514	620.14	16	9	1.54	42	0.00060818	527.53	16	9	1.11	29.4	0.000632786		0.00058916	5.56308e-05
gi|489970491	MULTISPECIES: phosphoglyceromutase [Mycobacterium avium complex (MAC)]	27288	5.42	221.56	6	5	1.47	30.1	0.000451297	733.05	19	11	6.07	64.3	0.000722214	496	15	7	4.23	65.1	0.000593237		0.000588916	0.00013551
gi|497659969	DNA gyrase subunit A [Mycobacterium avium]	92375	5.35	146.23	4	4	0.25	6.6	0.000300865	746.6	18	13	1.35	29.8	0.000684203	666.98	19	13	1.14	25	0.000751434		0.000578834	0.000243064
gi|497664815	LLM class F420-dependent oxidoreductase [Mycobacterium avium]	30301	6.25	142.72	4	3	0.72	17	0.000300865	636.68	19	12	3.45	61	0.000722214	583.65	18	10	3.45	45.7	0.000711885		0.000578321	0.00024034
gi|497665480	amidohydrolase [Mycobacterium avium]	46416	5.39	203.73	6	4	0.31	16	0.000451297	544.55	16	9	1.44	27.5	0.00060818	467.68	17	9	1.23	25.2	0.000672335		0.000577271	0.000113714
gi|727257176	alcohol dehydrogenase [Mycobacterium avium]	36307	5.62	175.58	7	4	0.76	18.4	0.000526514	375.99	14	7	1.21	28.1	0.000532158	397.32	17	8	0.98	31	0.000672335		0.000577002	8.26092e-05
gi|489972046	MULTISPECIES: hypothetical protein [Mycobacterium avium complex (MAC)]	11123	4.25	481.02	13	6	3.28	61	0.000977811	374.32	10	5	1.98	59	0.000380113	409.75	9	5	3.28	61	0.000355942		0.000571289	0.000352266
gi|497664208	MULTISPECIES: CoA ester lyase [Mycobacterium avium complex (MAC)]	33295	4.59	129.1	5	4	1.1	19.3	0.000376081	434.63	16	8	2.9	41.2	0.00060818	454.8	18	8	2.44	41.2	0.000711885		0.000565382	0.000171944
gi|497664654	MULTISPECIES: isocitrate dehydrogenase [Mycobacterium avium complex (MAC)]	46546	5.74	253.03	7	6	0.7	16.5	0.000526514	432.26	13	8	1.66	33	0.000494146	599.84	17	11	1.9	37.4	0.000672335		0.000564332	9.49236e-05
gi|497660424	aspartate-semialdehyde dehydrogenase [Mycobacterium avium]	36263	5.38	175.9	6	3	1.48	24.1	0.000451297	677.77	18	12	2.49	46.8	0.000684203	583.12	14	8	2.11	39.2	0.000553688		0.000563063	0.000116735
gi|489970283	MULTISPECIES: 50S ribosomal protein L3 [Mycobacterium avium complex (MAC)]	23115	10.37	254.43	10	6	1.9	34.6	0.000752162	307.36	12	6	1.9	29.5	0.000456135	488.67	12	9	3.14	41.9	0.00047459		0.000560962	0.000165841
gi|497662671	hypothetical protein [Mycobacterium avium]	28615	5.66	172.49	12	5	1.05	20.7	0.000902595	172.5	9	4	1.05	18.5	0.000342101	241	11	5	1.37	28.4	0.000435041		0.000559912	0.000300388
gi|489972661	MULTISPECIES: nucleoside-diphosphate kinase [Mycobacterium avium complex (MAC)]	14748	5.54	577.05	14	11	14.7	83.8	0.00105303	250.22	10	5	8.05	54.4	0.000380113	274.17	6	5	4.22	54.4	0.000237295		0.000556812	0.000435628
gi|497663674	hypothetical protein [Mycobacterium avium]	12537	5.48	165.36	18	2	0.91	15.2	0.00135389	118.03	5	2	0.91	15.2	0.000190056	120.61	3	2	0.91	15.2	0.000118647		0.000554199	0.000693475
gi|727257042	hypothetical protein [Mycobacterium avium]	71623	5.64	209.07	9	5	0.5	16.3	0.000676946	234.08	10	5	0.5	21	0.000380113	321.46	15	8	0.89	28	0.000593237		0.000550099	0.000153047
gi|489969786	MULTISPECIES: short-chain dehydrogenase [Mycobacterium avium complex (MAC)]	29811	4.99	226.25	9	5	2.01	34.3	0.000676946	355.6	11	6	1.29	25.7	0.000418124	295.8	14	6	1.28	27.1	0.000553688		0.000549586	0.00012946
gi|497660418	MULTISPECIES: polyketide cyclase [Mycobacterium avium complex (MAC)]	15266	8.89	297.06	8	5	3.92	57.9	0.00060173	473.65	14	8	5.42	70.3	0.000532158	400.58	13	8	3.92	49	0.000514139		0.000549342	4.62551e-05
gi|489972277	MULTISPECIES: adenylyl-sulfate kinase [Mycobacterium avium complex (MAC)]	25630	5.36	274.16	8	5	0.9	24.3	0.00060173	446.32	14	6	2.07	43.5	0.000532158	461.54	13	6	1.61	32.6	0.000514139		0.000549342	4.62551e-05
gi|489970334	MULTISPECIES: 50S ribosomal protein L1 [Mycobacterium avium complex (MAC)]	24883	9.64	267.58	9	7	2.74	41.7	0.000676946	398.57	12	7	2.17	31.9	0.000456135	420.31	13	7	2.17	40	0.000514139		0.000549073	0.000114476
gi|497660740	peroxidase [Mycobacterium avium]	37256	4.65	279.54	8	6	0.74	17.7	0.00060173	422.89	16	7	1.42	24.6	0.00060818	434.68	11	7	1.17	21.7	0.000435041		0.000548317	9.81532e-05
gi|497664458	membrane protein [Mycobacterium avium]	107933	9.05	311.09	10	7	0.47	13.6	0.000752162	508.18	14	10	0.53	16.2	0.000532158	370.23	9	7	0.41	11.3	0.000355942		0.000546754	0.000198513
gi|489972076	MULTISPECIES: hypothetical protein [Mycobacterium avium complex (MAC)]	11679	4.71	394.91	12	7	7	33.3	0.000902595	279.51	9	5	4.66	29.8	0.000342101	249.87	10	5	4.66	29.8	0.000395491		0.000546729	0.000309343
gi|727247228	MULTISPECIES: hypothetical protein [Mycobacterium avium complex (MAC)]	54483	6.83	383.59	18	9	1.48	30.8	0.00135389	101.13	4	3	0.46	13.3	0.000152045	100.2	3	3	0.46	16.4	0.000118647		0.000541528	0.000703726
gi|497661517	threonine synthase [Mycobacterium avium]	37862	5.6	163.04	6	4	0.55	25.3	0.000451297	502.63	14	7	1.14	27.8	0.000532158	647.53	16	9	1.39	46.1	0.000632786		0.000538747	9.09236e-05
gi|346722076	heparin-binding hemagglutinin [Mycobacterium avium subsp. avium ATCC 25291]	22250	9.44	234.58	7	5	2.64	22.4	0.000526514	501.94	12	8	2.64	38.5	0.000456135	512.53	16	9	3.38	54.1	0.000632786		0.000538478	8.89313e-05
gi|497662660	hypothetical protein [Mycobacterium avium]	8911	4.27	203.22	7	4	5.07	79.8	0.000526514	300.05	12	5	5.07	79.8	0.000456135	267.57	16	4	5.07	75	0.000632786		0.000538478	8.89313e-05
gi|656316542	hypothetical protein [Mycobacterium avium]	37306	8.8	264.35	8	6	0.56	16.9	0.00060173	243.01	13	6	0.94	25.4	0.000494146	308.74	13	7	0.74	25.4	0.000514139		0.000536672	5.7222e-05
gi|497665648	membrane protein [Mycobacterium avium]	26706	9.41	273.5	8	5	1.51	23	0.00060173	140.5	15	3	1.51	27	0.000570169	148.48	11	3	0.58	19.4	0.000435041		0.000535646	8.85448e-05
gi|489970264	50S ribosomal protein L5 [Mycobacterium avium]	21168	9.83	215	10	4	0.78	24.6	0.000752162	260.82	11	5	1.63	28.9	0.000418124	298	11	5	2.18	31	0.000435041		0.000535109	0.000188164
gi|497661309	cell division protein DivIVA [Mycobacterium avium]	28534	4.71	330.65	11	8	3.22	43.2	0.000827379	289.82	9	5	1.74	35	0.000342101	432.21	11	7	2.17	39.3	0.000435041		0.00053484	0.000257572
gi|497662578	NAD(P)H nitroreductase [Mycobacterium avium]	35988	5.79	175.66	6	3	0.77	18.4	0.000451297	335.68	12	5	0.77	19.9	0.000456135	465.94	17	7	0.99	32.8	0.000672335		0.000526589	0.000126243
gi|564988646	alpha/beta hydrolase [Mycobacterium avium]	32471	5.61	220.29	6	4	1.14	21.9	0.000451297	480.3	14	7	1.75	37.9	0.000532158	442.77	15	7	1.75	33.6	0.000593237		0.000525564	7.11992e-05
gi|518561967	MULTISPECIES: hypothetical protein [Mycobacterium avium complex (MAC)]	14684	5.24	245.48	9	5	4.28	18.8	0.000676946	291.42	9	4	2.03	18.8	0.000342101	396.56	14	6	3	18.8	0.000553688		0.000524245	0.000169353
gi|489974349	MULTISPECIES: ribose-phosphate pyrophosphokinase [Mycobacterium avium complex (MAC)]	35584	6	164.52	5	4	1	18.1	0.000376081	529.99	12	10	2.18	35.9	0.000456135	555.25	18	11	2.57	44.5	0.000711885		0.0005147	0.000175395
gi|497661191	acyl-ACP desaturase [Mycobacterium avium]	31616	4.86	62.3	2	2	0.48	18.5	0.000150432	603.08	22	11	6.04	62.9	0.000836248	432.07	14	9	2.67	45.1	0.000553688		0.000513456	0.000344673
gi|497665652	NADPH:quinone reductase [Mycobacterium avium]	32552	4.73	89.26	4	2	0.46	13.1	0.000300865	416.64	17	8	1.75	35	0.000646191	317.02	15	6	1.14	25.5	0.000593237		0.000513431	0.000185982
gi|564815338	O-methyltransferase [Mycobacterium avium]	23966	4.79	157.96	4	3	0.98	19.2	0.000300865	434.87	19	9	2.93	44.7	0.000722214	514.83	13	9	4.53	52.1	0.000514139		0.000512406	0.00021068
gi|500043614	sulfate ABC transporter substrate-binding protein [Mycobacterium avium]	36124	6.66	238.24	7	6	1.22	37.9	0.000526514	504.3	14	10	2.51	46.6	0.000532158	377.05	12	9	1.8	39.4	0.00047459		0.000511087	3.17333e-05
gi|497663408	glucose-6-phosphate dehydrogenase assembly protein OpcA [Mycobacterium avium]	32610	5.04	119.69	7	3	0.88	11.6	0.000526514	175.83	14	4	1.42	25.4	0.000532158	171.45	12	5	0.88	15.5	0.00047459		0.000511087	3.17333e-05
gi|489513760	MULTISPECIES: translation initiation factor IF-1 [Actinobacteria]	8484	9.45	199.36	9	5	16.16	74	0.000676946	191.94	12	3	9.69	53.4	0.000456135	221.31	10	4	9.68	53.4	0.000395491		0.000509524	0.000148128
gi|497664004	MULTISPECIES: hypothetical protein [Mycobacterium avium complex (MAC)]	15208	5.18	232.35	9	5	2.81	57.4	0.000676946	489.33	14	7	5.5	65.2	0.000532158	310.98	8	5	1.92	60.3	0.000316393		0.000508499	0.000181437
gi|489976070	MULTISPECIES: molecular chaperone DnaJ [Mycobacterium avium complex (MAC)]	41623	8.6	148.78	7	4	0.64	16.1	0.000526514	487.74	12	9	1.44	21.9	0.000456135	445.65	13	10	1.97	28.8	0.000514139		0.000498929	3.75738e-05
gi|497663532	alanine--tRNA ligase [Mycobacterium avium]	97012	5.23	146.67	7	4	0.24	5.6	0.000526514	389.44	12	7	0.74	22.1	0.000456135	391.81	13	8	0.6	14.4	0.000514139		0.000498929	3.75738e-05
gi|489971320	MULTISPECIES: response regulator [Mycobacterium avium complex (MAC)]	16547	4.84	242.78	8	5	4.61	74.7	0.00060173	395.39	11	8	3.39	64.4	0.000418124	458.39	12	8	3.39	64.4	0.00047459		0.000498148	9.40428e-05
gi|497660170	PE family protein [Mycobacterium avium]	9943	5.46	221.27	8	4	2.35	69.7	0.00060173	403.51	11	4	2.35	69.7	0.000418124	413.76	12	6	2.35	69.7	0.00047459		0.000498148	9.40428e-05
gi|497662809	molybdate-binding protein [Mycobacterium avium]	26148	7.71	199.26	8	4	0.87	29	0.00060173	405.03	12	7	1.56	47.5	0.000456135	479.57	11	8	1.56	47.5	0.000435041		0.000497635	9.07636e-05
gi|497664971	MBL fold metallo-hydrolase [Mycobacterium avium]	26011	4.96	236.07	9	6	2.02	39.7	0.000676946	417.79	14	7	2.02	36.7	0.000532158	303.78	7	6	1.58	36.3	0.000276844		0.000495316	0.000202579
gi|497660423	2-isopropylmalate synthase [Mycobacterium avium]	66102	4.98	168.67	6	5	0.46	12.7	0.000451297	561.36	13	12	1.26	28.4	0.000494146	464.18	13	9	0.87	24.2	0.000514139		0.000486528	3.2106e-05
gi|497660303	nucleoside diphosphate kinase regulator [Mycobacterium avium]	17223	4.95	204.35	7	4	1.58	25.9	0.000526514	370.93	12	6	3.15	51.9	0.000456135	298.63	12	6	3.15	51.9	0.00047459		0.000485746	3.64917e-05
gi|497663362	beta-ketoacyl-ACP reductase [Mycobacterium avium]	26623	5.86	176.14	6	4	0.85	15.3	0.000451297	345.77	15	6	1.52	22.7	0.000570169	339.41	11	6	1.52	22.7	0.000435041		0.000485502	7.37725e-05
gi|564988333	TIGR03085 family protein [Mycobacterium avium]	22308	8.89	191.83	7	5	1.5	32	0.000526514	418.4	13	7	2.01	38.3	0.000494146	328.3	11	6	2.62	46.1	0.000435041		0.000485234	4.63833e-05
gi|489972588	MULTISPECIES: phosphoribosylformylglycinamidine synthase subunit PurQ [Mycobacterium avium complex (MAC)]	23807	4.95	169.44	7	4	0.99	25.4	0.000526514	302.91	13	5	1.82	34.8	0.000494146	243.16	11	4	1.37	29.9	0.000435041		0.000485234	4.63833e-05
gi|489970215	MULTISPECIES: dTDP-4-dehydrorhamnose 3,5-epimerase [Mycobacterium avium complex (MAC)]	21962	5.29	157.52	6	3	1.11	24.9	0.000451297	478.78	16	9	3.44	59.2	0.00060818	267.56	10	4	1.11	33.8	0.000395491		0.00048499	0.000110275
gi|497662859	PPE family protein [Mycobacterium avium]	47426	6.22	164.66	8	3	0.3	7.5	0.00060173	186.86	12	3	0.3	7.5	0.000456135	179.39	10	3	0.3	7.5	0.000395491		0.000484452	0.000105995
gi|497660686	lytic transglycosylase [Mycobacterium avium]	33140	5.33	349.21	13	5	2.05	45.7	0.000977811	307.01	7	6	1.11	18.2	0.000266079	215.15	5	5	1.38	15.7	0.000197746		0.000480545	0.000431998
gi|497665249	sulfurtransferase [Mycobacterium avium]	16071	5.13	175.86	3	3	1.14	22.6	0.000225649	306.14	16	5	3.56	45.9	0.00060818	268.06	15	4	3.56	45.9	0.000593237		0.000475689	0.00021667
gi|489970711	MULTISPECIES: type VII secretion system protein EsxS [Mycobacterium avium complex (MAC)]	9894	5.01	84.49	6	2	1.26	39.2	0.000451297	545.4	12	5	2.39	59.8	0.000456135	271.21	13	3	4.09	59.8	0.000514139		0.000473857	3.49687e-05
gi|489975570	MULTISPECIES: 2-hydroxyhepta-2,4-diene-1,7-dioate isomerase [Mycobacterium avium complex (MAC)]	28519	4.9	108.62	7	3	0.54	11.9	0.000526514	251.33	12	5	1.06	29.9	0.000456135	175.2	11	4	0.78	21.3	0.000435041		0.000472563	4.78983e-05
gi|500042704	TIGR03086 family protein [Mycobacterium avium]	21221	4.88	253.56	9	5	2.18	41.4	0.000676946	295.28	7	6	3.69	52.5	0.000266079	364.1	12	7	3.69	52.5	0.00047459		0.000472538	0.000205441
gi|489975549	MULTISPECIES: nitrogen regulatory protein P-II 1 [Mycobacterium]	12198	5.81	184.22	9	4	6.3	75	0.000676946	291.58	10	6	4.24	74.1	0.000380113	286.24	9	5	2.76	68.8	0.000355942		0.000471	0.000178763
gi|497664635	MULTISPECIES: membrane protein [Mycobacterium avium complex (MAC)]	35413	6.44	220.45	11	3	0.79	22.7	0.000827379	347.55	8	3	0.42	14.9	0.00030409	321.61	7	3	0.42	20.3	0.000276844		0.000469438	0.000310285
gi|497663787	hypothetical protein [Mycobacterium avium]	24333	4.85						0	621.72	22	10	2.86	63.2	0.000836248	445.97	14	6	2.26	42.5	0.000553688		0.000463312	0.000425386
gi|497662646	CoA ester lyase [Mycobacterium avium]	30930	4.98	125.56	5	3	0.7	19.5	0.000376081	408.3	13	5	1.22	41.3	0.000494146	307.23	13	4	1.22	30	0.000514139		0.000461455	7.46089e-05
gi|489971891	MULTISPECIES: 30S ribosomal protein S2 [Mycobacterium avium complex (MAC)]	30181	6.03	114.07	4	2	0.5	23.2	0.000300865	480.15	20	9	1.97	32.6	0.000760225	218.53	8	4	1.26	22.5	0.000316393		0.000459161	0.000260845
gi|497660792	hypothetical protein [Mycobacterium avium]	24769	5.93	254.7	7	4	1.29	31.5	0.000526514	348.39	13	6	1.7	31.5	0.000494146	335.69	9	5	0.94	23.7	0.000355942		0.000458867	9.05931e-05
gi|497662647	SAM-dependent methyltransferase [Mycobacterium avium]	34063	4.93	154.48	7	3	0.44	20.5	0.000526514	370.97	13	6	3.26	42	0.000494146	294.99	9	6	2.35	33.2	0.000355942		0.000458867	9.05931e-05
gi|497665154	prolyl oligopeptidase [Mycobacterium avium]	75673	5						0	635.01	16	11	1.53	29.6	0.00060818	574.67	19	12	1.04	19.4	0.000751434		0.000453205	0.000398969
gi|489971793	MULTISPECIES: 6-phosphofructokinase [Mycobacterium avium complex (MAC)]	37198	6.06	81.76	4	2	0.74	16.9	0.000300865	366.1	12	6	1.43	29.2	0.000456135	361.58	15	8	2.03	32.9	0.000593237		0.000450079	0.00014628
gi|489970581	MULTISPECIES: thiamine biosynthesis protein ThiS [Mycobacterium avium complex (MAC)]	6786	4.45	110.07	5	2	2.22	35.4	0.000376081	165.75	12	3	9.37	81.5	0.000456135	209.11	13	3	9.37	81.5	0.000514139		0.000448785	6.93216e-05
gi|497660872	hypothetical protein [Mycobacterium avium]	32043	4.7	194.4	7	5	1.79	23.6	0.000526514	209	7	4	1.16	22	0.000266079	348.57	14	7	1.45	23	0.000553688		0.00044876	0.000158789
gi|489969092	MULTISPECIES: type I glutamate--ammonia ligase [Mycobacterium avium complex (MAC)]	49701	5.23	101.61	6	3	0.65	16.4	0.000451297	386.96	11	8	0.79	23.3	0.000418124	392.75	12	9	1.29	37.9	0.00047459		0.000448004	2.83767e-05
gi|489970430	MULTISPECIES: alkyl hydroperoxide reductase [Mycobacterium avium complex (MAC)]	20460	5.72	213.81	6	5	1.72	35.8	0.000451297	346.15	13	7	3.06	52.1	0.000494146	236.83	10	4	2.33	37.4	0.000395491		0.000446978	4.9469e-05
gi|497662078	transcriptional repressor [Mycobacterium avium]	15119	5.8	149.46	6	3	1.24	37	0.000451297	348.47	14	4	2.85	45.2	0.000532158	295.92	9	4	2.85	45.2	0.000355942		0.000446466	8.82069e-05
gi|489968930	MULTISPECIES: phosphoribosyl-ATP pyrophosphatase [Mycobacterium avium complex (MAC)]	10093	4.9	188.29	8	5	3.92	46.2	0.00060173	277.54	10	5	3.92	86	0.000380113	159.43	9	3	2.3	45.2	0.000355942		0.000445928	0.000135468
gi|564817023	amidase [Mycobacterium avium]	19934	4.55	141.21	7	3	0.51	17.6	0.000526514	140.47	13	2	1.27	21.4	0.000494146	124.28	8	2	0.85	30.5	0.000316393		0.000445684	0.000113133
gi|497665171	short-chain dehydrogenase [Mycobacterium avium]	33772	6.7	271.82	9	4	0.84	24	0.000676946	296.14	9	4	0.63	17	0.000342101	301.4	8	5	0.63	17.6	0.000316393		0.000445147	0.000201155
gi|489969655	MULTISPECIES: citrate synthase/methylcitrate synthase [Mycobacterium avium complex (MAC)]	40417	5.48	69.52	2	2	0.5	18.8	0.000150432	410.36	14	8	1.04	29.8	0.000532158	506.89	16	9	1.51	45	0.000632786		0.000438459	0.000254462
gi|497662014	MULTISPECIES: elongation factor GreAB [Mycobacterium]	16822	4.78	112.9	4	2	2.35	32.3	0.000300865	413.28	12	7	4.43	60	0.000456135	444.28	14	7	5.91	60	0.000553688		0.000436896	0.000127505
gi|497665513	peptidase M13 [Mycobacterium avium]	73448	4.76	198.96	5	4	0.25	7.4	0.000376081	348.76	12	7	0.76	17.7	0.000456135	507.08	12	11	1.2	23.3	0.00047459		0.000435602	5.23659e-05
gi|497661760	2-oxoglutarate ferredoxin oxidoreductase subunit alpha [Mycobacterium avium]	69545	5.11	100.89	5	2	0.2	4.3	0.000376081	359.6	13	7	0.61	16	0.000494146	384.01	11	7	0.52	8.8	0.000435041		0.000435089	5.90325e-05
gi|497664550	MULTISPECIES: hypothetical protein [Mycobacterium avium complex (MAC)]	61360	5.58	123.54	7	3	0.6	13.8	0.000526514	487.64	9	9	0.83	14.5	0.000342101	313.54	11	7	0.83	15.4	0.000435041		0.000434552	9.22072e-05
gi|497660049	MULTISPECIES: hypothetical protein [Mycobacterium avium complex (MAC)]	30858	5.45	183.25	7	4	1.23	25.2	0.000526514	254.16	10	5	1.23	26.2	0.000380113	201.3	10	4	0.95	17	0.000395491		0.000434039	8.04536e-05
gi|497662149	hypothetical protein [Mycobacterium avium]	32972	10.52	196.91	7	4	1.12	21.3	0.000526514	178.42	10	3	0.65	17.4	0.000380113	210.51	10	4	0.65	16.4	0.000395491		0.000434039	8.04536e-05
gi|489975544	D-alanyl-D-alanine carboxypeptidase [Mycobacterium avium]	29550	5.29	240.01	10	5	1.31	32.9	0.000752162	348.87	8	6	1.01	24.6	0.00030409	184.85	6	5	1.01	26.3	0.000237295		0.000431182	0.000279976
gi|489971390	MULTISPECIES: acetyl-CoA carboxylase biotin carboxyl carrier protein subunit [Mycobacterium avium complex (MAC)]	7290	4.01						0	224.3	15	4	7.75	73.2	0.000570169	227.67	18	4	14.06	98.6	0.000711885		0.000427351	0.000376819
gi|497660974	MULTISPECIES: enoyl-CoA hydratase [Mycobacterium avium complex (MAC)]	26027	5.63	130.87	3	3	0.37	7.8	0.000225649	534.9	15	8	2.54	46.5	0.000570169	526.59	12	8	3.86	48.6	0.00047459		0.000423469	0.000177858
gi|489972898	MULTISPECIES: ATPase [Mycobacterium avium complex (MAC)]	40705	5.89	73.68	4	2	0.5	19.7	0.000300865	597.09	13	9	1.75	38.2	0.000494146	511.26	12	8	1.25	31.6	0.00047459		0.0004232	0.000106396
gi|497663765	polyphosphate glucokinase [Mycobacterium avium]	27584	5.63	155.39	4	3	0.81	15.7	0.000300865	312.35	14	5	2.81	47.8	0.000532158	365.55	11	6	1.44	31.3	0.000435041		0.000422688	0.00011614
gi|489972166	MULTISPECIES: steroid Delta-isomerase [Mycobacterium avium complex (MAC)]	14020	4.74	119.4	5	3	3.27	41.7	0.000376081	376.15	12	6	4.71	41.7	0.000456135	253.86	11	5	6.63	63.8	0.000435041		0.000422419	4.14925e-05
gi|497662318	glycine cleavage system protein T [Mycobacterium avium]	39034	5.32	246.06	8	5	0.69	15.3	0.00060173	252.04	7	4	0.53	24.8	0.000266079	291.18	10	4	0.69	24.3	0.000395491		0.0004211	0.000169285
gi|497662267	MULTISPECIES: peroxiredoxin [Mycobacterium avium complex (MAC)]	16996	5.07	151.2	7	3	1.61	23.5	0.000526514	231.01	10	5	2.32	23.5	0.000380113	227.88	9	5	2.32	23.5	0.000355942		0.000420856	9.22968e-05
gi|500045625	ring-cleavage extradiol dioxygenase [Mycobacterium avium]	14000	4.7	127.25	7	3	3.27	44.3	0.000526514	346.08	11	6	6.63	55.7	0.000418124	286.39	8	6	9.2	60.7	0.000316393		0.000420344	0.000105078
gi|489969656	MULTISPECIES: hypothetical protein [Mycobacterium avium complex (MAC)]	16678	4.6	182.59	9	4	2.4	55.7	0.000676946	307.08	7	5	2.4	63.9	0.000266079	264.91	8	4	1.66	46.8	0.000316393		0.000419806	0.000224106
gi|497665691	phenazine antibiotic biosynthesis protein [Mycobacterium avium]	39998	5.12	252.96	9	6	1.28	31.5	0.000676946	244.81	8	4	1.06	32.3	0.00030409	268.43	7	6	0.86	26	0.000276844		0.000419293	0.000223549
gi|727257203	DNA polymerase I [Mycobacterium avium]	99868	4.94						0	625.25	17	12	1.02	24.9	0.000646191	530.45	15	11	0.86	21.6	0.000593237		0.000413143	0.00035877
gi|489969945	MULTISPECIES: pyridoxamine 5~-phosphate oxidase [Bacteria]	15528	4.81						0	334.46	17	7	5.25	60.6	0.000646191	245.62	15	5	3.81	64.8	0.000593237		0.000413143	0.00035877
gi|489974901	MULTISPECIES: proteasome subunit alpha [Mycobacterium avium complex (MAC)]	28107	5.32	126.41	3	3	0.55	12.1	0.000225649	301.07	12	6	1.79	31.2	0.000456135	349.78	14	8	2.22	42.2	0.000553688		0.000411824	0.000168449
gi|497665257	adenylosuccinate synthetase [Mycobacterium avium]	47050	5.76	61.8	3	2	0.55	14.8	0.000225649	506.93	14	11	1.87	34.7	0.000532158	410.43	12	9	1.4	27.3	0.00047459		0.000410799	0.000162908
gi|497663534	MULTISPECIES: hypothetical protein [Mycobacterium avium complex (MAC)]	23127	5.4	101.37	4	3	1.03	26.1	0.000300865	373.88	12	5	1.9	32.9	0.000456135	380.21	12	6	1.9	35.7	0.00047459		0.00041053	9.54198e-05
gi|500045535	MULTISPECIES: orotate phosphoribosyltransferase [Mycobacterium avium complex (MAC)]	18836	5.95	198.39	6	4	1.38	25.1	0.000451297	430.21	9	7	1.95	38	0.000342101	471.76	11	7	1.95	38	0.000435041		0.00040948	5.89149e-05
gi|497660226	ribonuclease [Mycobacterium avium]	16467	4.58	108.55	7	3	1.1	23	0.000526514	150.42	8	3	1.1	27.3	0.00030409	168.88	10	3	1.1	27.3	0.000395491		0.000408698	0.000111798
gi|497663482	MULTISPECIES: DNA-directed RNA polymerase subunit omega [Mycobacterium avium complex (MAC)]	11672	4.49	125.5	8	3	1.83	21.3	0.00060173	111.18	7	2	1.83	52.8	0.000266079	212.26	9	4	3	78.7	0.000355942		0.000407917	0.000173757
gi|489970880	dihydroxy-acid dehydratase [Mycobacterium avium]	59891	5.14	90.05	3	2	0.15	4.3	0.000225649	304.2	9	6	0.86	20.7	0.000342101	437.75	16	11	1.29	30.4	0.000632786		0.000400179	0.00020969
gi|489970259	MULTISPECIES: 30S ribosomal protein S5 [Mycobacterium avium complex (MAC)]	22964	10.11	82.67	4	2	1.04	26.3	0.000300865	430.76	11	6	3.98	53.6	0.000418124	398.33	12	7	4.95	56.2	0.00047459		0.000397859	8.86174e-05
gi|564987614	elongation factor G [Mycobacterium avium]	76281	5.16	61.34	4	2	0.39	7.5	0.000300865	443.38	12	9	0.72	18.2	0.000456135	305.83	11	7	0.92	19.3	0.000435041		0.000397347	8.42188e-05
gi|497664906	arylsulfatase [Mycobacterium avium]	86700	4.85	134.57	4	4	0.21	7.6	0.000300865	385.04	12	8	0.61	15.2	0.000456135	374.85	11	8	0.61	12.8	0.000435041		0.000397347	8.42188e-05
gi|497660061	MULTISPECIES: 50S ribosomal protein L9 [Mycobacterium avium complex (MAC)]	16016	8.93	127.87	4	3	2.57	34.2	0.000300865	437.84	12	7	8.9	75	0.000456135	451.77	11	7	6.68	65.8	0.000435041		0.000397347	8.42188e-05
gi|489976086	hypothetical protein [Mycobacterium avium]	14673	4.61	113.17	5	2	2.03	25.5	0.000376081	229.44	10	4	3	35	0.000380113	224.25	11	4	3	35	0.000435041		0.000397078	3.29382e-05
gi|497662584	MULTISPECIES: universal stress protein [Mycobacterium avium complex (MAC)]	31415	6.18	166.32	4	3	0.48	13.9	0.000300865	456.66	13	8	2.25	36.7	0.000494146	512.03	10	8	2.25	45.9	0.000395491		0.000396834	9.66476e-05
gi|497665631	enoyl-CoA hydratase [Mycobacterium avium]	16026	5.39	186.45	5	3	1.15	35.1	0.000376081	507.09	12	7	3.61	36.4	0.000456135	278.14	9	4	2.57	36.4	0.000355942		0.000396053	5.29981e-05
gi|497665440	beta-glucosidase [Mycobacterium avium]	40249	5.63	231.21	6	5	1.05	24.5	0.000451297	399.42	10	6	0.85	18.3	0.000380113	361.38	9	6	0.85	18.3	0.000355942		0.000395784	4.95717e-05
gi|497663875	proline--tRNA ligase [Mycobacterium avium]	63604	5.16	174.43	6	4	0.38	12.5	0.000451297	324.82	10	6	0.58	17	0.000380113	323.06	9	6	0.58	16.3	0.000355942		0.000395784	4.95717e-05
gi|489973867	MULTISPECIES: peptidase [Mycobacterium avium complex (MAC)]	22442	5.33	136.36	7	3	0.73	27.8	0.000526514	167.91	10	3	0.73	27.8	0.000380113	154.72	7	2	0.44	15.7	0.000276844		0.00039449	0.000125454
gi|497661107	arsenate reductase (glutaredoxin) [Mycobacterium avium]	13080	6.13	146.07	7	3	2.45	42.6	0.000526514	242.92	11	5	7.73	49.6	0.000418124	173.75	6	4	5.4	47	0.000237295		0.000393977	0.000146114
gi|497664699	hypothetical protein [Mycobacterium avium]	28234	5.44	154.79	3	3	0.79	19.1	0.000225649	311.22	11	6	1.77	38.2	0.000418124	415.66	13	7	2.71	42	0.000514139		0.00038597	0.000146908
gi|665985461	acyl-CoA dehydrogenase [Mycobacterium avium]	40893	6.14	191.5	5	5	0.5	16	0.000376081	252.13	7	5	0.66	21.8	0.000266079	321.51	13	7	1.24	31.6	0.000514139		0.000385433	0.000124294
gi|497660032	leucine--tRNA ligase [Mycobacterium avium]	106947	5.04	78.57	3	2	0.12	2.8	0.000225649	424.79	16	8	0.59	17.4	0.00060818	305.59	8	6	0.31	12.5	0.000316393		0.000383407	0.000199877
gi|497665588	MULTISPECIES: NAD(P) transhydrogenase subunit beta [Mycobacterium avium complex (MAC)]	48366	5.98	108.83	5	3	0.53	6.1	0.000376081	277.74	12	5	0.53	12	0.000456135	231.67	8	3	0.29	5.9	0.000316393		0.00038287	7.01178e-05
gi|499251878	MULTISPECIES: cytochrome c [Mycobacterium avium complex (MAC)]	30506	9.86	135.52	8	2	0.5	7.3	0.00060173	178.83	5	2	0.5	7.3	0.000190056	221.99	9	4	0.71	17.1	0.000355942		0.000382576	0.000207125
gi|727257328	aldehyde dehydrogenase [Mycobacterium avium]	51667	8.86	107.67	5	3	0.38	15.8	0.000376081	361.56	13	7	0.9	23.6	0.000494146	233.74	7	4	0.75	18.4	0.000276844		0.000382357	0.000108787
gi|489972065	hypothetical protein [Mycobacterium avium]	26497	5.58	63.99	7	2	1.53	30.7	0.000526514	254.88	9	6	1.53	31.6	0.000342101	226.04	7	5	1.17	33.8	0.000276844		0.00038182	0.000129487
gi|497663361	enoyl-[acyl-carrier-protein] reductase [Mycobacterium avium]	28725	5.38	74.47	7	2	1.36	30.5	0.000526514	258.9	10	5	1.36	26.4	0.000380113	208.96	6	4	1.04	30.5	0.000237295		0.000381307	0.000144613
gi|913448276	hypothetical protein [Mycobacterium avium]	10621	4.96	185.88	9	4	3.54	47.6	0.000676946	248.52	6	3	1.13	46.7	0.000228068	268.88	6	4	1.13	46.7	0.000237295		0.00038077	0.000256538
gi|497661695	fatty-acid synthase, partial [Mycobacterium avium]	257380	4.98						0	399.85	14	9	0.25	9.2	0.000532158	486.43	15	12	0.29	10.9	0.000593237		0.000375132	0.000326306
gi|497662250	S-(hydroxymethyl)mycothiol dehydrogenase [Mycobacterium avium]	38236	4.9	115.01	2	2	0.54	11.9	0.000150432	642.38	14	10	1.94	41.8	0.000532158	365.82	11	6	1.37	37.4	0.000435041		0.000372544	0.000198388
gi|497660235	hypothetical protein [Mycobacterium avium]	23681	11.53	143.73	5	3	1	25.2	0.000376081	208.68	7	3	0.68	23.9	0.000266079	249.22	12	4	1	31.2	0.00047459		0.00037225	0.000104308
gi|497661217	MULTISPECIES: glucose-6-phosphate 1-dehydrogenase [Mycobacterium avium complex (MAC)]	53008	5.14	94.85	3	2	0.37	15.6	0.000225649	389.97	13	8	1.36	30.5	0.000494146	261.22	10	7	0.72	20.5	0.000395491		0.000371762	0.000135813
gi|497661280	CoA transferase [Mycobacterium avium]	38687	5.15	106.05	4	3	0.53	18.3	0.000300865	480.3	11	7	1.11	26.9	0.000418124	335.12	10	6	1.11	36.4	0.000395491		0.000371493	6.2204e-05
gi|497664055	MULTISPECIES: 3-isopropylmalate dehydrogenase [Mycobacterium avium complex (MAC)]	35671	5.23	182.7	7	3	0.59	21.7	0.000526514	170.83	7	4	0.59	21.7	0.000266079	225.25	8	4	0.41	22.6	0.000316393		0.000369662	0.000138148
gi|497662814	transcriptional regulator [Mycobacterium avium]	15211	5.94	250.11	7	5	3.98	43.2	0.000526514	272.88	8	6	10.11	54.7	0.00030409	262.67	7	6	7.5	54.7	0.000276844		0.000369149	0.000136961
gi|497662535	hypothetical protein [Mycobacterium avium]	22131	5.39	206.13	8	4	1.1	23.1	0.00060173	154.78	6	2	0.45	14.5	0.000228068	136.21	7	2	0.45	14.5	0.000276844		0.00036888	0.000203123
gi|497661463	serine/threonine protein kinase [Mycobacterium avium]	64503	6.14	135.34	9	2	0.14	2.5	0.000676946	146.72	5	2	0.21	5.5	0.000190056	123.48	6	2	0.14	2.5	0.000237295		0.000368099	0.00026851
gi|497662645	peptidase M42 [Mycobacterium avium]	44489	5.23	71.72	3	2	0.32	15.6	0.000225649	445.31	11	7	1.3	30.7	0.000418124	378.38	11	7	1.3	26.3	0.000435041		0.000359604	0.000116317
gi|497664860	3-phosphoglycerate dehydrogenase [Mycobacterium avium]	34444	5.13	94.31	5	3	0.82	25.5	0.000376081	355.02	8	7	1.61	32.8	0.00030409	471.54	10	8	2.31	34.7	0.000395491		0.000358554	4.81555e-05
gi|497663960	hypothetical protein [Mycobacterium avium]	10372	4.31	202.31	6	3	3.76	40.4	0.000451297	300.04	7	3	2.22	29.8	0.000266079	282.09	9	3	2.22	29.8	0.000355942		0.000357773	9.26229e-05
gi|497663493	MULTISPECIES: bifunctional protein PyrR [Mycobacterium avium complex (MAC)]	20087	5.71	115.51	6	3	1.77	26.3	0.000451297	219.15	8	5	4.1	30	0.00030409	188.32	8	4	2.39	21.1	0.000316393		0.00035726	8.16707e-05
gi|497665008	MULTISPECIES: hypothetical protein [Mycobacterium avium complex (MAC)]	32529	5.54	161.64	8	5	0.66	10.5	0.00060173	185.23	5	3	0.66	10.5	0.000190056	220.38	7	4	0.66	10.5	0.000276844		0.00035621	0.000217009
gi|489972037	MULTISPECIES: hypothetical protein [Mycobacterium avium complex (MAC)]	8887	6.71	99.36	7	3	5.07	67.1	0.000526514	209.02	8	4	8.53	68.4	0.00030409	119.2	6	2	2.87	58.2	0.000237295		0.000355966	0.000151427
gi|497660976	hypothetical protein [Mycobacterium avium]	40240	6.23	266.9	7	5	0.85	12.7	0.000526514	213.14	9	6	0.67	19.5	0.000342101	158.47	5	3	0.36	12.7	0.000197746		0.000355454	0.00016479
gi|497665135	hypothetical protein [Mycobacterium avium]	15018	4.58	161.77	9	3	1.26	40.4	0.000676946	187.36	4	3	1.26	37.6	0.000152045	161.43	6	3	1.26	37.6	0.000237295		0.000355429	0.000281686
gi|500043346	MULTISPECIES: monoacyl phosphatidylinositol tetramannoside-binding protein [Mycobacterium avium complex (MAC)]	67372	5.77	212.15	9	6	0.54	12.4	0.000676946	127.85	4	2	0.28	8.8	0.000152045	144.36	6	3	0.28	9.9	0.000237295		0.000355429	0.000281686
gi|489971222	GMP synthetase [Mycobacterium avium]	54402	5.54	80.83	8	3	0.58	12.6	0.00060173	242.51	7	6	0.7	14.5	0.000266079	122.21	5	3	0.36	9.4	0.000197746		0.000355185	0.000216231
gi|727251235	MULTISPECIES: histidine kinase [Mycobacterium avium complex (MAC)]	14773	5.45	151.01	8	4	4.22	85.7	0.00060173	145.71	7	2	2.01	59.4	0.000266079	109.5	5	2	0.73	15.8	0.000197746		0.000355185	0.000216231
gi|497663377	MULTISPECIES: acyl-CoA dehydrogenase [Mycobacterium avium complex (MAC)]	65954	4.81						0	596.82	14	10	1.26	28.4	0.000532158	492.18	13	9	0.87	22.3	0.000514139		0.000348765	0.000302174
gi|497663462	riboflavin synthase subunit alpha [Mycobacterium avium]	21095	5.02						0	397.93	17	8	3.72	45.7	0.000646191	243.99	10	5	1.64	27.1	0.000395491		0.000347228	0.000325788
gi|564966158	MULTISPECIES: aminotransferase AlaT [Mycobacterium avium complex (MAC)]	47426	5.09	95.37	2	2	0.19	5.8	0.000150432	348.66	12	8	1.01	27.4	0.000456135	346.1	11	8	0.84	21.2	0.000435041		0.000347203	0.000170734
gi|497661207	GTP-binding protein YchF [Mycobacterium avium]	38434	4.72	50.65	3	2	0.71	16	0.000225649	386.66	10	6	2.26	33.6	0.000380113	361.88	11	7	1.93	39.5	0.000435041		0.000346934	0.000108567
gi|497663407	MULTISPECIES: glucose-6-phosphate dehydrogenase [Mycobacterium avium complex (MAC)]	57546	5.62	52.89	3	2	0.33	7.2	0.000225649	394.57	12	9	1.37	30	0.000456135	257	9	6	1.21	24.3	0.000355942		0.000345909	0.00011557
gi|497663395	quinone oxidoreductase [Mycobacterium avium]	33382	5.14	218.28	5	4	0.45	14.5	0.000376081	190.55	7	3	0.85	23.8	0.000266079	304.35	10	6	1.68	39.2	0.000395491		0.000345884	6.97913e-05
gi|489969593	MULTISPECIES: hypothetical protein [Mycobacterium avium complex (MAC)]	10133	9.5	161.3	5	4	3.92	56.7	0.000376081	337.89	9	5	9.91	56.7	0.000342101	351.13	8	6	15.24	56.7	0.000316393		0.000344859	2.99394e-05
gi|489970000	MULTISPECIES: homoserine dehydrogenase [Mycobacterium avium complex (MAC)]	45780	4.9	141.52	5	3	0.31	9.8	0.000376081	130.8	9	2	0.31	8.8	0.000342101	142.13	8	2	0.31	8.8	0.000316393		0.000344859	2.99394e-05
gi|497661234	5-methyltetrahydropteroyltriglutamate--homocysteine methyltransferase [Mycobacterium avium]	81785	5.02	166.98	5	4	0.35	9.5	0.000376081	351.53	10	7	0.58	13.1	0.000380113	264.47	7	5	0.43	11.9	0.000276844		0.000344346	5.84931e-05
gi|497664009	MULTISPECIES: hypothetical protein [Mycobacterium avium complex (MAC)]	27015	4.78	234.34	8	4	1.9	39.6	0.00060173	150.53	5	3	0.36	7.8	0.000190056	180.84	6	3	0.58	18.8	0.000237295		0.000343027	0.000225285
gi|497663609	pyridoxal biosynthesis lyase PdxS [Mycobacterium avium]	32047	5.17						0	558.32	15	9	1.79	39.3	0.000570169	388.95	11	6	1.45	30	0.000435041		0.00033507	0.000297941
gi|497662532	hypothetical protein [Mycobacterium avium]	20137	4.6	205.55	3	3	0.5	23.8	0.000225649	227.13	9	3	1.26	30.2	0.000342101	290.88	11	5	0.5	30.2	0.000435041		0.000334264	0.000104916
gi|497664909	30S ribosomal protein S3, partial [Mycobacterium avium]	25173	10.2	115.87	4	3	0.92	19.2	0.000300865	339.39	7	6	2.68	39.7	0.000266079	490.71	11	10	6.06	45.5	0.000435041		0.000333995	8.922e-05
gi|639459804	enoyl-CoA hydratase [Mycobacterium avium]	26840	5.17	86.23	3	2	0.58	17.2	0.000225649	412.68	10	8	2.96	45.6	0.000380113	331.12	10	6	1.92	36	0.000395491		0.000333751	9.39345e-05
gi|497662348	MULTISPECIES: cyclase [Mycobacterium avium complex (MAC)]	16456	5.68	85.47	5	2	1.1	26.9	0.000376081	206.93	7	4	2.46	37.2	0.000266079	199.78	9	3	2.46	38.6	0.000355942		0.000332701	5.85684e-05
gi|656316583	hypothetical protein [Mycobacterium avium]	8322	5.35	109.6	5	3	3.22	37	0.000376081	154.76	7	3	3.22	37	0.000266079	223.91	9	4	3.22	37	0.000355942		0.000332701	5.85684e-05
gi|497661007	2-hydroxyhepta-2,4-diene-1,7-dioate isomerase [Mycobacterium avium]	69224	4.96	101.3	4	3	0.27	7	0.000300865	346.76	10	7	0.61	17.2	0.000380113	329.09	8	6	0.52	16.4	0.000316393		0.000332457	4.19949e-05
gi|489971946	ribosome-binding factor A [Mycobacterium avium]	17176	4.76	99.49	6	2	1.58	26.5	0.000451297	117.6	6	3	2.27	30.2	0.000228068	134.93	8	3	1.58	26.5	0.000316393		0.000331919	0.000112422
gi|497664059	MULTISPECIES: acetolactate synthase large subunit [Mycobacterium avium complex (MAC)]	66209	5.59	157.88	6	5	0.55	15.1	0.000451297	322.68	8	6	0.55	12.5	0.00030409	365.14	6	6	0.55	12.5	0.000237295		0.000330894	0.00010949
gi|497664267	nitric oxide reductase [Mycobacterium avium]	86002	6.82	137.73	7	3	0.27	9.4	0.000526514	149.85	6	3	0.21	4.4	0.000228068	179.65	6	3	0.21	7.6	0.000237295		0.000330625	0.000169707
gi|497660108	hypothetical protein [Mycobacterium avium]	22323	5.63	94.28	6	2	0.44	9.2	0.000451297	138.17	9	3	0.73	25.6	0.000342101	94.12	5	2	0.44	9.2	0.000197746		0.000330381	0.000127182
gi|497662172	MgtE intracellular domain-contain protein [Mycobacterium avium]	48342	4.82	217.08	9	6	0.82	19.1	0.000676946	205.58	3	3	0.53	16.6	0.000114034	183.44	5	4	0.41	20	0.000197746		0.000329575	0.00030373
gi|497664133	ribonucleotide-diphosphate reductase subunit beta [Mycobacterium avium]	36845	4.61						0	334.01	11	7	1.74	33.4	0.000418124	397.07	14	9	1.74	39.1	0.000553688		0.000323937	0.00028861
gi|497664279	NADPH:quinone oxidoreductase [Mycobacterium avium]	33327	5.22						0	245.63	11	4	0.86	23.2	0.000418124	225.57	14	4	1.1	30.3	0.000553688		0.000323937	0.00028861
gi|497662107	hypothetical protein, partial [Mycobacterium avium]	50297	5.31						0	428.45	12	9	1.27	31.3	0.000456135	360.52	13	6	0.93	26.2	0.000514139		0.000323425	0.000281591
gi|497664070	glutamyl-tRNA(Gln) amidotransferase subunit A [Mycobacterium avium]	51516	4.83	65.33	3	2	0.27	4.9	0.000225649	257.02	8	5	0.9	15.8	0.00030409	329.34	11	7	1.06	19.9	0.000435041		0.000321593	0.000105788
gi|497662737	SAM-dependent methyltransferase [Mycobacterium avium]	32686	4.66	72.05	3	2	0.66	10.9	0.000225649	170.25	9	5	1.13	24.8	0.000342101	216.79	10	6	1.13	25.5	0.000395491		0.00032108	8.68507e-05
gi|656316326	fructose 1,6-bisphosphatase [Mycobacterium avium]	37928	4.89	118.77	3	2	0.24	5.6	0.000225649	216.46	10	4	0.72	9.5	0.000380113	148.32	9	3	0.72	13.1	0.000355942		0.000320568	8.3086e-05
gi|489971434	MULTISPECIES: short-chain dehydrogenase [Mycobacterium avium complex (MAC)]	31608	9.46	163.31	4	4	0.68	18.1	0.000300865	301.99	8	6	1.49	33.8	0.00030409	230.79	9	4	0.68	17.1	0.000355942		0.000320299	3.091e-05
gi|497664825	methylmalonate-semialdehyde dehydrogenase (acylating) [Mycobacterium avium]	54179	5.29	164.51	4	3	0.26	11.3	0.000300865	392.28	8	6	0.71	27.7	0.00030409	307.12	9	5	0.46	16.2	0.000355942		0.000320299	3.091e-05
gi|497660153	LLM class F420-dependent oxidoreductase [Mycobacterium avium]	37330	6.27	105.71	3	3	0.56	13.9	0.000225649	311.11	11	6	1.42	24.1	0.000418124	312.15	8	5	0.94	23.5	0.000316393		0.000320055	9.62898e-05
gi|564987598	acyl-CoA dehydrogenase [Mycobacterium avium]	45587	6.19	89.59	2	2	0.2	12.3	0.000150432	517.69	14	9	1.47	35.3	0.000532158	277.71	7	5	0.88	24.2	0.000276844		0.000319811	0.000194456
gi|497664871	endopeptidase IV [Mycobacterium avium]	62847	5.67	107.89	5	2	0.39	9.1	0.000376081	295.62	8	6	0.48	13.6	0.00030409	391.38	7	7	0.81	18.3	0.000276844		0.000319005	5.12723e-05
gi|497662843	hypothetical protein [Mycobacterium avium]	57738	5.73	190.07	5	4	0.43	13.2	0.000376081	367.29	8	5	0.65	17.7	0.00030409	234.97	7	5	0.54	12.8	0.000276844		0.000319005	5.12723e-05
gi|497661271	acetyl-CoA acetyltransferase [Mycobacterium avium]	39895	5.24	81.66	5	2	0.23	5.2	0.000376081	133.65	8	4	0.36	14.4	0.00030409	108.9	7	3	0.36	12.8	0.000276844		0.000319005	5.12723e-05
gi|497663762	hypothetical protein [Mycobacterium avium]	23125	6.89	133.46	4	3	0.7	22.5	0.000300865	228.57	11	4	1.43	25.2	0.000418124	245.74	6	4	1.43	21.6	0.000237295		0.000318761	9.17332e-05
gi|489975318	hypothetical protein [Mycobacterium avium]	28347	5.01	197.49	6	5	0.79	20.2	0.000451297	323.14	6	4	0.55	19.5	0.000228068	368.7	7	5	1.07	38.1	0.000276844		0.000318736	0.000117363
gi|489970409	MULTISPECIES: glyoxalase [Mycobacterium avium complex (MAC)]	14970	6.06	125.12	5	3	1.96	36.3	0.000376081	233.86	10	4	2.88	61.5	0.000380113	126.54	5	2	2.88	37.8	0.000197746		0.00031798	0.000104145
gi|489969026	cytochrome c oxidase subunit 2 [Mycobacterium avium]	40035	6.77	156.25	8	3	0.67	24.4	0.00060173	169.21	5	3	0.51	11.1	0.000190056	129.54	4	3	0.36	20.6	0.000158197		0.000316661	0.00024739
gi|489975960	MULTISPECIES: hypothetical protein [Mycobacterium avium complex (MAC)]	44745	4.83	149.12	4	4	0.32	8	0.000300865	263.49	6	4	0.45	14.5	0.000228068	329.64	10	5	0.45	11.4	0.000395491		0.000308141	8.39488e-05
gi|489970541	MULTISPECIES: uncharacterized protein [Mycobacterium avium complex (MAC)]	14127	5.23	120.08	5	3	1.37	23.1	0.000376081	177.31	5	3	1.37	23.1	0.000190056	160.27	9	3	1.37	23.1	0.000355942		0.00030736	0.000102086
gi|913448249	MULTISPECIES: LLM class F420-dependent oxidoreductase [Mycobacterium avium complex (MAC)]	29302	4.99	86.53	4	2	0.75	28.8	0.000300865	260.78	8	5	1.02	33	0.00030409	289.16	8	6	1.67	30.3	0.000316393		0.000307116	8.19441e-06
gi|497661415	alpha-ketoglutarate decarboxylase, partial [Mycobacterium avium]	125526	5.78	105.9	5	3	0.22	6.2	0.000376081	260.53	6	5	0.39	11.4	0.000228068	217.83	8	4	0.39	8.6	0.000316393		0.000306847	7.44672e-05
gi|497663823	cell division protein DivIVA [Mycobacterium avium]	26801	4.61	237.07	5	4	0.85	25	0.000376081	281.94	6	4	0.85	21.3	0.000228068	377.91	8	6	1.93	34	0.000316393		0.000306847	7.44672e-05
gi|518563287	MULTISPECIES: polyphosphate kinase [Mycobacterium avium complex (MAC)]	82226	5.6	175.75	4	4	0.22	7	0.000300865	242.43	9	6	0.57	14.5	0.000342101	200.06	7	4	0.35	12.3	0.000276844		0.000306603	3.30049e-05
gi|727256471	tRNA-specific adenosine deaminase [Mycobacterium avium]	19077	6.1	51.75	4	2	1.35	33.1	0.000300865	299.76	9	5	2.61	45.8	0.000342101	325.61	7	5	1.35	50	0.000276844		0.000306603	3.30049e-05
gi|497662278	Nif3-like dinuclear metal center hexameric protein [Mycobacterium avium]	39594	4.99	72.18	4	2	0.37	14	0.000300865	239.09	9	5	0.87	11.4	0.000342101	204.95	7	4	0.52	10.1	0.000276844		0.000306603	3.30049e-05
gi|497663063	MULTISPECIES: channel-forming protein [Mycobacterium avium complex (MAC)]	32028	5.38	174.75	5	4	1.16	23	0.000376081	290.83	7	5	0.9	22.7	0.000266079	313.48	7	5	1.16	22.7	0.000276844		0.000306335	6.06417e-05
gi|665982814	MULTISPECIES: hydrolase [Mycobacterium avium complex (MAC)]	55769	5.81	70.66	4	2	0.25	7.7	0.000300865	368.01	10	6	0.56	21.6	0.000380113	254.03	6	4	0.56	20.5	0.000237295		0.000306091	7.15521e-05
gi|489975573	MULTISPECIES: acetolactate synthase small subunit [Mycobacterium avium complex (MAC)]	18145	8.04	69.3	5	2	0.97	18.5	0.000376081	167.97	8	3	1.47	22	0.00030409	129.8	6	3	1.47	32.1	0.000237295		0.000305822	6.94094e-05
gi|489971644	MULTISPECIES: cell division ATP-binding protein FtsE [Mycobacterium avium complex (MAC)]	25670	9.51	180.58	6	4	2.6	37.6	0.000451297	294.92	6	5	1.23	26.6	0.000228068	231.69	6	5	1.23	24.9	0.000237295		0.000305553	0.000126302
gi|497660515	MULTISPECIES: serine protease [Mycobacterium avium complex (MAC)]	41304	8.53	107.94	7	3	0.65	16.4	0.000526514	238.31	5	4	0.49	12.7	0.000190056	198.75	5	3	0.49	13.9	0.000197746		0.000304772	0.000192073
gi|497661466	hypothetical protein [Mycobacterium avium]	11428	8.89	208.52	8	4	3.11	46.8	0.00060173	147.61	3	2	1.03	22.5	0.000114034	141.83	5	2	1.03	22.5	0.000197746		0.000304503	0.000260787
gi|497664157	3-hydroxy-2-methylbutyryl-CoA dehydrogenase [Mycobacterium avium]	26249	5.31	86.19	7	2	0.87	15.1	0.000526514	182.27	6	3	0.6	11.9	0.000228068	102.37	4	2	0.6	13.9	0.000158197		0.000304259	0.000195623
gi|497662923	cutinase [Mycobacterium avium]	22265	4.86	115.7	8	2	0.44	9.3	0.00060173	113.57	4	2	0.44	9.3	0.000152045	119.09	4	2	0.44	9.3	0.000158197		0.000303991	0.000257868
gi|497661043	bifunctional phosphoribosylaminoimidazolecarboxamide formyltransferase/inosine monophosphate cyclohydrolase [Mycobacterium avium]	55960	5.53						0	345.62	12	5	0.68	31.9	0.000456135	227.74	11	3	0.56	21.8	0.000435041		0.000297059	0.000257476
gi|489972051	MULTISPECIES: hypothetical protein [Mycobacterium]	13680	7.74	58.4	2	2	0.81	25.4	0.000150432	173.66	7	4	4.95	46.7	0.000266079	393.11	12	8	9.78	59.8	0.00047459		0.000297034	0.000164281
gi|489971912	4-hydroxy-3-methylbut-2-en-1-yl diphosphate synthase (flavodoxin) [Mycobacterium avium]	41150	5.15	74.12	2	2	0.35	8.8	0.000150432	397.04	9	7	1.02	23.7	0.000342101	254.28	10	5	1.23	23.2	0.000395491		0.000296008	0.000128868
gi|497664911	MULTISPECIES: 50S ribosomal protein L4 [Mycobacterium avium complex (MAC)]	22912	10.33	56.16	3	2	0.71	30.4	0.000225649	311.16	7	5	1.45	45.6	0.000266079	410.39	10	6	1.45	42.4	0.000395491		0.00029574	8.87212e-05
gi|497665090	MULTISPECIES: glutamate-1-semialdehyde 2,1-aminomutase [Mycobacterium avium complex (MAC)]	45673	5.16	75.27	4	2	0.44	12.8	0.000300865	155.27	6	3	0.44	17.8	0.000228068	216.91	9	4	0.57	20.4	0.000355942		0.000294958	6.41417e-05
gi|489970390	MULTISPECIES: transcriptional regulator [Mycobacterium avium complex (MAC)]	9238	4.63	154.95	5	2	4.7	52.3	0.000376081	176.56	5	2	2.69	44.2	0.000190056	199.72	8	3	1.39	44.2	0.000316393		0.000294177	9.49815e-05
gi|489969983	MULTISPECIES: ATP synthase epsilon chain [Mycobacterium avium complex (MAC)]	13116	4.44	125.47	3	2	1.53	30.6	0.000225649	445.37	11	7	5.4	57.9	0.000418124	256.31	6	4	3.7	42.1	0.000237295		0.000293689	0.000107921
gi|497665382	type VII secretion protein EccB [Mycobacterium avium]	56355	8.42	132.06	5	3	0.25	8.6	0.000376081	267.5	6	5	0.44	22.1	0.000228068	260.02	7	5	0.55	20.6	0.000276844		0.000293664	7.54268e-05
gi|497663061	CTP synthetase [Mycobacterium avium]	63303	5.35	202	6	4	0.39	10.6	0.000451297	224.04	5	4	0.3	7.9	0.000190056	179.41	6	3	0.22	6.7	0.000237295		0.000292883	0.000139209
gi|489971137	thioredoxin-disulfide reductase [Mycobacterium avium]	35450	4.64	133.41	6	3	1.01	27.4	0.000451297	311.63	6	6	1.01	31.5	0.000228068	307.41	5	5	0.79	22.6	0.000197746		0.00029237	0.000138468
gi|497662855	hypothetical protein [Mycobacterium avium]	10742	6	168.7	6	3	3.47	47.2	0.000451297	125.72	6	2	2.07	18.9	0.000228068	119	5	2	1.11	18.9	0.000197746		0.00029237	0.000138468
gi|497662726	hypothetical protein [Mycobacterium avium]	12312	6.51	193.61	8	3	1.68	24	0.00060173	86.77	2	2	0.93	21.6	7.60225e-05	155.61	5	2	0.93	21.6	0.000197746		0.000291833	0.000275193
gi|489975931	MULTISPECIES: hypothetical protein [Mycobacterium avium complex (MAC)]	38859	8.67	349.39	10	9	1.1	34.4	0.000752162						0	152.08	3	2	0.24	7.9	0.000118647		0.00029027	0.000404386
gi|497662628	MULTISPECIES: hypothetical protein [Mycobacterium avium complex (MAC)]	10935	4.31						0	121.75	10	2	1.08	39.8	0.000380113	128.24	12	2	1.08	39.8	0.00047459		0.000284901	0.000251213
gi|727257021	M18 family aminopeptidase, partial [Mycobacterium avium]	45530	6.04						0	468.28	12	8	1.26	24.5	0.000456135	418.37	10	7	0.89	20.1	0.000395491		0.000283875	0.000247706
gi|489970210	MULTISPECIES: 30S ribosomal protein S13 [Mycobacterium avium complex (MAC)]	14346	10.88	73.22	2	2	0.76	16.1	0.000150432	149.48	7	3	1.34	33.1	0.000266079	200.79	11	4	4.49	43.5	0.000435041		0.000283851	0.000143134
gi|497662139	modulator of DNA gyrase [Mycobacterium avium]	54820	5.06						0	433.78	13	10	1.66	32.7	0.000494146	311.43	9	8	0.97	21.4	0.000355942		0.000283363	0.000254943
gi|497663017	MULTISPECIES: asparagine synthetase B [Mycobacterium avium complex (MAC)]	65583	5.87						0	485.24	13	8	1	27.3	0.000494146	372.42	9	8	1	31.6	0.000355942		0.000283363	0.000254943
gi|489970586	MULTISPECIES: ABC transporter substrate-binding protein [Mycobacterium avium complex (MAC)]	35535	5.88	120.51	3	3	0.59	14.1	0.000225649	193.42	6	3	0.79	16.6	0.000228068	218.9	10	3	0.59	14.1	0.000395491		0.000283069	9.7368e-05
gi|497663821	4-hydroxy-tetrahydrodipicolinate synthase [Mycobacterium avium]	31063	5.63	126.21	3	3	0.49	10.7	0.000225649	334.65	7	5	0.94	22.7	0.000266079	380.02	9	6	1.21	31	0.000355942		0.000282557	6.66914e-05
gi|489976365	MULTISPECIES: inosine 5-monophosphate dehydrogenase [Mycobacterium avium complex (MAC)]	39163	5.27	76.12	3	2	0.52	19.5	0.000225649	266.77	8	5	1.09	35.5	0.00030409	323.53	8	6	0.88	22.9	0.000316393		0.000282044	4.92256e-05
gi|497663121	phenylalanine--tRNA ligase subunit alpha [Mycobacterium avium]	37921	5.43	134.38	4	3	0.54	18.2	0.000300865	196.22	6	5	0.72	15.3	0.000228068	328.05	8	7	1.38	25.1	0.000316393		0.000281775	4.71558e-05
gi|497661839	acyl-CoA dehydrogenase [Mycobacterium avium]	39436	4.99	77.35	3	3	0.52	19.3	0.000225649	281.64	9	4	0.52	16	0.000342101	203.72	7	4	0.52	16	0.000276844		0.000281531	5.83676e-05
gi|908626253	molybdenum cofactor guanylyltransferase [Mycobacterium avium]	20716	5.74	123.51	5	3	0.81	28.5	0.000376081	168.09	5	3	1.2	24.9	0.000190056	254.26	7	4	0.81	20.2	0.000276844		0.000280994	9.30819e-05
gi|497660135	LLM class F420-dependent oxidoreductase [Mycobacterium avium]	31155	5.65	131.21	4	3	0.69	18.9	0.000300865	351.95	8	5	1.21	26.7	0.00030409	287.68	6	5	0.93	23.5	0.000237295		0.00028075	3.76678e-05
gi|656316507	5-(carboxyamino)imidazole ribonucleotide mutase [Mycobacterium avium]	17596	5.87	133.76	4	2	1	32.9	0.000300865	173.84	8	3	1.52	23.7	0.00030409	150.1	6	2	1.52	22.5	0.000237295		0.00028075	3.76678e-05
gi|564989345	hypothetical protein [Mycobacterium avium]	21909	4.88	194.7	5	5	2.08	35.2	0.000376081	223.44	6	4	2.08	42.7	0.000228068	265.71	6	4	2.08	39.7	0.000237295		0.000280481	8.29205e-05
gi|497665274	short-chain dehydrogenase [Mycobacterium avium]	27057	9.41	193.92	5	3	1.13	23.3	0.000376081	190.36	6	4	0.83	17.1	0.000228068	194.23	6	4	1.13	25.7	0.000237295		0.000280481	8.29205e-05
gi|489969837	MULTISPECIES: hypothetical protein [Mycobacterium avium complex (MAC)]	11025	5.03	114.11	5	2	1.08	49	0.000376081	126.39	6	2	2.01	49	0.000228068	155.22	6	2	1.08	49	0.000237295		0.000280481	8.29205e-05
gi|489975716	MULTISPECIES: signal protein PDZ [Mycobacterium avium complex (MAC)]	35349	5.26	133.99	6	3	0.59	11.8	0.000451297	117.71	4	2	0.42	11.8	0.000152045	93.66	6	3	0.59	11.8	0.000237295		0.000280212	0.000154173
gi|497663807	MULTISPECIES: hypothetical protein [Mycobacterium avium complex (MAC)]	7287	5.1	158.83	5	2	1.96	53.1	0.000376081	209.69	7	3	1.96	53.1	0.000266079	142.46	5	2	1.96	53.1	0.000197746		0.000279969	8.99755e-05
gi|497661345	1-pyrroline-5-carboxylate dehydrogenase [Mycobacterium avium]	59028	5.74	113.24	5	2	0.23	11	0.000376081	141.59	8	4	0.32	7.1	0.00030409	113.32	4	3	0.23	7.5	0.000158197		0.000279456	0.000111012
gi|497661359	MULTISPECIES: alpha/beta hydrolase [Mycobacterium avium complex (MAC)]	32658	6.25	207.61	7	5	1.42	25.8	0.000526514	153.09	4	3	0.88	15.9	0.000152045	184.62	4	3	1.13	18.2	0.000158197		0.000278918	0.000214446
gi|656316376	hypothetical protein [Mycobacterium avium]	53302	6.45	100.12	3	2	0.26	9.2	0.000225649	206.78	6	4	0.47	12.5	0.000228068	299.5	9	6	0.59	14.2	0.000355942		0.000269886	7.45366e-05
gi|497664964	SAM-dependent methyltransferase [Mycobacterium avium]	34591	5.19	78.66	2	2	0.27	7.7	0.000150432	318.63	9	7	1.3	31.9	0.000342101	252.34	8	6	1.04	27.5	0.000316393		0.000269642	0.000104036
gi|497665041	non-heme bromoperoxidase BpoC [Mycobacterium avium]	28243	5.26	56.54	2	2	0.55	12.6	0.000150432	231.74	9	5	1.4	26.8	0.000342101	194.25	8	4	1.4	33.3	0.000316393		0.000269642	0.000104036
gi|500042948	MULTISPECIES: short-chain dehydrogenase [Mycobacterium avium complex (MAC)]	30541	4.9	91.71	3	3	0.71	19.6	0.000225649	199.93	7	5	1.94	33.6	0.000266079	206.16	8	5	1.24	28.2	0.000316393		0.000269374	4.54618e-05
gi|489971307	MULTISPECIES: cysteine desufuration protein SufE [Mycobacterium avium complex (MAC)]	15261	4.69	148.11	3	3	1.23	23.6	0.000225649	278.34	8	6	1.92	38.6	0.00030409	231.28	7	4	1.92	38.6	0.000276844		0.000268861	3.98253e-05
gi|489975257	MULTISPECIES: FAD-linked oxidase [Mycobacterium avium complex (MAC)]	47608	4.79	68.23	3	2	0.3	10.8	0.000225649	311.92	8	6	1	22.6	0.00030409	310.39	7	5	0.68	20	0.000276844		0.000268861	3.98253e-05
gi|497663584	aspartate aminotransferase family protein [Mycobacterium avium]	47524	5.2	92.11	3	2	0.3	10.2	0.000225649	242.48	8	6	1	22.7	0.00030409	181.1	7	4	0.68	18.3	0.000276844		0.000268861	3.98253e-05
gi|489969649	MULTISPECIES: DNA-binding response regulator [Mycobacterium avium complex (MAC)]	25055	4.97	141.06	4	2	0.39	18	0.000300865	156.29	7	2	0.39	14.2	0.000266079	138.74	6	2	0.39	14.2	0.000237295		0.00026808	3.18323e-05
gi|489971850	MULTISPECIES: acylphosphatase [Mycobacterium avium complex (MAC)]	10858	9.17	140.2	5	3	5.38	46.4	0.000376081	172.78	5	3	2.04	33	0.000190056	132.94	6	3	2.04	33	0.000237295		0.000267811	9.66941e-05
gi|497661360	acyl-CoA synthetase [Mycobacterium avium]	49854	6.06	65.27	5	2	0.39	11.8	0.000376081	84.98	6	2	0.39	7	0.000228068	136.28	5	3	0.39	7	0.000197746		0.000267298	9.5421e-05
gi|497665605	short-chain dehydrogenase [Mycobacterium avium]	34906	5.74	128.16	4	3	0.6	15.5	0.000300865	380.89	9	7	1.57	33.5	0.000342101	142.13	4	3	0.81	19.5	0.000158197		0.000267054	9.65019e-05
gi|489970431	MULTISPECIES: hypothetical protein [Mycobacterium avium complex (MAC)]	22540	6.5	231.87	6	4	1.07	23.3	0.000451297	202.3	4	3	0.73	17.3	0.000152045	206.42	5	3	0.73	17.3	0.000197746		0.000267029	0.000161209
gi|497662970	hydroxylase [Mycobacterium avium]	42949	5.33	126.75	5	3	0.47	10.4	0.000376081	206.16	7	5	0.78	15.2	0.000266079	158.55	4	3	0.96	17	0.000158197		0.000266786	0.000108944
gi|489976245	MULTISPECIES: 3-hydroxyacyl-ACP dehydratase [Bacteria]	14921	5.61	144.06	6	3	1.98	16.2	0.000451297	110.58	5	2	1.27	19	0.000190056	84.54	4	2	1.98	33.8	0.000158197		0.000266517	0.000160816
gi|500045582	MULTISPECIES: cell motility protein [Mycobacterium avium complex (MAC)]	9572	4.58	251.46	8	5	1.32	68.6	0.00060173	337.73	5	4	2.53	96.1	0.000190056						0		0.000263929	0.000307592
gi|497659968	DNA topoisomerase IV subunit B [Mycobacterium avium]	74577	6.06						0	304.61	9	5	0.4	11.2	0.000342101	396.67	11	8	0.47	13.6	0.000435041		0.000259047	0.000229104
gi|489973364	MULTISPECIES: carboxymuconolactone decarboxylase [Mycobacterium avium complex (MAC)]	18562	4.88						0	211.29	9	4	2.01	35.4	0.000342101	179	11	4	2.01	35.4	0.000435041		0.000259047	0.000229104
gi|489973115	MULTISPECIES: hypothetical protein [Mycobacterium avium complex (MAC)]	6632	4.16						0	244.17	10	5	18.49	98.4	0.000380113	192.19	10	4	9.76	96.7	0.000395491		0.000258535	0.00022403
gi|497660160	GNAT family acetyltransferase [Mycobacterium avium]	43281	5.66						0	447.22	11	8	1.14	41.2	0.000418124	244.17	9	7	0.95	33.3	0.000355942		0.000258022	0.000225606
gi|497660715	adenylosuccinate lyase [Mycobacterium avium]	51212	5.82						0	294.61	11	7	1.07	34.7	0.000418124	294.82	9	8	1.43	35.4	0.000355942		0.000258022	0.000225606
gi|489970992	MULTISPECIES: peptide-methionine (S)-S-oxide reductase [Mycobacterium avium complex (MAC)]	19396	5.71	96.06	2	2	0.52	17.5	0.000150432	251.03	7	4	1.32	31	0.000266079	210.49	9	3	1.32	45	0.000355942		0.000257485	0.000103024
gi|497664652	tryptophan--tRNA ligase [Mycobacterium avium]	37154	5.31	61.97	2	2	0.39	11.4	0.000150432	191.77	8	4	1.17	21.6	0.00030409	320.93	8	5	1.43	23.9	0.000316393		0.000256972	9.24707e-05
gi|564988215	ATPase [Mycobacterium avium]	55698	5.63	130.65	3	3	0.25	7.1	0.000225649	225.27	6	4	0.56	14.6	0.000228068	224.49	8	5	0.68	13.1	0.000316393		0.000256703	5.17072e-05
gi|497661570	hypothetical protein [Mycobacterium avium]	16133	5.36	80.04	3	2	1.14	33.3	0.000225649	157.94	6	3	1.14	44.7	0.000228068	150.68	8	3	1.75	34	0.000316393		0.000256703	5.17072e-05
gi|497660750	FABP family protein [Mycobacterium avium]	23694	4.82	70.66	2	2	0.41	10.9	0.000150432	437.19	9	7	3	51.4	0.000342101	298.21	7	5	1.38	38.2	0.000276844		0.000256459	9.74468e-05
gi|489973355	alkyl hydroperoxide reductase AhpD [Mycobacterium avium]	18968	4.96	74.06	2	2	0.54	10.7	0.000150432	300.06	9	6	3.51	65.7	0.000342101	184.26	7	4	1.93	31.5	0.000276844		0.000256459	9.74468e-05
gi|497662329	ribokinase [Mycobacterium avium]	34638	4.72	75.99	2	2	0.43	9.6	0.000150432	283.62	9	5	0.81	18.8	0.000342101	334.46	7	6	1.04	22.8	0.000276844		0.000256459	9.74468e-05
gi|497665361	trans-aconitate 2-methyltransferase [Mycobacterium avium]	29217	5.82	141.48	3	3	0.53	13.1	0.000225649	133.25	7	2	0.76	15.8	0.000266079	119.45	7	2	0.76	15.8	0.000276844		0.00025619	2.69921e-05
gi|497665415	MULTISPECIES: acyl-CoA synthetase [Mycobacterium avium complex (MAC)]	60826	5.94	101.85	4	3	0.23	5.9	0.000300865	139.15	5	2	0.23	5.2	0.000190056	122.81	7	2	0.23	5	0.000276844		0.000255922	5.82919e-05
gi|497660277	MULTISPECIES: acetyl-CoA carboxylase subunit beta [Mycobacterium avium complex (MAC)]	57568	5.41	114.78	3	3	0.33	9.7	0.000225649	308.37	8	6	0.78	20.4	0.00030409	277.01	6	6	0.78	25.6	0.000237295		0.000255678	4.23286e-05
gi|497660617	acetaldehyde dehydrogenase [Mycobacterium avium]	32384	4.9	54.75	4	2	0.66	13.5	0.000300865	210.92	6	4	1.14	23	0.000228068	163.75	6	3	0.89	19.1	0.000237295		0.000255409	3.96354e-05
gi|497662336	menaquinol-cytochrome C reductase iron-sulfur subunit [Mycobacterium avium]	43930	6.19						0	280.36	10	5	0.93	18.5	0.000380113	286.62	9	5	0.93	21.2	0.000355942		0.000245352	0.000212824
gi|497664036	thiamine-monophosphate kinase [Mycobacterium avium]	32691	4.72						0	276.61	11	5	1.41	18.4	0.000418124	329.65	8	5	1.13	22.5	0.000316393		0.000244839	0.000218052
gi|497661034	succinate--CoA ligase subunit beta [Mycobacterium avium]	40992	4.87	79.86	2	2	0.35	8.3	0.000150432	177.13	6	2	0.35	9.6	0.000228068	284.9	9	5	0.65	19.4	0.000355942		0.000244814	0.000103773
gi|656316325	hypothetical protein [Mycobacterium avium]	33632	6.54	115.72	3	2	0.28	6.5	0.000225649	141.27	6	2	0.28	6.5	0.000228068	135.31	7	2	0.28	6.5	0.000276844		0.00024352	2.88847e-05
gi|500043934	MULTISPECIES: beta-ketoacyl-[acyl-carrier-protein] synthase II [Mycobacterium avium complex (MAC)]	43884	5.09	112.59	2	2	0.21	6	0.000150432	430.84	9	6	1.12	33.4	0.000342101	327.55	6	5	0.76	23.3	0.000237295		0.000243276	9.59743e-05
gi|497664626	peptidase M20 [Mycobacterium avium]	41518	5.06	82.32	2	2	0.22	6	0.000150432	320.89	9	5	1.01	19.2	0.000342101	246.94	6	5	0.64	14.5	0.000237295		0.000243276	9.59743e-05
gi|497664599	hypothetical protein [Mycobacterium avium]	9481	5.51	77	4	2	2.58	59.3	0.000300865	105.57	5	3	11.84	59.3	0.000190056	228.96	6	5	11.84	93	0.000237295		0.000242739	5.56046e-05
gi|489973812	MULTISPECIES: aspartate kinase [Mycobacterium avium complex (MAC)]	44698	5.03	139.44	4	3	0.32	8.3	0.000300865	108.8	5	2	0.32	8.3	0.000190056	212.46	6	4	0.45	10.5	0.000237295		0.000242739	5.56046e-05
gi|497664260	NADP oxidoreductase [Mycobacterium avium]	48910	5.28	64.99	3	2	0.4	11.6	0.000225649	266.27	9	6	0.96	16.9	0.000342101	167.36	4	3	0.4	11.2	0.000158197		0.000241982	9.3034e-05
gi|497660182	2-amino-4-hydroxy-6-hydroxymethyldihydropteridine diphosphokinase [Mycobacterium avium]	19486	5.14	81.82	4	2	0.87	20.9	0.000300865	194.36	7	4	1.31	29.1	0.000266079	134.89	4	3	1.85	35.7	0.000158197		0.000241713	7.43897e-05
gi|497662443	hypothetical protein [Mycobacterium avium]	23340	5.14	111.21	4	3	0.69	13.1	0.000300865	147.93	7	3	0.69	13.1	0.000266079	140.76	4	3	0.69	13.1	0.000158197		0.000241713	7.43897e-05
gi|497661079	hypothetical protein [Mycobacterium avium]	22809	8.68	149.6	7	4	1.95	34.1	0.000526514	148.98	5	3	0.72	13.8	0.000190056						0		0.000238857	0.000266628
gi|489970335	MULTISPECIES: 50S ribosomal protein L11 [Mycobacterium avium complex (MAC)]	15022	9.49	179.3	8	4	1.96	29.6	0.00060173	123.44	3	3	1.26	24.6	0.000114034						0		0.000238588	0.000319617
gi|656316573	hypothetical protein [Mycobacterium avium]	41250	4.95						0	142.56	6	3	0.65	13.8	0.000228068	278.9	12	6	1.01	22.4	0.00047459		0.000234219	0.000237355
gi|497664943	deoxyribonuclease IV [Mycobacterium avium]	27350	4.94						0	344.27	7	6	2.33	28.3	0.000266079	376.37	11	8	2.87	38.2	0.000435041		0.000233706	0.000219319
gi|489974930	MULTISPECIES: hypothetical protein [Mycobacterium avium complex (MAC)]	48660	4.98						0	248.51	8	5	0.81	19.1	0.00030409	288.15	10	5	0.66	26.6	0.000395491		0.000233194	0.000207058
gi|497662727	amino acid oxidase [Mycobacterium avium]	35010	5.62						0	433.7	9	9	1.89	39.9	0.000342101	305.07	9	7	1.28	30.5	0.000355942		0.000232681	0.000201627
gi|497663196	bifunctional 1-(5-phosphoribosyl)-5-((5-phosphoribosylamino)methylideneamino)imidazole-4-carboxamide isomerase/phosphoribosylanthranilate isomerase PriA [Mycobacterium avium]	25484	4.67						0	263.08	9	6	1.23	23	0.000342101	288.44	9	6	1.62	30	0.000355942		0.000232681	0.000201627
gi|497664053	MULTISPECIES: glutamate--tRNA ligase [Mycobacterium avium complex (MAC)]	51734	5.16						0	213.75	9	4	0.62	20	0.000342101	239.71	9	4	0.61	18.3	0.000355942		0.000232681	0.000201627
gi|489971265	MULTISPECIES: cytidine deaminase [Mycobacterium avium complex (MAC)]	14052	5.06	65.8	2	2	0.78	40.6	0.000150432	187.83	6	3	2.17	48.9	0.000228068	280.95	8	4	2.16	48.9	0.000316393		0.000231631	8.30377e-05
gi|497660048	inositol 1-phosphate synthase [Mycobacterium avium]	40279	4.89	72.73	2	2	0.36	11.4	0.000150432	289.54	7	6	0.85	18.8	0.000266079	183.67	7	4	0.51	18.8	0.000276844		0.000231118	7.00831e-05
gi|497662140	peptidase [Mycobacterium avium]	48146	4.82	61.67	3	2	0.19	3.3	0.000225649	139.06	5	4	0.54	14.7	0.000190056	126.1	7	3	0.54	14.2	0.000276844		0.00023085	4.3627e-05
gi|500043297	MULTISPECIES: hypothetical protein [Mycobacterium avium complex (MAC)]	21337	4.84	68.66	2	2	0.47	22.2	0.000150432	346.98	8	5	1.61	41.4	0.00030409	290.06	6	4	1.61	41.4	0.000237295		0.000230606	7.70468e-05
gi|497661558	hypothetical protein [Mycobacterium avium]	34693	4.67	75.93	3	2	0.43	14.7	0.000225649	257.85	6	5	0.81	23.7	0.000228068	115.34	6	3	0.81	20.5	0.000237295		0.000230337	6.14581e-06
gi|565074291	hypothetical protein [Mycobacterium avium]	27820	5.25	116.11	3	2	0.34	15.5	0.000225649	278.93	6	4	0.8	23.9	0.000228068	229.76	6	4	0.8	23.5	0.000237295		0.000230337	6.14581e-06
gi|497664130	zinc-binding dehydrogenase [Mycobacterium avium]	37499	5.38	140.11	3	3	0.25	6.9	0.000225649	194.75	6	3	0.55	11.3	0.000228068	196.47	6	4	0.55	13.6	0.000237295		0.000230337	6.14581e-06
gi|489969639	hypothetical protein [Mycobacterium avium]	6741	4.72	141.64	4	3	2.22	41.9	0.000300865	167.38	4	3	4.78	59.7	0.000152045	172.55	6	3	4.78	59.7	0.000237295		0.000230068	7.46727e-05
gi|564989420	transpeptidase [Mycobacterium avium]	47154	5.5	117.11	3	3	0.55	17.5	0.000225649	208.53	7	4	0.55	13.2	0.000266079	119.56	5	3	0.69	19.3	0.000197746		0.000229824	3.43574e-05
gi|564988057	UDP-glucose 4-epimerase [Mycobacterium avium]	33596	5.77	86.35	3	2	0.28	8.2	0.000225649	283.17	7	4	0.63	17.6	0.000266079	246.9	5	4	0.84	19.5	0.000197746		0.000229824	3.43574e-05
gi|497660517	acetyl-coenzyme A synthetase [Mycobacterium avium]	71706	5.18	144.03	4	4	0.33	8.5	0.000300865	279.01	5	5	0.59	13.5	0.000190056	222.3	5	5	0.33	9.7	0.000197746		0.000229556	6.18753e-05
gi|497663379	MULTISPECIES: hypothetical protein [Mycobacterium avium complex (MAC)]	19103	9.14	168.06	4	2	0.53	15.6	0.000300865	184.1	5	2	0.53	15.6	0.000190056	209.19	5	3	0.53	15.6	0.000197746		0.000229556	6.18753e-05
gi|497665437	dehydratase [Mycobacterium avium]	30325	9.65	134.79	5	3	0.72	16.4	0.000376081	128.84	3	2	0.5	12.5	0.000114034	132.92	5	2	0.72	16.4	0.000197746		0.000229287	0.000133841
gi|489969454	MULTISPECIES: cystathionine beta-synthase [Mycobacterium avium complex (MAC)]	49346	5.1	89.94	5	2	0.52	12	0.000376081	109.39	3	2	0.29	8.1	0.000114034	129.42	5	3	0.4	9.6	0.000197746		0.000229287	0.000133841
gi|497660952	MULTISPECIES: MarR family transcriptional regulator [Mycobacterium avium complex (MAC)]	15594	6.74	156.79	4	4	2.7	41.3	0.000300865	230.52	6	3	1.19	27.3	0.000228068	142.61	4	3	1.19	27.3	0.000158197		0.000229043	7.13392e-05
gi|497662190	MULTISPECIES: hypothetical protein [Mycobacterium avium complex (MAC)]	17536	6.38	95.1	4	2	0.59	19.2	0.000300865	200.8	6	3	0.59	19.2	0.000228068	152.28	4	2	0.26	19.2	0.000158197		0.000229043	7.13392e-05
gi|489975899	MULTISPECIES: DNA starvation/stationary phase protection protein [Mycobacterium avium complex (MAC)]	20046	5.15	221.17	5	4	2.39	29.7	0.000376081	193.44	4	4	1.26	37.4	0.000152045	122.11	4	3	0.84	18.1	0.000158197		0.000228774	0.000127609
gi|727257083	hypothetical protein [Mycobacterium avium]	19921	8.32	81.11	4	3	1.28	36.2	0.000300865	276.73	7	5	1.8	34.1	0.000266079	140.06	3	2	1.28	23.8	0.000118647		0.00022853	9.67379e-05
gi|497660024	MULTISPECIES: hypothetical protein [Mycobacterium avium complex (MAC)]	11222	4.59	143.07	6	3	1.94	37.1	0.000451297	149.49	3	2	1.05	23.8	0.000114034	200.04	3	3	1.94	37.1	0.000118647		0.000227993	0.000193401
gi|639459997	hypothetical protein [Mycobacterium avium]	59896	5.41	103.03	5	3	0.32	7.4	0.000376081	154.72	6	3	0.41	16.9	0.000228068	71.57	2	2	0.15	3.1	7.90983e-05		0.000227749	0.000148492
gi|489969725	MULTISPECIES: hypothetical protein [Mycobacterium avium complex (MAC)]	19007	4.81	90.79	6	2	0.91	25.4	0.000451297	107.03	6	2	0.54	17.9	0.000228068						0		0.000226455	0.000225653
gi|564988350	N-acetylmuramoyl-L-alanine amidase [Mycobacterium avium]	26167	6.03	140.63	7	2	0.37	12	0.000526514	183.72	4	2	0.37	12	0.000152045						0		0.000226186	0.000270974
gi|497662156	STAS domain-containing protein [Mycobacterium avium]	11044	4.42						0	272.03	7	4	2.01	28.4	0.000266079	344.97	10	5	3.34	50.5	0.000395491		0.000220523	0.000201643
gi|489970305	MULTISPECIES: 30S ribosomal protein S7 [Mycobacterium avium complex (MAC)]	17590	10.67						0	210.16	8	4	1.54	42.3	0.00030409	250.98	9	6	3.04	42.3	0.000355942		0.000220011	0.000192291
gi|565080557	hypothetical protein [Mycobacterium avium]	11016	5.65						0	198.96	8	4	2.01	41.7	0.00030409	247.63	9	4	3.34	50	0.000355942		0.000220011	0.000192291
gi|489970273	MULTISPECIES: 30S ribosomal protein S17 [Mycobacterium avium complex (MAC)]	12888	10.38						0	152.19	9	3	3.82	25	0.000342101	141.62	8	3	1.57	25	0.000316393		0.000219498	0.000190525
gi|489973962	MULTISPECIES: ferredoxin [Mycobacterium]	7020	4.09						0	211.58	9	3	2.11	44.4	0.000342101	233.21	8	3	0.76	44.4	0.000316393		0.000219498	0.000190525
gi|499251412	MULTISPECIES: hydrolase [Mycobacterium avium complex (MAC)]	31899	5.05						0	274.95	10	6	1.17	29.9	0.000380113	187.64	7	4	1.17	24	0.000276844		0.000218985	0.00019655
gi|497661629	MULTISPECIES: acetyl-CoA carboxylase carboxyltransferase subunit [Mycobacterium avium complex (MAC)]	53225	5.93						0	175.53	10	5	0.59	14.1	0.000380113	145.23	7	4	0.47	10.2	0.000276844		0.000218985	0.00019655
gi|497661762	2-oxoacid ferredoxin oxidoreductase subunit beta [Mycobacterium avium]	39324	5.38	55.11	2	2	0.23	12.7	0.000150432	169.18	5	2	0.23	9.6	0.000190056	221.36	8	3	0.52	13.5	0.000316393		0.000218961	8.66737e-05
gi|489972001	MULTISPECIES: transcriptional regulator [Mycobacterium avium complex (MAC)]	11378	4.81	106.58	3	2	1.03	25	0.000225649	169.52	3	3	1.89	32.4	0.000114034	201.43	8	4	3.11	38	0.000316393		0.000218692	0.000101359
gi|656316276	hypothetical protein [Mycobacterium avium]	24606	4.87						0	452.75	11	8	2.79	64.6	0.000418124	272.99	6	4	0.95	27.9	0.000237295		0.000218473	0.000209696
gi|497663014	MULTISPECIES: acetyltransferase [Mycobacterium avium complex (MAC)]	64822	5.1						0	376.6	11	8	0.78	19.8	0.000418124	164.3	6	4	0.47	14.2	0.000237295		0.000218473	0.000209696
gi|497664684	trehalose-phosphatase, partial [Mycobacterium avium]	33673	5.2	75.08	2	2	0.44	12.4	0.000150432	268.77	6	5	1.08	22.4	0.000228068	311.3	7	6	1.36	25.2	0.000276844		0.000218448	6.37524e-05
gi|497665028	geranylgeranyl pyrophosphate synthase [Mycobacterium avium]	36162	4.94	54.96	2	2	0.26	6.6	0.000150432	153.61	6	3	0.58	19.1	0.000228068	152.59	7	3	0.41	13.7	0.000276844		0.000218448	6.37524e-05
gi|497660915	MULTISPECIES: acetyl-CoA acetyltransferase [Mycobacterium avium complex (MAC)]	42676	5.03	89.28	2	2	0.21	7.4	0.000150432	245.87	7	4	0.47	14.9	0.000266079	187.77	6	4	0.47	14.9	0.000237295		0.000217935	6.02047e-05
gi|40806714	phospotransacetylase [Mycobacterium avium subsp. avium ATCC 25291]	73847	5.39	132.71	3	3	0.18	8.2	0.000225649	251.88	5	3	0.18	8.2	0.000190056	227.54	6	4	0.32	10.9	0.000237295		0.000217667	2.46101e-05
gi|489971361	MULTISPECIES: potassium transporter TrkA [Mycobacterium avium complex (MAC)]	17228	4.84	58.65	3	2	0.61	13.8	0.000225649	74.36	5	2	1.58	23.8	0.000190056	176.17	6	4	3.15	61.2	0.000237295		0.000217667	2.46101e-05
gi|727251951	prephenate dehydrogenase [Mycobacterium avium]	32431	5.45	106.6	2	2	0.29	7.7	0.000150432	170.3	8	3	0.46	10.6	0.00030409	284.43	5	4	0.66	15.1	0.000197746		0.000217423	7.86959e-05
gi|497661109	MULTISPECIES: short-chain dehydrogenase [Mycobacterium avium complex (MAC)]	31034	10.18	137.1	4	3	0.94	19.7	0.000300865	204.17	5	5	1.88	30.4	0.000190056	78.61	4	2	0.94	23.9	0.000158197		0.000216373	7.48865e-05
gi|489970214	MULTISPECIES: dTDP-glucose 4,6-dehydratase [Mycobacterium avium complex (MAC)]	37348	5.24	107.98	4	3	0.56	15.4	0.000300865	242.85	5	4	0.74	18.1	0.000190056	184.79	4	3	0.39	10.3	0.000158197		0.000216373	7.48865e-05
gi|40806715	acetate kinase [Mycobacterium avium subsp. avium ATCC 25291]	40379	5.59	120.83	4	3	0.36	21.7	0.000300865	224.64	6	4	0.67	23.5	0.000228068	147.95	3	3	0.36	17.7	0.000118647		0.00021586	9.17201e-05
gi|497660274	MULTISPECIES: nitrate ABC transporter substrate-binding protein [Mycobacterium avium complex (MAC)]	69534	5.75						0	236.22	6	5	0.35	10.8	0.000228068	270.87	10	7	0.52	12.5	0.000395491		0.000207853	0.000198519
gi|497661513	arginine--tRNA ligase [Mycobacterium avium]	59600	5.25						0	163.09	6	3	0.32	10	0.000228068	287.87	10	6	0.63	13.3	0.000395491		0.000207853	0.000198519
gi|497660147	MULTISPECIES: SAM-dependent methyltransferase [Mycobacterium avium complex (MAC)]	33664	5.23						0	193.41	7	4	2.85	42.9	0.000266079	213.15	9	6	1.08	24.8	0.000355942		0.00020734	0.000185098
gi|489969138	Zn-dependent hydrolase [Mycobacterium avium]	21883	4.54						0	264.1	7	4	0.75	27.5	0.000266079	231.47	9	4	1.12	27.5	0.000355942		0.00020734	0.000185098
gi|497661700	dipeptidase [Mycobacterium avium]	46769	4.98						0	279.44	8	6	1.03	20.2	0.00030409	306.21	8	6	0.86	23.5	0.000316393		0.000206828	0.000179224
gi|489975468	MULTISPECIES: FAD-dependent thymidylate synthase [Mycobacterium avium complex (MAC)]	27624	6.24						0	234.85	8	6	1.44	37.6	0.00030409	277.85	8	6	2.28	41.6	0.000316393		0.000206828	0.000179224
gi|500044610	MULTISPECIES: glycogen debranching enzyme [Mycobacterium avium complex (MAC)]	82242	5.18						0	301.61	8	6	0.57	13.5	0.00030409	236.98	8	4	0.42	12	0.000316393		0.000206828	0.000179224
gi|727256435	mannitol dehydrogenase [Mycobacterium avium]	51833	4.97						0	482.7	9	7	0.89	23.2	0.000342101	384.86	7	5	0.61	18.3	0.000276844		0.000206315	0.000181629
gi|497660906	MULTISPECIES: amidohydrolase [Mycobacterium avium complex (MAC)]	45041	5.09						0	258.48	9	6	1.28	25.3	0.000342101	182.33	7	5	0.73	16.7	0.000276844		0.000206315	0.000181629
gi|497664972	enoyl-CoA hydratase [Mycobacterium avium]	24332	5.25						0	244.93	9	5	2.26	31.6	0.000342101	248.61	7	5	1.32	34.2	0.000276844		0.000206315	0.000181629
gi|489969383	MULTISPECIES: elongation factor P [Mycobacterium avium complex (MAC)]	20459	5.2	49.24	2	2	0.49	25.1	0.000150432	54.77	5	2	0.49	7.5	0.000190056	103.11	7	3	1.23	31.6	0.000276844		0.000205778	6.46555e-05
gi|489975659	pyridoxamine 5~-phosphate oxidase [Mycobacterium avium]	16110	5.8	86.05	2	2	0.66	17.5	0.000150432	224.95	6	4	1.75	38.5	0.000228068	192.84	6	4	1.75	38.5	0.000237295		0.000205265	4.77099e-05
gi|489973359	PPOX class F420-dependent enzyme [Mycobacterium avium]	16033	6.09	92.35	2	2	0.66	15.6	0.000150432	122.18	6	2	0.66	15.6	0.000228068	128.05	6	2	1.15	16.3	0.000237295		0.000205265	4.77099e-05
gi|497660776	ATPase AAA [Mycobacterium avium]	121940	5.35	103.01	2	2	0.11	3.1	0.000150432	397.72	7	6	0.31	7.8	0.000266079	198.85	5	4	0.19	4.8	0.000197746		0.000204752	5.81406e-05
gi|497660052	transglycosylase, partial [Mycobacterium avium]	77177	5.87	131.09	3	2	0.38	11.4	0.000225649	171.31	5	3	0.31	8.5	0.000190056	164.31	5	3	0.24	9.3	0.000197746		0.000204484	1.87285e-05
gi|497662062	molecular chaperone DnaJ [Mycobacterium avium]	40452	6.17	79.97	4	2	0.84	13.8	0.000300865	95.06	3	3	0.23	9.8	0.000114034	163.79	5	4	0.5	10.8	0.000197746		0.000204215	9.35835e-05
gi|489975604	MULTISPECIES: cytochrome ubiquinol oxidase subunit I [Mycobacterium avium complex (MAC)]	64718	6.57	118.3	4	3	0.21	6.4	0.000300865	80.59	3	2	0.14	4	0.000114034	98.13	5	3	0.21	6	0.000197746		0.000204215	9.35835e-05
gi|497663757	hypothetical protein, partial [Mycobacterium avium]	20914	4.28	73.73	4	3	1.19	19.5	0.000300865	98.9	5	2	1.19	20.5	0.000190056	152.23	3	3	0.8	20.5	0.000118647		0.00020319	9.1816e-05
gi|489972664	MULTISPECIES: 50S ribosomal protein L27 [Mycobacterium avium complex (MAC)]	9127	11.52	115.1	5	3	4.82	37.5	0.000376081	122.74	3	2	1.41	25	0.000114034	178.17	3	3	2.75	35.2	0.000118647		0.000202921	0.000149979
gi|489970474	MULTISPECIES: SAM-dependent methyltransferase [Mycobacterium avium complex (MAC)]	34402	5.22						0	172.34	6	4	0.82	15.4	0.000228068	252.36	9	6	1.94	34.8	0.000355942		0.00019467	0.000180306
gi|489972298	MULTISPECIES: 2,3,4,5-tetrahydropyridine-2,6-dicarboxylate N-succinyltransferase [Mycobacterium avium complex (MAC)]	32524	5.65						0	318.12	7	5	1.14	29	0.000266079	204	8	5	0.88	28.4	0.000316393		0.000194157	0.000170017
gi|497664965	transcription initiation protein [Mycobacterium avium]	24141	4.54						0	284.1	8	5	1.34	28	0.00030409	281.43	7	4	0.98	23.7	0.000276844		0.000193645	0.000168254
gi|656316448	chorismate synthase [Mycobacterium avium]	41750	6.14						0	431.41	9	7	1	30.7	0.000342101	274.27	6	5	0.81	26.4	0.000237295		0.000193132	0.000175274
gi|497661414	acetoin dehydrogenase [Mycobacterium avium]	28983	9.2	87.76	2	2	0.33	14.6	0.000150432	277.47	5	4	1.03	33.6	0.000190056	322.55	6	4	1.03	27.4	0.000237295		0.000192595	4.34868e-05
gi|489970039	MULTISPECIES: uncharacterized protein [Mycobacterium avium complex (MAC)]	37807	5.27	106.54	2	2	0.24	6.1	0.000150432	90.57	5	2	0.55	14.8	0.000190056	137.06	6	3	0.39	13.3	0.000237295		0.000192595	4.34868e-05
gi|500043892	sensor domain-containing protein [Mycobacterium avium]	25653	5.33	77.14	4	2	0.9	13.4	0.000300865						0	166.65	7	4	0.62	10.5	0.000276844		0.00019257	0.000167202
gi|497665592	phosphotyrosine protein phosphatase [Mycobacterium avium]	30060	5.1	105.67	3	3	0.51	14.1	0.000225649	139.14	3	3	0.51	14.1	0.000114034	230.12	6	6	1.27	25.7	0.000237295		0.000192326	6.80525e-05
gi|913448241	type VII secretion AAA-ATPase EccA [Mycobacterium avium]	67277	5.24	64.97	3	2	0.2	8.8	0.000225649	146.02	3	3	0.28	8	0.000114034	126.38	6	3	0.2	6.5	0.000237295		0.000192326	6.80525e-05
gi|564987980	proteasome assembly chaperones 2 [Mycobacterium avium]	35640	4.84	108.6	2	2	0.26	16.1	0.000150432	285.83	6	4	0.59	21.1	0.000228068	224.26	5	4	0.59	31.9	0.000197746		0.000192082	3.91262e-05
gi|497660704	esterase, partial [Mycobacterium avium]	22510	4.99	87.43	2	2	0.44	20.8	0.000150432	209.53	6	3	1.07	43.9	0.000228068	125.63	5	3	0.73	25.3	0.000197746		0.000192082	3.91262e-05
gi|497665709	zinc-binding dehydrogenase [Mycobacterium avium]	36455	4.82	57.12	2	2	0.25	8.6	0.000150432	122.26	6	3	0.76	17.3	0.000228068	123.82	5	3	0.4	11.2	0.000197746		0.000192082	3.91262e-05
gi|497661370	MULTISPECIES: succinyl-diaminopimelate desuccinylase [Mycobacterium avium complex (MAC)]	37143	5.01	116.23	2	2	0.25	6.8	0.000150432	165.64	6	2	0.94	20.9	0.000228068	164.4	5	2	0.56	14.7	0.000197746		0.000192082	3.91262e-05
gi|489972537	MULTISPECIES: enoyl-CoA hydratase [Bacteria]	34713	5.9	102.57	3	3	0.43	11.6	0.000225649	144.64	4	3	0.81	18.6	0.000152045	210.9	5	5	1.04	19.9	0.000197746		0.000191813	3.71588e-05
gi|497662632	MULTISPECIES: biotin carboxylase [Mycobacterium avium complex (MAC)]	55068	5.27	55.15	3	2	0.16	4.5	0.000225649	135.91	4	3	0.35	10.4	0.000152045	129.94	5	3	0.35	13.8	0.000197746		0.000191813	3.71588e-05
gi|489969119	MULTISPECIES: hypothetical protein [Mycobacterium avium complex (MAC)]	15200	4.2	62.25	3	2	0.71	33.6	0.000225649	94.84	4	2	1.23	40.7	0.000152045	124.54	5	3	0.71	33.6	0.000197746		0.000191813	3.71588e-05
gi|727257334	membrane protein [Mycobacterium avium]	124939	9.35	93.13	3	2	0.07	5	0.000225649	226.47	5	4	0.1	4.4	0.000190056	157.46	4	3	0.18	7.6	0.000158197		0.000191301	3.37433e-05
gi|489969300	MULTISPECIES: ribulose-phosphate 3-epimerase [Mycobacterium avium complex (MAC)]	24543	4.65	70.87	3	2	0.4	10.8	0.000225649	157.16	5	2	0.4	10.8	0.000190056	131.92	4	2	0.4	10.8	0.000158197		0.000191301	3.37433e-05
gi|489972897	MULTISPECIES: peptidase C40 [Mycobacterium avium complex (MAC)]	25445	9.62	101.05	3	2	0.62	11.1	0.000225649	120.65	5	2	0.38	7.8	0.000190056	116.97	4	2	0.38	7.8	0.000158197		0.000191301	3.37433e-05
gi|489971862	MULTISPECIES: hypothetical protein [Mycobacterium avium complex (MAC)]	38926	5.05	79.89	3	2	0.24	9.4	0.000225649	172.35	6	4	1.59	30.3	0.000228068	129.06	3	2	0.89	16.5	0.000118647		0.000190788	6.24872e-05
gi|497661163	esterase [Mycobacterium avium]	36250	4.52	57.19	4	2	0.25	12.8	0.000300865	136.19	4	4	0.57	14.8	0.000152045	100.08	3	2	0.41	13.9	0.000118647		0.000190519	9.70103e-05
gi|497662690	oxidoreductase [Mycobacterium avium]	32538	5.67	150.1	4	4	0.66	15	0.000300865	133.8	4	3	1.14	23	0.000152045	123.5	3	2	0.88	22	0.000118647		0.000190519	9.70103e-05
gi|497665044	amidohydrolase [Mycobacterium avium]	58041	5.03	63.34	4	2	0.33	5.8	0.000300865	126.19	4	3	0.24	4.9	0.000152045	121.06	3	3	0.24	6.6	0.000118647		0.000190519	9.70103e-05
gi|497662885	type VII secretion protein EccC [Mycobacterium avium]	152623	5.23	112.33	6	2	0.11	3.5	0.000451297						0	108.52	3	2	0.08	2.3	0.000118647		0.000189982	0.000233953
gi|497665203	MULTISPECIES: phosphomethylpyrimidine synthase [Mycobacterium avium complex (MAC)]	59582	5.47						0	116.08	3	3	0.52	18.1	0.000114034	381.47	11	9	1.3	26.1	0.000435041		0.000183025	0.000225577
gi|497660748	glycine cleavage system protein T [Mycobacterium avium]	38396	5.66						0	272.51	5	5	0.71	19.2	0.000190056	355.8	9	6	1.12	36.3	0.000355942		0.000182	0.000178108
gi|3133491	RNA polymerase beta-subunit, partial [Mycobacterium avium subsp. avium ATCC 25291]	25583	5.71						0	238.99	7	6	3.25	29.9	0.000266079	252.86	7	5	1.62	22.6	0.000276844		0.000180974	0.000156821
gi|497660033	short chain dehydrogenase [Mycobacterium avium]	23453	5.21						0	278.8	7	5	1.4	24.2	0.000266079	205.55	7	4	1.86	27.4	0.000276844		0.000180974	0.000156821
gi|665986139	MULTISPECIES: glyoxalase [Mycobacterium avium complex (MAC)]	14634	4.91						0	295.24	7	4	2.03	41.4	0.000266079	336.99	7	5	3	53.4	0.000276844		0.000180974	0.000156821
gi|497661102	nucleoside triphosphate pyrophosphohydrolase [Mycobacterium avium]	35926	4.55						0	246.47	7	4	1.23	30.2	0.000266079	289.4	7	4	0.58	21.9	0.000276844		0.000180974	0.000156821
gi|497664455	hypothetical protein [Mycobacterium avium]	20660	4.5						0	309.21	8	6	1.69	37.6	0.00030409	187.76	6	4	1.21	27.4	0.000237295		0.000180462	0.000159813
gi|656316430	histidinol dehydrogenase [Mycobacterium avium]	48106	5.02	80.42	2	2	0.19	6	0.000150432	131.18	3	3	0.29	8.4	0.000114034	315.62	7	7	0.99	20.8	0.000276844		0.000180437	8.54516e-05
gi|489973069	MULTISPECIES: 50S ribosomal protein L20 [Mycobacterium avium complex (MAC)]	14650	10.82	80.4	2	2	0.74	22.1	0.000150432	110.63	3	2	0.74	35.1	0.000114034	216.49	7	4	1.3	44.3	0.000276844		0.000180437	8.54516e-05
gi|497664689	nucleoside hydrolase [Mycobacterium avium]	36466	5.16						0	353.56	9	7	1.2	32.4	0.000342101	181.54	5	4	0.57	17.6	0.000197746		0.000179949	0.000171744
gi|489972552	MULTISPECIES: hypothetical protein [Mycobacterium avium complex (MAC)]	24292	4.77	54.71	2	2	0.4	12.6	0.000150432	146.01	5	3	0.96	17.2	0.000190056	79.93	5	2	1.32	28.6	0.000197746		0.000179411	2.53893e-05
gi|497662568	universal stress protein [Mycobacterium avium]	31023	5.61	80.94	2	2	0.3	7.5	0.000150432	291.4	6	6	1.53	30.6	0.000228068	124.17	4	3	0.7	11.9	0.000158197		0.000178899	4.27579e-05
gi|497661741	NAD-glutamate dehydrogenase [Mycobacterium avium]	177276	5.16	64.76	2	2	0.05	2.4	0.000150432	173.54	7	4	0.23	6.9	0.000266079	125.79	3	3	0.15	4.1	0.000118647		0.000178386	7.7589e-05
gi|497660507	MULTISPECIES: anion transporter [Mycobacterium avium complex (MAC)]	41001	6.25	139.72	5	3	0.35	12.4	0.000376081	96.13	4	2	0.22	13.9	0.000152045						0		0.000176042	0.000189186
gi|497662706	monooxygenase [Mycobacterium avium]	42149	5.53						0	306.75	6	5	0.63	19.4	0.000228068	229.18	7	4	0.98	23.5	0.000276844		0.000168304	0.000147782
gi|489969056	MULTISPECIES: prephenate dehydratase [Mycobacterium avium complex (MAC)]	32680	5.01						0	104.04	6	3	0.66	17.8	0.000228068	244.21	7	4	1.13	27.9	0.000276844		0.000168304	0.000147782
gi|564987726	3-phosphoshikimate 1-carboxyvinyltransferase [Mycobacterium avium]	44802	5.89						0	200.7	7	5	0.9	21.6	0.000266079	214.14	6	4	0.45	12.9	0.000237295		0.000167791	0.000146022
gi|656316404	glucose-6-phosphate dehydrogenase [Mycobacterium avium]	56444	5.57						0	204.17	8	6	0.8	17.8	0.00030409	73.85	5	2	0.44	19.6	0.000197746		0.000167279	0.000154317
gi|497664491	chromosome partitioning protein ParA [Mycobacterium avium]	28255	6.22						0	264.47	8	5	1.39	26.7	0.00030409	124.38	5	2	1.07	21.8	0.000197746		0.000167279	0.000154317
gi|500043594	cytochrome P450 [Mycobacterium avium]	47178	5.25						0	195.92	8	4	0.69	16.2	0.00030409	189.93	5	4	0.69	16	0.000197746		0.000167279	0.000154317
gi|497661278	enoyl-CoA hydratase [Mycobacterium avium]	27763	4.54	63.42	2	2	0.34	7.8	0.000150432	83.67	3	2	0.56	12.6	0.000114034	187.62	6	4	1.1	19.3	0.000237295		0.000167254	6.33288e-05
gi|489970466	secretion protein [Mycobacterium avium]	10538	5.9	84	2	2	2.15	26	0.000150432	68.42	3	2	2.15	36.5	0.000114034	102.29	6	2	1.15	20.8	0.000237295		0.000167254	6.33288e-05
gi|489972607	MULTISPECIES: sulfurtransferase [Mycobacterium avium complex (MAC)]	30638	5.03	63.44	2	2	0.14	3.2	0.000150432	173.24	4	4	0.71	22.4	0.000152045	95.5	5	2	0.5	11.6	0.000197746		0.000166741	2.68629e-05
gi|497660220	PHP domain-containing protein [Mycobacterium avium]	36884	5.34	55.7	2	2	0.25	6	0.000150432	247.26	5	5	0.75	14.4	0.000190056	161.39	4	4	0.75	20.4	0.000158197		0.000166228	2.09975e-05
gi|500043618	MULTISPECIES: acyl-ACP desaturase [Mycobacterium avium complex (MAC)]	39029	6.2	59.01	2	2	0.53	15.1	0.000150432	150.5	5	3	0.53	15.7	0.000190056	111.05	4	3	0.53	14.5	0.000158197		0.000166228	2.09975e-05
gi|497660547	MULTISPECIES: D-alanyl-D-alanine carboxypeptidase [Mycobacterium avium complex (MAC)]	45947	5.58	146.26	3	3	0.43	11.3	0.000225649	90.95	3	3	0.57	18.9	0.000114034	169.6	4	4	0.57	21.6	0.000158197		0.00016596	5.6211e-05
gi|497661221	peroxidase [Mycobacterium avium]	31014	5.68	111.98	3	3	0.49	7.3	0.000225649	120.4	3	3	0.7	12.2	0.000114034	86.16	4	2	0.49	12.9	0.000158197		0.00016596	5.6211e-05
gi|489972663	MULTISPECIES: 50S ribosomal protein L21 [Mycobacterium avium complex (MAC)]	11025	10.05	78.43	3	2	2.01	24.3	0.000225649	144.72	3	3	2.01	29.1	0.000114034	226.63	4	4	3.34	35.9	0.000158197		0.00016596	5.6211e-05
gi|497665428	heat-shock protein Hsp20 [Mycobacterium avium]	16325	5.34	119.86	3	2	0.65	41.1	0.000225649	134.67	3	3	1.71	47.3	0.000114034	86.17	4	3	1.71	33.6	0.000158197		0.00016596	5.6211e-05
gi|564817349	MULTISPECIES: sulfate transporter [Mycobacterium avium complex (MAC)]	27072	9.6	194.04	3	3	0.58	15.4	0.000225649	160.71	3	2	0.58	15.4	0.000114034	188.12	4	3	0.58	15.4	0.000158197		0.00016596	5.6211e-05
gi|497661195	hypothetical protein [Mycobacterium avium]	23614	6.27	137.71	3	2	0.68	22.8	0.000225649	198.88	3	2	0.41	16.2	0.000114034	221.19	4	3	0.68	21.1	0.000158197		0.00016596	5.6211e-05
gi|497660354	secretion protein [Mycobacterium avium]	16395	5.84	115.27	4	3	1.1	32.5	0.000300865	117.41	2	2	1.1	32.5	7.60225e-05	78.07	3	2	1.1	24.2	0.000118647		0.000165178	0.000119425
gi|489975383	MULTISPECIES: diadenosine polyphosphate hydrolase [Mycobacterium avium complex (MAC)]	21588	5.51	173.4	5	5	2.78	30.4	0.000376081						0	133.1	3	3	1.14	21.6	0.000118647		0.00016491	0.000192261
gi|497665553	mammalian cell entry protein [Mycobacterium avium]	53481	8.53	187.58	5	4	0.59	12.1	0.000376081	94.52	3	3	0.59	13.9	0.000114034						0		0.000163372	0.000192834
gi|497662887	4-alpha-glucanotransferase [Mycobacterium avium]	79439	5.42						0	164.07	4	3	0.17	5.6	0.000152045	286.91	8	6	0.52	16	0.000316393		0.000156146	0.000158236
gi|489971875	MULTISPECIES: hypothetical protein [Mycobacterium]	12206	4.65						0	169.47	4	3	2.76	55.4	0.000152045	163.28	8	3	2.76	55.4	0.000316393		0.000156146	0.000158236
gi|564989061	3-oxoacyl-ACP reductase [Mycobacterium avium]	31300	4.81						0	121.55	4	2	0.3	7.9	0.000152045	161.44	8	3	0.48	19.7	0.000316393		0.000156146	0.000158236
gi|497665265	succinyl-CoA--3-ketoacid-CoA transferase [Mycobacterium avium]	47824	5.03						0	211.35	5	4	0.41	17.8	0.000190056	296.26	7	5	0.54	12.9	0.000276844		0.000155633	0.000141596
gi|497664627	MULTISPECIES: purine-nucleoside phosphorylase [Mycobacterium avium complex (MAC)]	27796	5.97						0	162.96	5	3	0.81	28.8	0.000190056	266	7	5	1.1	25.8	0.000276844		0.000155633	0.000141596
gi|497665414	ATPase [Mycobacterium avium]	12854	11.57						0	144.98	5	3	2.52	35.5	0.000190056	198	7	4	2.52	35.5	0.000276844		0.000155633	0.000141596
gi|489970280	MULTISPECIES: 50S ribosomal protein L2 [Mycobacterium avium complex (MAC)]	30464	11.34						0	270.18	6	5	1.58	23.2	0.000228068	247.43	6	5	1.25	22.5	0.000237295		0.000155121	0.000134418
gi|497660558	lysine--tRNA ligase [Mycobacterium avium]	55258	5.1						0	260.25	6	5	0.45	10	0.000228068	240.09	6	5	0.45	12	0.000237295		0.000155121	0.000134418
gi|497660249	serine--tRNA ligase [Mycobacterium avium]	45910	5.18						0	243.8	6	5	0.57	18.1	0.000228068	306.16	6	5	0.71	20.9	0.000237295		0.000155121	0.000134418
gi|497660747	phosphoribosylformylglycinamidine cyclo-ligase [Mycobacterium avium]	38479	5.34						0	242.12	6	5	0.9	19.5	0.000228068	231.35	6	4	0.71	18.1	0.000237295		0.000155121	0.000134418
gi|497662753	cyclase [Mycobacterium avium]	17203	9.06						0	232.29	6	4	1.04	30.1	0.000228068	277.71	6	5	2.27	47.1	0.000237295		0.000155121	0.000134418
gi|489968963	MULTISPECIES: uncharacterized protein [Mycobacterium avium complex (MAC)]	10825	5.02						0	285.22	6	4	2.04	39	0.000228068	258.48	6	4	3.4	46	0.000237295		0.000155121	0.000134418
gi|497665190	ATP-dependent protease [Mycobacterium avium]	23609	4.87						0	161.85	6	4	1	13.6	0.000228068	144.24	6	4	1.38	25.4	0.000237295		0.000155121	0.000134418
gi|497663273	carboxymuconolactone decarboxylase [Mycobacterium avium]	20981	4.94						0	149	6	3	1.18	30.2	0.000228068	178.77	6	3	0.8	20.6	0.000237295		0.000155121	0.000134418
gi|564987523	acetyl-CoA acetyltransferase [Mycobacterium avium]	46948	6.03						0	137.58	6	3	0.42	8.3	0.000228068	101.75	6	3	0.85	14.1	0.000237295		0.000155121	0.000134418
gi|497661157	long-chain-fatty-acid--CoA ligase [Mycobacterium avium]	59493	5.25						0	246.56	7	5	0.52	12.7	0.000266079	241.22	5	5	0.52	12.2	0.000197746		0.000154608	0.000138185
gi|497664638	adenosine deaminase [Mycobacterium avium]	40693	5.71						0	250.88	7	5	0.66	14.5	0.000266079	134.66	5	4	0.84	14.2	0.000197746		0.000154608	0.000138185
gi|489971472	MULTISPECIES: hemerythrin [Mycobacterium avium complex (MAC)]	20398	5.41						0	234.87	7	5	2.33	41.9	0.000266079	134.03	5	3	1.72	32.8	0.000197746		0.000154608	0.000138185
gi|497660394	haloalkane dehalogenase [Mycobacterium avium]	33188	5.64						0	349.02	7	5	0.45	19.9	0.000266079	224.35	5	3	0.28	11.3	0.000197746		0.000154608	0.000138185
gi|497664960	MULTISPECIES: hypothetical protein [Mycobacterium avium complex (MAC)]	21451	5.3						0	220.2	7	4	1.15	27.5	0.000266079	185.87	5	4	1.15	27.5	0.000197746		0.000154608	0.000138185
gi|497662319	branched chain amino acid aminotransferase [Mycobacterium avium]	40106	4.94						0	147.79	7	4	0.67	17.5	0.000266079	141.95	5	3	0.67	18.6	0.000197746		0.000154608	0.000138185
gi|497663763	MULTISPECIES: inositol monophosphatase [Mycobacterium avium complex (MAC)]	29859	4.58						0	249.8	7	4	0.99	32	0.000266079	124.49	5	2	0.99	20.3	0.000197746		0.000154608	0.000138185
gi|489970261	MULTISPECIES: 50S ribosomal protein L6 [Mycobacterium avium complex (MAC)]	19443	10.21						0	173.47	7	3	1.32	32.4	0.000266079	174.41	5	3	1.32	31.3	0.000197746		0.000154608	0.000138185
gi|497663838	4-hydroxy-tetrahydrodipicolinate reductase [Mycobacterium avium]	25529	5.64						0	143.28	7	3	0.62	19.2	0.000266079	150.09	5	3	0.62	22.9	0.000197746		0.000154608	0.000138185
gi|497662972	MULTISPECIES: 2,3-dihydroxybiphenyl 1,2-dioxygenase [Mycobacterium avium complex (MAC)]	33255	4.94						0	262.21	8	5	1.1	20.2	0.00030409	147.03	4	3	0.64	17.2	0.000158197		0.000154096	0.000152086
gi|497664492	acid phosphatase [Mycobacterium avium]	21482	6.07	79.68	2	2	0.46	10.8	0.000150432	149.88	3	3	0.77	21.6	0.000114034	154.77	5	3	1.14	21.6	0.000197746		0.000154071	4.19744e-05
gi|497664922	alpha-hydroxy-acid oxidizing enzyme [Mycobacterium avium]	43251	6.56	83.27	2	2	0.21	6.4	0.000150432	104.88	3	2	0.33	12.7	0.000114034	117.57	5	2	0.21	8.3	0.000197746		0.000154071	4.19744e-05
gi|564988454	methionine synthase [Mycobacterium avium]	138826	4.77						0	215.63	9	7	0.39	11.3	0.000342101	103.09	3	2	0.23	6.3	0.000118647		0.000153583	0.000173706
gi|489972557	MULTISPECIES: alcohol dehydrogenase [Mycobacterium avium complex (MAC)]	40098	5.07	110.22	2	2	0.23	3.2	0.000150432	130.62	4	3	0.36	15.2	0.000152045	122.13	4	2	0.23	9.6	0.000158197		0.000153558	4.0972e-06
gi|497660597	MULTISPECIES: acetyl-CoA acetyltransferase [Mycobacterium avium complex (MAC)]	41036	5.03	138.65	4	4	0.49	13.2	0.000300865						0	88.91	4	2	0.49	14	0.000158197		0.000153021	0.000150499
gi|497659997	penicillin-binding protein A [Mycobacterium avium]	51975	5.91	165	4	3	0.49	13.6	0.000300865						0	165.57	4	3	0.37	9.8	0.000158197		0.000153021	0.000150499
gi|497663700	MULTISPECIES: hypothetical protein [Mycobacterium avium complex (MAC)]	26593	5.52	81.19	3	3	0.59	11.2	0.000225649	68.26	3	2	0.59	32	0.000114034	103.13	3	3	0.85	17.6	0.000118647		0.000152777	6.31512e-05
gi|489971200	MULTISPECIES: uncharacterized protein [Mycobacterium avium complex (MAC)]	13702	5.69	157.06	3	3	3.42	28.7	0.000225649	117.23	3	2	2.28	26.2	0.000114034	101.45	3	2	2.28	26.2	0.000118647		0.000152777	6.31512e-05
gi|489971501	hypothetical protein [Mycobacterium avium]	25830	5.47	101.04	3	2	0.37	10.5	0.000225649	83.6	3	2	0.37	10.5	0.000114034	70.56	3	2	0.37	10.5	0.000118647		0.000152777	6.31512e-05
gi|489976109	MULTISPECIES: uncharacterized protein [Mycobacterium avium complex (MAC)]	47402	8.75	83.17	3	2	0.19	8	0.000225649	163.77	3	2	0.19	8.2	0.000114034	104.15	3	2	0.19	6.2	0.000118647		0.000152777	6.31512e-05
gi|564825192	hypothetical protein [Mycobacterium avium]	25395	8.69	118.06	3	2	0.62	16	0.000225649	118.16	3	2	0.62	16.9	0.000114034	104.3	3	2	0.38	11	0.000118647		0.000152777	6.31512e-05
gi|518562940	MULTISPECIES: ABC transporter [Mycobacterium avium complex (MAC)]	13927	4.82	106.33	3	2	1.41	32.3	0.000225649	129.8	4	2	1.41	33.1	0.000152045	188.05	2	2	0.8	25.6	7.90983e-05		0.000152264	7.32755e-05
gi|500044299	hypothetical protein [Mycobacterium avium]	46295	4.59	165.22	4	3	0.31	11.7	0.000300865	103.34	2	2	0.09	3	7.60225e-05	86.92	2	2	0.2	5.2	7.90983e-05		0.000151995	0.000128934
gi|497664006	MULTISPECIES: ribonuclease III [Mycobacterium avium complex (MAC)]	24930	5.02	85.94	2	2	0.39	10.1	0.000150432	180.51	8	4	1.27	31.2	0.00030409						0		0.000151508	0.000152048
gi|497663679	MULTISPECIES: hypothetical protein [Mycobacterium avium complex (MAC)]	12885	4.57	79.01	3	2	0.88	8.1	0.000225649	70.79	6	2	2.52	35.8	0.000228068						0		0.000151239	0.000130982
gi|497663486	carbamoyl phosphate synthase large subunit [Mycobacterium avium]	120062	4.9	108.92	5	3	0.07	2.1	0.000376081	112.06	2	2	0.11	4.7	7.60225e-05						0		0.000150701	0.000198852
gi|656316399	amidohydrolase, partial [Mycobacterium avium]	46419	5.42						0	152.65	4	4	0.71	16.1	0.000152045	262.12	7	6	0.71	16.1	0.000276844		0.000142963	0.000138645
gi|497665459	acetolactate synthase [Mycobacterium avium]	59689	5.27						0	153.8	4	4	0.41	10.8	0.000152045	211.68	7	4	0.52	12	0.000276844		0.000142963	0.000138645
gi|497664816	LLM class F420-dependent oxidoreductase [Mycobacterium avium]	30564	6.05						0	121.99	4	2	0.71	21.9	0.000152045	157.2	7	4	1.57	36.8	0.000276844		0.000142963	0.000138645
gi|500044588	MULTISPECIES: tryptophan synthase subunit beta [Mycobacterium avium complex (MAC)]	45207	5.44						0	240.54	5	4	0.58	18.4	0.000190056	293.54	6	5	0.58	16.8	0.000237295		0.00014245	0.000125606
gi|489972510	amidohydrolase [Mycobacterium avium]	30686	5.67						0	203.06	5	4	0.96	18.9	0.000190056	144.26	6	3	0.96	24	0.000237295		0.00014245	0.000125606
gi|656316377	SAM-dependent methyltransferase [Mycobacterium avium]	33719	4.52						0	105.03	5	2	0.63	12.3	0.000190056	83.48	6	2	0.63	11.3	0.000237295		0.00014245	0.000125606
gi|489974557	pyruvate kinase [Mycobacterium avium]	50605	5.11						0	350.14	6	5	0.63	18.2	0.000228068	219.88	5	5	0.5	13.1	0.000197746		0.000141938	0.000123853
gi|497661319	1D-myo-inositol 2-acetamido-2-deoxy-alpha-D-glucopyranoside deacetylase [Mycobacterium avium]	32029	5.19						0	172.27	6	4	0.67	15	0.000228068	249.83	5	4	0.9	23	0.000197746		0.000141938	0.000123853
gi|489969995	peptide chain release factor 1 [Mycobacterium avium]	39336	4.93						0	204.88	6	4	0.52	18.5	0.000228068	150.61	5	3	0.37	12.6	0.000197746		0.000141938	0.000123853
gi|497660581	hypothetical protein [Mycobacterium avium]	26332	5.36						0	203.8	6	4	0.87	25.8	0.000228068	180.37	5	3	0.87	22.6	0.000197746		0.000141938	0.000123853
gi|497664205	MULTISPECIES: hypothetical protein [Mycobacterium avium complex (MAC)]	13509	9.45						0	152.42	6	3	1.46	28.8	0.000228068	159.5	5	4	2.31	29.7	0.000197746		0.000141938	0.000123853
gi|500043361	aldehyde dehydrogenase [Mycobacterium avium]	51325	4.76						0	126.61	6	2	0.38	13.8	0.000228068	157.03	5	3	0.5	18.1	0.000197746		0.000141938	0.000123853
gi|497662675	MULTISPECIES: hypothetical protein [Mycobacterium avium complex (MAC)]	23867	4.93						0	180.48	7	4	1.36	27.9	0.000266079	89.15	4	2	0.67	15.1	0.000158197		0.000141425	0.00013383
gi|564862228	AMP-dependent synthetase [Mycobacterium avium]	58399	6.15	61.69	2	2	0.15	5.9	0.000150432	111.76	2	2	0.15	6.5	7.60225e-05	184.47	5	4	0.42	13.9	0.000197746		0.0001414	6.13622e-05
gi|497663989	signal recognition particle protein [Mycobacterium avium]	54296	6.32						0	180.29	8	4	0.46	14.1	0.00030409	125.08	3	3	0.36	10.8	0.000118647		0.000140912	0.000153263
gi|564989193	beta-1,4-xylanase [Mycobacterium avium]	43069	9.27	66.22	2	2	0.21	8.2	0.000150432	95.21	3	3	0.33	11.1	0.000114034	83.33	4	2	0.21	6.4	0.000158197		0.000140888	2.35779e-05
gi|489975801	MULTISPECIES: hypothetical protein [Mycobacterium avium complex (MAC)]	15681	4.95	54.91	2	2	0.68	11.7	0.000150432	130.53	4	3	1.18	11.7	0.000152045	95.65	3	2	1.18	11.7	0.000118647		0.000140375	1.88339e-05
gi|497660509	MULTISPECIES: LysR family transcriptional regulator [Mycobacterium avium complex (MAC)]	15985	5.28	85.67	3	2	1.15	38	0.000225649	161.71	2	2	0.66	31	7.60225e-05	218.83	3	3	1.15	38	0.000118647		0.000140106	7.70867e-05
gi|497664938	hypothetical protein [Mycobacterium avium]	16190	9.15	142.79	4	3	1.73	25.5	0.000300865						0	60.86	3	2	0.65	11.2	0.000118647		0.000139837	0.000151548
gi|489974418	aminodeoxychorismate lyase [Mycobacterium avium]	45185	7.82	69.47	3	2	0.32	9.2	0.000225649	80.52	3	2	0.32	15.7	0.000114034	90.97	2	2	0.2	8.9	7.90983e-05		0.000139594	7.65457e-05
gi|489973382	hypothetical protein [Mycobacterium avium]	13807	4.6	141.2	3	2	1.42	59.8	0.000225649	98.83	5	2	0.8	43.2	0.000190056						0		0.000138568	0.000121316
gi|489970262	MULTISPECIES: 30S ribosomal protein S8 [Mycobacterium avium complex (MAC)]	14417	10.12						0	93.15	3	2	2.08	31.1	0.000114034	204.46	7	4	2.08	44.7	0.000276844		0.000130293	0.000139136
gi|489972466	MULTISPECIES: short chain dehydrogenase [Mycobacterium avium complex (MAC)]	27626	5.57						0	178.25	4	4	0.81	16.8	0.000152045	115.79	6	3	1.1	30.2	0.000237295		0.00012978	0.000120204
gi|489970911	MULTISPECIES: hypothetical protein [Mycobacterium avium complex (MAC)]	20323	4.79						0	136.95	4	3	1.74	35.9	0.000152045	360.42	6	6	3.09	67.4	0.000237295		0.00012978	0.000120204
gi|489972053	MULTISPECIES: potassium transporter TrkA [Mycobacterium avium complex (MAC)]	23650	4.55						0	115.69	4	2	0.41	9.2	0.000152045	188.23	6	4	1.38	32.6	0.000237295		0.00012978	0.000120204
gi|497662005	MULTISPECIES: osmotically inducible protein OsmC [Mycobacterium avium complex (MAC)]	14931	4.72						0	140.35	4	2	0.72	21.9	0.000152045	161	6	4	1.96	46.6	0.000237295		0.00012978	0.000120204
gi|497663870	translation initiation factor IF-2 [Mycobacterium avium]	66083	4.71						0	104.8	4	2	0.28	6.7	0.000152045	247.29	6	4	0.28	9.7	0.000237295		0.00012978	0.000120204
gi|489971791	MULTISPECIES: aspartyl/glutamyl-tRNA(Asn/Gln) amidotransferase subunit C [Mycobacterium avium complex (MAC)]	10545	4.2						0	97.64	4	2	1.15	24.5	0.000152045	107.18	6	3	3.61	24.5	0.000237295		0.00012978	0.000120204
gi|497661115	methionine--tRNA ligase [Mycobacterium avium]	58696	5.2						0	215.92	5	4	0.53	17.5	0.000190056	328.63	5	5	0.88	23.1	0.000197746		0.000129267	0.000112015
gi|913448271	isoleucine--tRNA ligase [Mycobacterium avium]	118582	5.15						0	202.81	5	4	0.28	6.7	0.000190056	207.12	5	4	0.23	6.5	0.000197746		0.000129267	0.000112015
gi|497665576	hypothetical protein [Mycobacterium avium]	25745	5.98						0	137.39	5	3	0.89	21.1	0.000190056	211.69	5	5	1.6	26.8	0.000197746		0.000129267	0.000112015
gi|497662270	epoxide hydrolase [Mycobacterium avium]	42068	5.57						0	135.52	5	3	0.34	9.9	0.000190056	153.58	5	3	0.48	13.2	0.000197746		0.000129267	0.000112015
gi|656316365	amino acid dehydrogenase [Mycobacterium avium]	45376	8.54						0	125.62	5	3	0.58	12.9	0.000190056	141.48	5	3	0.44	8.7	0.000197746		0.000129267	0.000112015
gi|489969830	MULTISPECIES: cold-shock protein [Mycobacterium avium complex (MAC)]	7322	4.79						0	121.72	5	3	7.75	70.1	0.000190056	88.47	5	2	4.09	70.1	0.000197746		0.000129267	0.000112015
gi|497663478	lipase [Mycobacterium avium]	33984	5.05						0	111.44	5	3	0.44	9.4	0.000190056	92.09	5	2	0.44	8.1	0.000197746		0.000129267	0.000112015
gi|497661204	MULTISPECIES: 4-hydroxy-3-methylbut-2-enyl diphosphate reductase [Mycobacterium avium complex (MAC)]	35856	4.95						0	178.76	5	3	0.41	12	0.000190056	158.06	5	2	0.41	12	0.000197746		0.000129267	0.000112015
gi|497662193	MULTISPECIES: sulfurtransferase [Mycobacterium avium complex (MAC)]	30002	4.93						0	133.49	5	2	0.32	12	0.000190056	333	5	5	0.73	22.2	0.000197746		0.000129267	0.000112015
gi|497661545	methylmalonyl-CoA epimerase [Mycobacterium avium]	16733	4.98						0	110.27	5	2	0.63	11	0.000190056	121.83	5	2	1.07	11	0.000197746		0.000129267	0.000112015
gi|497661859	ribonuclease Z [Mycobacterium avium]	29399	5.44						0	197.5	6	5	0.75	20.7	0.000228068	135.08	4	3	0.75	20.7	0.000158197		0.000128755	0.00011685
gi|497664176	hypothetical protein [Mycobacterium avium]	49998	5.09						0	175.21	6	4	0.64	21.5	0.000228068	135.19	4	3	0.64	22.2	0.000158197		0.000128755	0.00011685
gi|489969452	cystathionine gamma-synthase [Mycobacterium avium]	40658	5.8						0	226.37	6	3	0.36	17.8	0.000228068	219.54	4	3	0.36	17.8	0.000158197		0.000128755	0.00011685
gi|489971613	MULTISPECIES: NADH-quinone oxidoreductase subunit B [Bacteria]	20319	7.66						0	129.69	6	3	2.35	34.8	0.000228068	98.36	4	3	1.24	31.5	0.000158197		0.000128755	0.00011685
gi|497660613	MULTISPECIES: 3-alpha,7-alpha,12-alpha-trihydroxy-5-beta-cholest-24-enoyl-CoA hydratase [Mycobacterium avium complex (MAC)]	30240	4.82	77.05	2	2	0.31	7.7	0.000150432	91.96	2	2	0.31	6.6	7.60225e-05	137.42	4	3	0.5	10.8	0.000158197		0.000128217	4.53683e-05
gi|497663360	ferrochelatase [Mycobacterium avium]	36423	5.87	63.29	2	2	0.25	7.4	0.000150432	136.28	3	3	0.4	8.6	0.000114034	84.64	3	2	0.25	8.3	0.000118647		0.000127705	1.98177e-05
gi|489971803	MULTISPECIES: NAD(P)H:quinone oxidoreductase type IV [Mycobacterium avium complex (MAC)]	21163	5.85	80.84	2	2	0.47	7	0.000150432	90.38	3	2	0.47	15.1	0.000114034	191.43	3	3	0.47	7	0.000118647		0.000127705	1.98177e-05
gi|489969071	MULTISPECIES: 1-acyl-sn-glycerol-3-phosphate acyltransferase [Mycobacterium avium complex (MAC)]	27936	9.72	98.88	3	2	0.34	8.6	0.000225649	113.9	2	2	0.55	11.4	7.60225e-05	106.08	2	2	0.55	11.4	7.90983e-05		0.000126923	8.55127e-05
gi|489972895	hypothetical protein [Mycobacterium avium]	19009	4.86	76.19	4	2	0.91	24.3	0.000300865						0	69.4	2	2	0.91	24.3	7.90983e-05		0.000126654	0.000155968
gi|497661679	MULTISPECIES: hypothetical protein [Mycobacterium avium complex (MAC)]	15799	5.2	113.52	3	3	1.17	33.3	0.000225649	171.51	4	4	2.64	57.4	0.000152045						0		0.000125898	0.000115074
gi|497663771	hypothetical protein [Mycobacterium avium]	14075	5.34	151.38	3	3	3.22	37.8	0.000225649	201.17	4	4	3.22	43	0.000152045						0		0.000125898	0.000115074
gi|497665173	molybdopterin molybdenumtransferase [Mycobacterium avium]	41542	5.02						0	235.48	3	3	0.49	19.7	0.000114034	352.03	6	6	0.82	23.7	0.000237295		0.00011711	0.000118677
gi|727257034	crotonase [Mycobacterium avium]	28861	5.97						0	112.49	3	3	0.53	14.9	0.000114034	283.81	6	5	1.04	22.8	0.000237295		0.00011711	0.000118677
gi|497662729	hypothetical protein [Mycobacterium avium]	39690	5.42						0	183.19	3	3	0.37	9.9	0.000114034	244.79	6	4	0.68	16.9	0.000237295		0.00011711	0.000118677
gi|497664468	MULTISPECIES: NADH pyrophosphatase [Mycobacterium avium complex (MAC)]	33726	4.82						0	61.59	3	2	0.63	15.2	0.000114034	216.89	6	5	1.08	22.6	0.000237295		0.00011711	0.000118677
gi|489970195	MULTISPECIES: 50S ribosomal protein L13 [Mycobacterium avium complex (MAC)]	16157	9.99						0	105.48	3	2	0.65	16.3	0.000114034	156.18	6	3	1.13	30.6	0.000237295		0.00011711	0.000118677
gi|497660920	methyltransferase type 12 [Mycobacterium avium]	21609	5.93						0	177.48	4	4	1.13	26.5	0.000152045	181.55	5	3	1.13	26	0.000197746		0.000116597	0.000103529
gi|489973080	MULTISPECIES: ornithine carbamoyltransferase [Mycobacterium avium complex (MAC)]	33680	4.9						0	150.54	4	3	0.63	18.1	0.000152045	173.05	5	3	0.44	11.7	0.000197746		0.000116597	0.000103529
gi|489970257	MULTISPECIES: 50S ribosomal protein L15 [Mycobacterium avium complex (MAC)]	15684	11.05						0	157.44	4	3	1.18	17.8	0.000152045	119.7	5	3	1.18	17.8	0.000197746		0.000116597	0.000103529
gi|489973469	uncharacterized protein [Mycobacterium avium]	35238	4.64						0	136.4	4	3	0.6	11.4	0.000152045	120.93	5	3	0.42	11.4	0.000197746		0.000116597	0.000103529
gi|489972507	MULTISPECIES: enoyl-CoA hydratase [Mycobacterium avium complex (MAC)]	29315	5.83						0	105.81	4	2	0.52	9.3	0.000152045	112.32	5	2	1.02	16.7	0.000197746		0.000116597	0.000103529
gi|727246653	MULTISPECIES: potassium transporter TrkA [Mycobacterium avium complex (MAC)]	23130	5.3						0	180.51	5	4	1.03	20.8	0.000190056	122.32	4	3	0.7	20.8	0.000158197		0.000116084	0.000101786
gi|497665188	MULTISPECIES: crotonase [Mycobacterium avium complex (MAC)]	28804	5.09						0	219.16	5	4	0.77	13.2	0.000190056	239.71	4	3	0.54	15.1	0.000158197		0.000116084	0.000101786
gi|656316493	universal stress protein [Mycobacterium avium]	26779	6.83						0	208.98	5	4	0.85	23.8	0.000190056	128.5	4	3	0.85	21.8	0.000158197		0.000116084	0.000101786
gi|564987611	acyl-CoA dehydrogenase [Mycobacterium avium]	50259	6.29						0	235.38	5	4	0.39	12.9	0.000190056	160.46	4	3	0.39	9.8	0.000158197		0.000116084	0.000101786
gi|497661662	hypothetical protein [Mycobacterium avium]	14355	4.77						0	185.31	5	3	3.13	66.9	0.000190056	151.48	4	3	2.11	40.9	0.000158197		0.000116084	0.000101786
gi|497663376	enoyl-CoA hydratase [Mycobacterium avium]	28895	6.23						0	119.95	5	3	0.77	13.4	0.000190056	121.24	4	3	0.77	18.2	0.000158197		0.000116084	0.000101786
gi|497662793	CoA transferase [Mycobacterium avium]	87682	5.54						0	106.51	5	3	0.39	11.2	0.000190056	121.38	4	3	0.39	9.8	0.000158197		0.000116084	0.000101786
gi|497664862	fuculose phosphate aldolase [Mycobacterium avium]	23146	5.25						0	159.44	5	3	1.03	17.1	0.000190056	114.05	4	2	0.7	17.1	0.000158197		0.000116084	0.000101786
gi|656316407	fatty-acid--CoA ligase [Mycobacterium avium]	65477	5.57						0	140.72	5	3	0.46	14.2	0.000190056	92.54	4	2	0.77	15.5	0.000158197		0.000116084	0.000101786
gi|489970561	peptide deformylase [Mycobacterium avium]	21139	4.82						0	162.43	5	2	0.79	38.6	0.000190056	160.5	4	3	0.47	27.9	0.000158197		0.000116084	0.000101786
gi|489972048	MULTISPECIES: deoxyuridine 5~-triphosphate nucleotidohydrolase [Mycobacterium avium complex (MAC)]	15890	5.68						0	97.75	5	2	0.67	11.7	0.000190056	171.38	4	3	1.16	22.1	0.000158197		0.000116084	0.000101786
gi|497660036	amino acid ABC transporter permease [Mycobacterium avium]	63711	8.9						0	170.3	5	2	0.3	7.5	0.000190056	135.12	4	3	0.22	7.5	0.000158197		0.000116084	0.000101786
gi|656316533	antitoxin [Mycobacterium avium]	9370	5.81						0	128.52	5	2	2.64	33.7	0.000190056	118.02	4	2	2.64	33.7	0.000158197		0.000116084	0.000101786
gi|497664407	NAD(P)H nitroreductase [Mycobacterium avium]	35135	6.4	76.37	2	2	0.42	10.8	0.000150432	107.27	2	2	0.26	8.3	7.60225e-05	147.56	3	3	0.26	8.3	0.000118647		0.000115034	3.73364e-05
gi|497663573	protein kinase [Mycobacterium avium]	58074	6.13	118.66	3	3	0.24	6.9	0.000225649						0	66.17	3	2	0.24	7.1	0.000118647		0.000114765	0.000112874
gi|497661522	MULTISPECIES: threonylcarbamoyl-AMP synthase [Mycobacterium avium complex (MAC)]	22617	5	115.55	3	3	0.72	17.4	0.000225649						0	117.76	3	2	0.72	21	0.000118647		0.000114765	0.000112874
gi|497660703	phosphoribosylamine--glycine ligase [Mycobacterium avium]	43605	5.28	116.34	3	2	0.33	10.4	0.000225649						0	98.44	3	3	0.76	16.8	0.000118647		0.000114765	0.000112874
gi|497660315	hypothetical protein [Mycobacterium avium]	39872	4.94	55.24	2	2	0.23	4.3	0.000150432	91.06	3	2	0.36	11.3	0.000114034	80.48	2	2	0.23	4.3	7.90983e-05		0.000114522	3.56696e-05
gi|497664624	N-acyl-L-amino acid amidohydrolase [Mycobacterium avium]	41768	5.42	110.15	2	2	0.22	5.4	0.000150432	118.04	3	2	0.22	6.9	0.000114034	111.66	2	2	0.22	5.4	7.90983e-05		0.000114522	3.56696e-05
gi|497665512	membrane protein [Mycobacterium avium]	22338	4.86	58.8	2	2	0.44	9.1	0.000150432	87.36	3	2	0.44	9.1	0.000114034	87.75	2	2	0.44	9.1	7.90983e-05		0.000114522	3.56696e-05
gi|497663318	macrocin O-methyltransferase [Mycobacterium avium]	30473	6.6	69.9	3	2	0.5	20.5	0.000225649	91.79	3	2	0.71	19	0.000114034						0		0.000113227	0.000112827
gi|497665144	acyl-ACP thioesterase [Mycobacterium avium]	30516	5.59	60.04	3	2	0.5	12.5	0.000225649	112.92	3	2	0.31	8.3	0.000114034						0		0.000113227	0.000112827
gi|497661108	hypothetical protein [Mycobacterium avium]	23126	7.79	102.66	3	2	0.43	11.4	0.000225649	130.67	3	2	0.43	20.9	0.000114034						0		0.000113227	0.000112827
gi|564987513	iron ABC transporter substrate-binding protein [Mycobacterium avium]	35278	5.52						0	119.7	2	2	0.42	15.8	7.60225e-05	245.44	6	4	0.42	19.4	0.000237295		0.000104439	0.000121173
gi|497662066	hypothetical protein [Mycobacterium avium]	44987	5.91						0	130.25	3	3	0.32	4.9	0.000114034	150.88	5	3	0.32	4.9	0.000197746		0.000103926	9.92595e-05
gi|489970330	SAM-dependent methyltransferase [Mycobacterium avium]	33203	5.02						0	155.16	3	3	0.64	12.9	0.000114034	142	5	3	0.64	17.8	0.000197746		0.000103926	9.92595e-05
gi|497661798	NAD(+) synthase [Mycobacterium avium]	75809	5.3						0	184.03	3	3	0.31	6.9	0.000114034	132.94	5	3	0.31	8.8	0.000197746		0.000103926	9.92595e-05
gi|497665134	MULTISPECIES: 2-deoxyribose-5-phosphate aldolase [Mycobacterium avium complex (MAC)]	21853	5.48						0	124.22	3	3	0.75	25.6	0.000114034	130.23	5	3	1.55	26.9	0.000197746		0.000103926	9.92595e-05
gi|500044513	SAM-dependent methyltransferase [Mycobacterium avium]	27621	5.81						0	90.78	3	3	0.56	14.8	0.000114034	122.89	5	3	0.81	22.8	0.000197746		0.000103926	9.92595e-05
gi|497663605	transcriptional regulator [Mycobacterium avium]	26876	4.56						0	85.43	3	2	0.58	14	0.000114034	171.03	5	4	1.15	20.8	0.000197746		0.000103926	9.92595e-05
gi|489969183	MULTISPECIES: haloalkane dehalogenase [Mycobacterium avium complex (MAC)]	33821	8.8						0	61.58	3	2	0.44	11	0.000114034	119.5	5	3	0.63	15.3	0.000197746		0.000103926	9.92595e-05
gi|489976028	MULTISPECIES: sulfatase [Mycobacterium avium complex (MAC)]	52341	4.98						0	74.07	3	2	0.17	5	0.000114034	131.35	5	3	0.27	8.4	0.000197746		0.000103926	9.92595e-05
gi|497660627	MULTISPECIES: gamma carbonic anhydrase family protein [Mycobacterium avium complex (MAC)]	17653	5.7						0	85.35	3	2	1.52	21.3	0.000114034	108.39	5	3	1.52	21.3	0.000197746		0.000103926	9.92595e-05
gi|497661045	hypothetical protein [Mycobacterium avium]	73093	5.29						0	66.27	3	2	0.57	14.5	0.000114034	129.09	5	3	0.41	12.9	0.000197746		0.000103926	9.92595e-05
gi|489974308	enoyl-CoA hydratase [Mycobacterium avium]	27348	5.32						0	86.9	3	2	0.57	9.1	0.000114034	97.15	5	2	0.35	6.5	0.000197746		0.000103926	9.92595e-05
gi|518564021	polyketide cyclase [Mycobacterium avium]	16960	7.85						0	400.88	4	4	2.32	35.9	0.000152045	179.25	4	3	0.62	26.8	0.000158197		0.000103414	8.96118e-05
gi|497662252	methyltransferase [Mycobacterium avium]	37581	4.84						0	192.45	4	4	0.93	24.9	0.000152045	91.6	4	2	0.24	7.6	0.000158197		0.000103414	8.96118e-05
gi|489974243	MULTISPECIES: enoyl-CoA hydratase [Mycobacterium avium complex (MAC)]	26367	5.78						0	122.43	4	3	0.59	11.3	0.000152045	228.86	4	4	0.86	18.4	0.000158197		0.000103414	8.96118e-05
gi|497664870	SAM-dependent methyltransferase [Mycobacterium avium]	33145	4.5						0	115.72	4	3	0.64	19.7	0.000152045	152.86	4	4	0.64	19.7	0.000158197		0.000103414	8.96118e-05
gi|497665585	oxidoreductase [Mycobacterium avium]	47180	5.44						0	163.1	4	3	0.42	14.1	0.000152045	193.55	4	4	0.55	16.8	0.000158197		0.000103414	8.96118e-05
gi|497662813	esterase [Mycobacterium avium]	15305	5.08						0	204.5	4	3	1.22	30	0.000152045	139.69	4	2	0.7	16.4	0.000158197		0.000103414	8.96118e-05
gi|497663546	aspartate--tRNA ligase [Mycobacterium avium]	64508	5.13						0	115.2	4	3	0.29	12.2	0.000152045	58.3	4	2	0.14	4.6	0.000158197		0.000103414	8.96118e-05
gi|727257279	pyridoxamine 5~-phosphate oxidase [Mycobacterium avium]	15682	6.92						0	125.11	4	3	1.83	34.1	0.000152045	101.09	4	2	1.83	26.1	0.000158197		0.000103414	8.96118e-05
gi|497663789	LexA repressor [Mycobacterium avium]	24662	4.93						0	130.53	4	2	0.4	13.8	0.000152045	163.08	4	3	0.65	22	0.000158197		0.000103414	8.96118e-05
gi|489971617	MULTISPECIES: ketosteroid isomerase [Mycobacterium avium complex (MAC)]	14145	6.9						0	79.77	4	2	2.17	25	0.000152045	77.32	4	2	0.78	18.8	0.000158197		0.000103414	8.96118e-05
gi|656316479	membrane protein [Mycobacterium avium]	18997	9.37						0	224.83	5	5	1.93	34.4	0.000190056	129.19	3	3	0.91	16.4	0.000118647		0.000102901	9.60016e-05
gi|497663116	MULTISPECIES: argininosuccinate synthase [Mycobacterium avium complex (MAC)]	43891	5.16						0	181.36	5	4	0.6	17.1	0.000190056	84.78	3	2	0.33	16.8	0.000118647		0.000102901	9.60016e-05
gi|497663460	MULTISPECIES: 6,7-dimethyl-8-ribityllumazine synthase [Mycobacterium avium complex (MAC)]	16480	5.09						0	136.88	5	3	1.7	37.5	0.000190056	171.33	3	3	1.7	31.2	0.000118647		0.000102901	9.60016e-05
gi|497660925	LLM class F420-dependent oxidoreductase [Mycobacterium avium]	36560	5.42						0	174.28	5	3	0.76	19.4	0.000190056	171.1	3	3	0.4	9.4	0.000118647		0.000102901	9.60016e-05
gi|497660090	extradiol dioxygenase [Mycobacterium avium]	16445	4.72						0	79.38	5	2	0.64	14.3	0.000190056	72.76	3	2	1.1	18.4	0.000118647		0.000102901	9.60016e-05
gi|497661712	MULTISPECIES: short-chain dehydrogenase [Mycobacterium avium complex (MAC)]	27991	6.97						0	306.81	6	4	0.55	17.5	0.000228068	181.06	2	2	0.16	17.9	7.90983e-05		0.000102389	0.000115804
gi|489498739	MULTISPECIES: 50S ribosomal protein L14 [Mycobacterium]	13465	10.13	55.05	2	2	1.47	18	0.000150432	84.45	2	2	0.83	19.7	7.60225e-05	87.25	2	2	1.47	20.5	7.90983e-05		0.000101851	4.21008e-05
gi|497660463	ATPase AAA [Mycobacterium avium]	35045	5.47	73.05	2	2	0.26	6.7	0.000150432	68.35	2	2	0.26	7.6	7.60225e-05	104.46	2	2	0.26	6.7	7.90983e-05		0.000101851	4.21008e-05
gi|497662091	MULTISPECIES: muconolactone Delta-isomerase [Mycobacterium avium complex (MAC)]	23056	5.39	99.41	2	2	0.7	12.3	0.000150432	170.16	4	3	0.7	19.4	0.000152045						0		0.000100826	8.73215e-05
gi|489968995	MULTISPECIES: hypothetical protein [Mycobacterium avium complex (MAC)]	32901	5.36	75.04	2	2	0.28	12.1	0.000150432	242.5	4	3	0.65	22.2	0.000152045						0		0.000100826	8.73215e-05
gi|497660502	TIGR03086 family protein [Mycobacterium avium]	22233	5.95	130.78	3	3	1.09	25.6	0.000225649	125.64	2	2	0.45	14.3	7.60225e-05						0		0.000100557	0.000114808
gi|497664618	PPE family protein [Mycobacterium avium]	39208	5	87.93	3	2	0.37	9.3	0.000225649	66.94	2	2	0.23	5.3	7.60225e-05						0		0.000100557	0.000114808
gi|497665115	pyrroline-5-carboxylate reductase [Mycobacterium avium]	30135	4.84						0	121.62	2	2	0.51	10.5	7.60225e-05	169.16	5	3	0.51	10.2	0.000197746		9.12561e-05	9.97491e-05
gi|494295224	MULTISPECIES: DNA-binding response regulator [Mycobacterium]	25295	5.34						0	130.85	3	3	0.63	32	0.000114034	121.05	4	3	0.63	25.4	0.000158197		9.07434e-05	8.16294e-05
gi|489971174	MULTISPECIES: IMP dehydrogenase [Mycobacterium avium complex (MAC)]	54911	6.1						0	101.13	3	2	0.46	13.4	0.000114034	166.29	4	4	0.35	9	0.000158197		9.07434e-05	8.16294e-05
gi|656316476	30S ribosomal protein S16 [Mycobacterium avium]	18038	9.37						0	107.05	3	2	0.57	18.2	0.000114034	152.21	4	3	1.47	31.8	0.000158197		9.07434e-05	8.16294e-05
gi|497663869	phosphoesterase [Mycobacterium avium]	33237	5.14						0	89.48	3	2	0.45	13.6	0.000114034	152.54	4	3	0.64	22.1	0.000158197		9.07434e-05	8.16294e-05
gi|497662766	hypothetical protein [Mycobacterium avium]	25469	4.58						0	171.45	3	2	0.38	10.3	0.000114034	170.21	4	2	0.38	10.3	0.000158197		9.07434e-05	8.16294e-05
gi|497659998	serine/threonine protein phosphatase [Mycobacterium avium]	52850	4.9						0	195.72	4	4	0.48	10.4	0.000152045	176.76	3	3	0.26	6.6	0.000118647		9.02308e-05	7.99065e-05
gi|489974553	MULTISPECIES: indole-3-glycerol-phosphate synthase [Mycobacterium avium complex (MAC)]	28200	5.13						0	188.12	4	4	1.07	16.9	0.000152045	149.49	3	3	1.4	22.1	0.000118647		9.02308e-05	7.99065e-05
gi|656316393	ATP phosphoribosyltransferase [Mycobacterium avium]	30665	4.84						0	131.23	4	4	1.24	31	0.000152045	83.54	3	2	0.5	19.4	0.000118647		9.02308e-05	7.99065e-05
gi|497662463	dipeptidase [Mycobacterium avium]	39365	4.92						0	234.56	4	4	0.52	16	0.000152045	70.24	3	2	0.37	12	0.000118647		9.02308e-05	7.99065e-05
gi|656316577	acyl-CoA synthetase [Mycobacterium avium]	54560	5.59						0	162.5	4	4	0.35	14.4	0.000152045	84.73	3	2	0.16	4	0.000118647		9.02308e-05	7.99065e-05
gi|500045244	CoA transferase [Mycobacterium avium]	43703	6.09						0	144.55	4	3	0.33	9.9	0.000152045	202.75	3	3	0.33	11.6	0.000118647		9.02308e-05	7.99065e-05
gi|489970965	MULTISPECIES: 3-alpha-hydroxysteroid dehydrogenase [Mycobacterium avium complex (MAC)]	25905	5.48						0	107.18	4	3	0.89	22.8	0.000152045	100.19	3	2	0.89	28	0.000118647		9.02308e-05	7.99065e-05
gi|497662142	hypothetical protein [Mycobacterium avium]	31331	4.89						0	183.61	4	3	0.48	19.4	0.000152045	127.14	3	2	0.3	12.2	0.000118647		9.02308e-05	7.99065e-05
gi|497664470	MULTISPECIES: NAD-binding protein of Kef-type K+ transporter [Mycobacterium avium complex (MAC)]	38374	6.85						0	134.08	4	3	0.54	12.1	0.000152045	91.03	3	2	0.24	5.6	0.000118647		9.02308e-05	7.99065e-05
gi|489971795	aspartyl/glutamyl-tRNA(Asn/Gln) amidotransferase subunit B [Mycobacterium avium]	54871	5.05						0	103.23	4	2	0.35	9.7	0.000152045	106.6	3	2	0.35	10.1	0.000118647		9.02308e-05	7.99065e-05
gi|497660258	1-acyl-sn-glycerol-3-phosphate acyltransferase [Mycobacterium avium]	29590	10.02	67.14	2	2	0.32	7.3	0.000150432						0	79.64	3	2	0.32	8.4	0.000118647		8.96933e-05	7.92858e-05
gi|497665789	hypothetical protein [Mycobacterium avium]	83728	5.31	102.16	2	2	0.1	3.4	0.000150432						0	96.51	3	2	0.28	6.2	0.000118647		8.96933e-05	7.92858e-05
gi|497660618	4-hydroxy-2-oxovalerate aldolase [Mycobacterium avium]	37811	5.31	57.13	2	2	0.24	6	0.000150432	100.43	3	2	0.55	13.1	0.000114034						0		8.81554e-05	7.84841e-05
gi|497663492	MULTISPECIES: dihydroorotase [Mycobacterium avium complex (MAC)]	45487	5.27						0	75.71	2	2	0.31	9.1	7.60225e-05	157.39	4	3	0.44	19.8	0.000158197		7.8073e-05	7.91182e-05
gi|497664562	mannose-6-phosphate isomerase, class I [Mycobacterium avium]	44255	4.82						0	65	2	2	0.2	7.6	7.60225e-05	142.42	4	3	0.45	15.2	0.000158197		7.8073e-05	7.91182e-05
gi|489972316	glucose-1-phosphate adenylyltransferase [Mycobacterium avium]	43923	5.1						0	77.35	2	2	0.46	11.4	7.60225e-05	89.19	4	2	0.21	5.7	0.000158197		7.8073e-05	7.91182e-05
gi|497660720	protease [Mycobacterium avium]	80661	5						0	67.3	2	2	0.17	3.9	7.60225e-05	74.07	4	2	0.29	9.2	0.000158197		7.8073e-05	7.91182e-05
gi|727256063	amidohydrolase [Mycobacterium avium]	47233	4.85						0	157.25	3	3	0.42	17.8	0.000114034	154.13	3	3	0.3	13.3	0.000118647		7.75604e-05	6.72089e-05
gi|497663886	mycothione reductase [Mycobacterium avium]	49953	5.63						0	138.43	3	3	0.39	19	0.000114034	94.93	3	3	0.28	9.2	0.000118647		7.75604e-05	6.72089e-05
gi|497664738	LLM class F420-dependent oxidoreductase [Mycobacterium avium]	37613	6.02						0	141.73	3	3	0.39	10.1	0.000114034	140.29	3	3	0.39	10.1	0.000118647		7.75604e-05	6.72089e-05
gi|665982244	SAM-dependent methyltransferase [Mycobacterium avium]	24778	4.71						0	126.46	3	3	0.64	19.7	0.000114034	102.64	3	3	0.64	16.6	0.000118647		7.75604e-05	6.72089e-05
gi|497662019	MULTISPECIES: hypothetical protein [Mycobacterium avium complex (MAC)]	40958	4.85						0	154.23	3	3	0.5	11.2	0.000114034	53.71	3	2	0.35	6.3	0.000118647		7.75604e-05	6.72089e-05
gi|656316323	membrane protein [Mycobacterium avium]	71579	5.15						0	115.95	3	3	0.26	6.1	0.000114034	88.96	3	2	0.41	10	0.000118647		7.75604e-05	6.72089e-05
gi|489972162	acyl-CoA thioesterase II [Mycobacterium avium]	31340	5.74						0	138.49	3	3	0.48	12.9	0.000114034	81.34	3	2	0.48	12.9	0.000118647		7.75604e-05	6.72089e-05
gi|497661375	MULTISPECIES: long-chain-acyl-CoA synthetase [Mycobacterium avium complex (MAC)]	64145	6.14						0	149.38	3	3	0.21	8.3	0.000114034	86.8	3	2	0.21	5.7	0.000118647		7.75604e-05	6.72089e-05
gi|497663414	general stress protein [Mycobacterium avium]	35573	5.11						0	124.11	3	3	0.59	19.8	0.000114034	71.71	3	2	0.59	21	0.000118647		7.75604e-05	6.72089e-05
gi|497660175	MULTISPECIES: epoxide hydrolase [Mycobacterium avium complex (MAC)]	34146	4.91						0	132.46	3	2	0.27	9.4	0.000114034	144.19	3	3	0.44	13.9	0.000118647		7.75604e-05	6.72089e-05
gi|497665161	cytochrome C biogenesis protein DipZ [Mycobacterium avium]	60735	6.31						0	88.49	3	2	0.15	6.1	0.000114034	89.41	3	2	0.23	7.3	0.000118647		7.75604e-05	6.72089e-05
gi|489969358	MULTISPECIES: cysteine desulfurase-like protein [Mycobacterium avium complex (MAC)]	41656	5.74						0	121.65	3	2	0.22	5.8	0.000114034	136.95	3	2	0.35	7.5	0.000118647		7.75604e-05	6.72089e-05
gi|489972279	MULTISPECIES: hypothetical protein [Mycobacterium avium complex (MAC)]	12231	5.01						0	69.4	3	2	1.7	24.5	0.000114034	118.29	3	2	0.94	16.4	0.000118647		7.75604e-05	6.72089e-05
gi|497660340	phosphoglycerate kinase [Mycobacterium avium]	22330	5.12						0	72.08	3	2	0.44	10.4	0.000114034	79.63	3	2	0.44	13.9	0.000118647		7.75604e-05	6.72089e-05
gi|564987831	glycosyl transferase family 1 [Mycobacterium avium]	41300	5.33						0	147.11	3	2	0.35	13.4	0.000114034	130.81	3	2	0.35	10.6	0.000118647		7.75604e-05	6.72089e-05
gi|656316575	histidine kinase [Mycobacterium avium]	25465	5.29						0	71.42	3	2	0.62	12.9	0.000114034	72.88	3	2	0.91	27.5	0.000118647		7.75604e-05	6.72089e-05
gi|489972556	MULTISPECIES: NTF2 domain-containing protein [Mycobacterium avium complex (MAC)]	15044	4.44						0	79.68	3	2	1.24	35.7	0.000114034	87.98	3	2	0.71	15.7	0.000118647		7.75604e-05	6.72089e-05
gi|497660788	oxidoreductase [Mycobacterium avium]	29731	5.58						0	72.04	3	2	0.51	10.4	0.000114034	95.36	3	2	0.32	7.5	0.000118647		7.75604e-05	6.72089e-05
gi|497662261	propionyl-CoA carboxylase subunit beta [Mycobacterium avium]	50347	5.68						0	143.04	3	2	0.18	5.7	0.000114034	119.88	3	2	0.18	5.7	0.000118647		7.75604e-05	6.72089e-05
gi|497662420	short-chain dehydrogenase [Mycobacterium avium]	32168	9.6						0	92.52	3	2	0.29	8	0.000114034	94	3	2	0.29	6	0.000118647		7.75604e-05	6.72089e-05
gi|656316543	3-hydroxybutyryl-CoA dehydrogenase [Mycobacterium avium]	30824	5.18						0	85.59	3	2	0.31	7	0.000114034	91.32	3	2	0.31	13.6	0.000118647		7.75604e-05	6.72089e-05
gi|497660844	acyl-CoA dehydrogenase [Mycobacterium avium]	43013	5.36						0	131.32	4	4	0.78	18	0.000152045	96.87	2	2	0.33	11.6	7.90983e-05		7.70478e-05	7.60432e-05
gi|497665248	MULTISPECIES: O-succinylhomoserine sulfhydrylase [Mycobacterium avium complex (MAC)]	43510	4.96						0	167.42	4	3	0.46	13.5	0.000152045	108.89	2	2	0.33	7.4	7.90983e-05		7.70478e-05	7.60432e-05
gi|489969558	MULTISPECIES: molybdopterin molybdenumtransferase [Mycobacterium avium complex (MAC)]	44620	6.07						0	165.54	4	3	0.45	9.6	0.000152045	110.1	2	2	0.45	11.4	7.90983e-05		7.70478e-05	7.60432e-05
gi|489974168	acetyl-CoA carboxylase carboxyltransferase subunit beta [Mycobacterium avium]	51240	5.43						0	138.21	4	3	0.38	11	0.000152045	76.77	2	2	0.17	12.9	7.90983e-05		7.70478e-05	7.60432e-05
gi|497664731	bifunctional ADP-dependent (S)-NAD(P)H-hydrate dehydratase/NAD(P)H-hydrate epimerase [Mycobacterium avium]	47081	5.55						0	194.09	4	3	0.3	9.5	0.000152045	79.81	2	2	0.19	5.3	7.90983e-05		7.70478e-05	7.60432e-05
gi|497665601	SAM-dependent methyltransferase [Mycobacterium avium]	34836	4.99						0	92.27	4	3	0.43	12.1	0.000152045	79.77	2	2	0.43	15.3	7.90983e-05		7.70478e-05	7.60432e-05
gi|515075765	MULTISPECIES: hypothetical protein [Bacteria]	16076	5.07						0	123.44	4	3	1.14	39.9	0.000152045	54.77	2	2	0.66	25.7	7.90983e-05		7.70478e-05	7.60432e-05
gi|763216181	ADP-ribose pyrophosphatase [Mycobacterium avium]	21448	4.73						0	120.97	4	3	1.6	22.2	0.000152045	66.92	2	2	0.47	14.3	7.90983e-05		7.70478e-05	7.60432e-05
gi|489973083	argininosuccinate lyase [Mycobacterium avium]	49681	5.06						0	180.22	4	2	0.18	7.4	0.000152045	123.19	2	2	0.18	7.4	7.90983e-05		7.70478e-05	7.60432e-05
gi|497660150	MULTISPECIES: hypothetical protein [Mycobacterium avium complex (MAC)]	32211	6.09						0	95.35	4	2	0.47	14.8	0.000152045	123.28	2	2	0.47	11.8	7.90983e-05		7.70478e-05	7.60432e-05
gi|489969844	MULTISPECIES: CoA ester lyase [Mycobacterium avium complex (MAC)]	29106	5.23						0	114.77	4	2	0.33	8.4	0.000152045	137.03	2	2	0.33	8.4	7.90983e-05		7.70478e-05	7.60432e-05
gi|497665607	hypothetical protein [Mycobacterium avium]	13797	4.72						0	83.9	4	2	1.42	38.9	0.000152045	96.03	2	2	0.8	26.2	7.90983e-05		7.70478e-05	7.60432e-05
gi|497665356	MULTISPECIES: bile-acid 7-alpha-dehydratase [Mycobacterium avium complex (MAC)]	18792	4.76	100.9	2	2	0.55	12.1	0.000150432						0	93.58	2	2	0.55	12.1	7.90983e-05		7.65103e-05	7.52496e-05
gi|497662571	aldo/keto reductase [Mycobacterium avium]	35166	6.01	68.08	2	2	0.26	11.8	0.000150432						0	71.9	2	2	0.42	17.6	7.90983e-05		7.65103e-05	7.52496e-05
gi|489969314	MULTISPECIES: MerR family transcriptional regulator [Mycobacterium avium complex (MAC)]	14795	5.67						0	79.86	2	2	1.28	30.7	7.60225e-05	125.76	3	3	1.28	30.7	0.000118647		6.489e-05	6.0102e-05
gi|489972062	enoyl-CoA hydratase [Mycobacterium avium]	29351	5.43						0	68.03	2	2	0.32	11.7	7.60225e-05	97.49	3	3	0.52	20.1	0.000118647		6.489e-05	6.0102e-05
gi|497662733	competence/damage-inducible protein A [Mycobacterium avium]	46498	5.65						0	82.38	2	2	0.19	13	7.60225e-05	86.69	3	3	0.31	12.3	0.000118647		6.489e-05	6.0102e-05
gi|564987734	RNA polymerase sigma factor RpoE [Mycobacterium avium]	30490	4.62						0	88.94	2	2	0.5	19.2	7.60225e-05	141.19	3	3	0.71	21.7	0.000118647		6.489e-05	6.0102e-05
gi|497662537	phosphotransferase [Mycobacterium avium]	72503	4.81						0	75.59	2	2	0.19	5.7	7.60225e-05	92.61	3	2	0.33	6.9	0.000118647		6.489e-05	6.0102e-05
gi|489969785	MULTISPECIES: oxidoreductase [Mycobacterium avium complex (MAC)]	30089	5.74						0	63.72	2	2	0.51	10.3	7.60225e-05	83.87	3	2	0.31	7.4	0.000118647		6.489e-05	6.0102e-05
gi|497663081	hypothetical protein [Mycobacterium avium]	8088	4.64						0	123.37	2	2	1.68	40.8	7.60225e-05	137.56	3	2	3.38	53.5	0.000118647		6.489e-05	6.0102e-05
gi|656316380	cytochrome P450 [Mycobacterium avium]	49019	5.56						0	78.66	2	2	0.29	9.2	7.60225e-05	99.68	3	2	0.18	7.8	0.000118647		6.489e-05	6.0102e-05
gi|656316506	NAD(P)-dependent oxidoreductase [Mycobacterium avium]	31610	5.48						0	110.85	2	2	0.48	15.6	7.60225e-05	95.32	3	2	0.68	20.5	0.000118647		6.489e-05	6.0102e-05
gi|505445490	1-deoxy-D-xylulose-5-phosphate reductoisomerase [Mycobacterium avium]	42519	5.04						0	159.54	3	3	0.34	10.8	0.000114034	92.22	2	2	0.21	12	7.90983e-05		6.43773e-05	5.84248e-05
gi|489972014	MULTISPECIES: hypothetical protein [Mycobacterium avium complex (MAC)]	46241	6.73						0	128.81	3	3	0.31	11.2	0.000114034	105.13	2	2	0.2	5.3	7.90983e-05		6.43773e-05	5.84248e-05
gi|497664404	DNA-binding response regulator [Mycobacterium avium]	23948	6.75						0	159.34	3	3	0.67	17.1	0.000114034	106.56	2	2	0.41	11.3	7.90983e-05		6.43773e-05	5.84248e-05
gi|489974839	3-alpha-hydroxysteroid dehydrogenase [Mycobacterium avium]	27357	4.86						0	118.78	3	3	0.57	19.2	0.000114034	98.17	2	2	0.57	14.6	7.90983e-05		6.43773e-05	5.84248e-05
gi|497660631	lipid-transfer protein [Mycobacterium avium]	38003	5.22						0	120.23	3	3	0.39	13.3	0.000114034	106.49	2	2	0.39	13.3	7.90983e-05		6.43773e-05	5.84248e-05
gi|497661511	hypothetical protein [Mycobacterium avium]	20076	5.01						0	116.69	3	3	0.84	18.2	0.000114034	101.86	2	2	0.5	11	7.90983e-05		6.43773e-05	5.84248e-05
gi|497662396	phosphoglycerate mutase [Mycobacterium avium]	27673	5.6						0	172.38	3	3	0.56	15.4	0.000114034	69.65	2	2	0.56	10.8	7.90983e-05		6.43773e-05	5.84248e-05
gi|497663820	RNase J family beta-CASP ribonuclease [Mycobacterium avium]	59830	5.69						0	133.78	3	3	0.23	5.4	0.000114034	105.48	2	2	0.23	5.4	7.90983e-05		6.43773e-05	5.84248e-05
gi|497664045	NUDIX hydrolase [Mycobacterium avium]	34778	9.26						0	93.37	3	3	0.43	7.3	0.000114034	54.38	2	2	0.27	14	7.90983e-05		6.43773e-05	5.84248e-05
gi|727256666	hypothetical protein [Mycobacterium avium]	17495	6.23						0	111.12	3	3	1.54	34.2	0.000114034	91.36	2	2	0.59	23	7.90983e-05		6.43773e-05	5.84248e-05
gi|489970139	MULTISPECIES: hypothetical protein [Mycobacterium avium complex (MAC)]	13767	9.1						0	110.12	3	2	0.8	28	0.000114034	76.46	2	2	1.42	28.8	7.90983e-05		6.43773e-05	5.84248e-05
gi|489969285	MULTISPECIES: sporulation protein [Mycobacterium avium complex (MAC)]	34957	10.08						0	104.96	3	2	0.6	13.8	0.000114034	90.3	2	2	0.8	12.6	7.90983e-05		6.43773e-05	5.84248e-05
gi|497663818	3-ketoacyl-ACP reductase [Mycobacterium avium]	28456	4.98						0	114.36	3	2	0.78	18.1	0.000114034	113.5	2	2	0.54	12	7.90983e-05		6.43773e-05	5.84248e-05
gi|497662126	ABC transporter [Mycobacterium avium]	81510	9.98						0	88.29	3	2	0.16	2.7	0.000114034	75.11	2	2	0.16	2.7	7.90983e-05		6.43773e-05	5.84248e-05
gi|497664609	MULTISPECIES: TetR family transcriptional regulator [Mycobacterium avium complex (MAC)]	24845	4.93						0	97.11	3	2	0.93	35.2	0.000114034	99.33	2	2	0.93	21	7.90983e-05		6.43773e-05	5.84248e-05
gi|497665538	hypothetical protein [Mycobacterium avium]	49583	4.98						0	62.44	3	2	0.4	11.8	0.000114034	76.57	2	2	0.4	11.1	7.90983e-05		6.43773e-05	5.84248e-05
gi|497663655	NADPH-dependent ferric siderophore reductase [Mycobacterium avium]	30686	5.54						0	83.98	3	2	0.71	21.2	0.000114034	66.5	2	2	0.31	13.1	7.90983e-05		6.43773e-05	5.84248e-05
gi|727257100	gamma-glutamyl-phosphate reductase [Mycobacterium avium]	43015	5.35						0	54.82	3	2	0.47	10	0.000114034	80.18	2	2	0.33	7.1	7.90983e-05		6.43773e-05	5.84248e-05
gi|497664490	hypothetical protein [Mycobacterium avium]	42728	9.13						0	87.7	2	2	0.62	17.2	7.60225e-05	71.51	2	2	0.34	11.3	7.90983e-05		5.17069e-05	4.48059e-05
gi|489971329	MULTISPECIES: LytR family transcriptional regulator [Mycobacterium avium complex (MAC)]	50663	4.99						0	103.09	2	2	0.18	5.3	7.60225e-05	95.32	2	2	0.28	7.6	7.90983e-05		5.17069e-05	4.48059e-05
gi|489970529	enoyl-CoA hydratase [Mycobacterium avium]	32993	5.16						0	90.07	2	2	0.28	9.9	7.60225e-05	88.09	2	2	0.28	9.9	7.90983e-05		5.17069e-05	4.48059e-05
gi|497663654	hypothetical protein [Mycobacterium avium]	11043	10.68						0	91.67	2	2	1.08	26.8	7.60225e-05	102.73	2	2	1.08	38.1	7.90983e-05		5.17069e-05	4.48059e-05
gi|489968862	MULTISPECIES: membrane protein [Mycobacterium avium complex (MAC)]	17102	11.17						0	62.72	2	2	0.61	9.7	7.60225e-05	58.51	2	2	0.61	9.7	7.90983e-05		5.17069e-05	4.48059e-05
gi|489974473	MULTISPECIES: spermidine/putrescine ABC transporter ATP-binding protein [Mycobacterium avium complex (MAC)]	32623	5						0	68.64	2	2	0.29	7	7.60225e-05	84.16	2	2	0.29	11.3	7.90983e-05		5.17069e-05	4.48059e-05
gi|497660508	ATPase [Mycobacterium avium]	35919	5.18						0	144.39	2	2	0.26	7.4	7.60225e-05	114.56	2	2	0.26	11.5	7.90983e-05		5.17069e-05	4.48059e-05
gi|497661001	haloacid dehalogenase [Mycobacterium avium]	29995	4.5						0	115.07	2	2	0.73	31.1	7.60225e-05	69.38	2	2	0.32	14	7.90983e-05		5.17069e-05	4.48059e-05
gi|497662155	ATPase [Mycobacterium avium]	91919	5.55						0	76.49	2	2	0.2	4.6	7.60225e-05	54.65	2	2	0.2	6.3	7.90983e-05		5.17069e-05	4.48059e-05
gi|497663120	N-acetyl-gamma-glutamyl-phosphate reductase [Mycobacterium avium]	35377	5.85						0	64.01	2	2	0.26	6.9	7.60225e-05	99	2	2	0.26	6.9	7.90983e-05		5.17069e-05	4.48059e-05
gi|497663570	histidine--tRNA ligase [Mycobacterium avium]	45077	5.19						0	90.31	2	2	0.58	11.4	7.60225e-05	96.6	2	2	0.32	7.9	7.90983e-05		5.17069e-05	4.48059e-05
gi|497664327	hypothetical protein [Mycobacterium avium]	41649	5.22						0	55.06	2	2	0.22	5.4	7.60225e-05	74.99	2	2	0.22	5.4	7.90983e-05		5.17069e-05	4.48059e-05
gi|497664670	hypothetical protein [Mycobacterium avium]	20244	5.23						0	148.23	2	2	0.84	22	7.60225e-05	51.28	2	2	0.84	17	7.90983e-05		5.17069e-05	4.48059e-05
gi|504192655	MULTISPECIES: enoyl-CoA hydratase [Mycobacterium avium complex (MAC)]	29213	5.89						0	82.28	2	2	0.33	10.1	7.60225e-05	66.97	2	2	0.53	11.9	7.90983e-05		5.17069e-05	4.48059e-05
					13295						26308						25285

## Sheet: PPDa-1_Peptide-List
NCBI_Acc	Peptide Sequence/Num. Pept	Modifications	Pept. Score	m/z	Mr (Da)	z (Charge)	Delta (Da)	pep_expect
gi|497665169	59
	KTDDVAGDGTTTATVLAQALVR		127.47	735.4	2203.16	3	1.02	2.2e-12
	SALQNAASIAGLFLTTEAVVADKPEK		116.12	882.16	2643.45	3	0.04	1.3e-11
	SALQNAASIAGLFLTTEAVVADKPEK		112.39	662.11	2644.41	4	1	2.9e-11
	KVVVTKDETTIVEGAGDSDAIAGR		110.93	608.57	2430.26	4	0	4e-11
	TEIENSDSDYDREK		104.55	567.91	1700.7	3	0.98	4e-11
	AGAATEVELKER		103.05	425.23	1272.67	3	0	7.4e-10
	KVVVTKDETTIVEGAGDSDAIAGR		102.08	811.1	2430.27	3	0.01	2.7e-10
	IGAELVKEVAK		97.65	386.23	1155.68	3	0	1.8e-09
	WGAPTITNDGVSIAK		96.91	765.41	1528.8	2	0.01	1.8e-09
	KTDDVAGDGTTTATVLAQALVR		95.93	551.54	2202.14	4	0	3.6e-09
	KWGAPTITNDGVSIAK		95.29	829.45	1656.89	2	0.01	1.2e-09
	NSPAGTGLNAATGEYEDLLK		92.77	674.34	2019.98	3	0.01	2e-09
	NSPAGTGLNAATGEYEDLLK		90.91	1011.01	2020.01	2	0.03	3e-09
	EIELEDPYEKIGAELVKEVAK		88.19	601.32	2401.26	4	0	5.4e-09
	AGAATEVELK		84.08	494.77	987.52	2	0	6.9e-08
	KWGAPTITNDGVSIAK		81.48	553.3	1656.88	3	0	9.4e-08
	NVAAGANPLGLKR		76.75	427.59	1279.74	3	0	6.4e-08
	GLNALADAVK		75.42	486.28	970.54	2	0	4.2e-07
	AGVADPVKVTR		75.01	371.55	1111.64	3	0	2.4e-07
	VSTVKDLLPLLEK		72.16	485.63	1453.87	3	-0.01	3.1e-07
	KTDDVAGDGTTTATVLAQALVR		71.64	1102.1	2202.19	2	0.04	1.9e-07
	AVEKVTETLLK		69.64	410.91	1229.72	3	0	3e-07
	TDDVAGDGTTTATVLAQALVR		66.74	692.36	2074.06	3	0.01	5.5e-07
	TIAYDEEAR		63.98	534.25	1066.49	2	0	2.6e-06
	VIQAGKPLLIIAEDVEGEALSTLVVNK		63.87	705.66	2818.63	4	0.02	9.8e-07
	IGAELVK		63.8	365.23	728.44	2	0	7.5e-06
	AKTIAYDEEAR		62.53	422.88	1265.63	3	0	6.1e-06
	VRNSPAGTGLNAATGEYEDLLK		60.44	759.39	2275.16	3	0.01	2.2e-06
	TEIENSDSDYDREK		59.15	850.87	1699.72	2	0	2.1e-06
	EIELEDPYEK		58.97	632.8	1263.59	2	0	9.8e-06
	VALEAPLK		58.56	420.76	839.51	2	0	8.6e-06
	AAAPAGDPTGGMGGMDF		58.47	761.82	1521.63	2	0.01	2.1e-06
	EIELEDPYEKIGAELVK		57.35	659.02	1974.02	3	0.01	8.8e-06
	NVAAGANPLGLKR		57.2	640.88	1279.74	2	0	4.3e-06
	VVVTKDETTIVEGAGDSDAIAGR		56.67	768.74	2303.19	3	1.02	4.9e-06
	EIELEDPYEKIGAELVKEVAK		55.78	801.44	2401.29	3	0.02	5.9e-06
	LAGGVAVIK		55.74	414.27	826.53	2	0	1.2e-05
	TIAYDEEARR		53	612.3	1222.59	2	0	1.1e-05
	AAAPAGDPTGGMGGMDF	Oxidation (M)	52.14	769.82	1537.62	2	0.01	6.1e-06
	AGVADPVK		51.05	378.72	755.42	2	0	6.8e-05
	GLNALADAVKVTLGPK		51.04	523.31	1566.9	3	0.99	1.6e-05
	VALEAPLKQIAFNGGLEPGVVAEK		50.21	817.8	2450.37	3	1.01	4.7e-05
	WGAPTITNDGVSIAKEIELEDPYEK		49.59	926.13	2775.38	3	1.02	2.2e-05
	FDKGYISGYFVTDAER		46.1	623.3	1866.89	3	0.01	5.9e-05
	IGAELVKEVAK		45.69	578.85	1155.69	2	0	0.00023
	AAAPAGDPTGGMGGMDF	2 Oxidation (M)	45.63	777.82	1553.62	2	0	2.7e-05
	NVAAGANPLGLK		45.6	562.83	1123.64	2	0	0.0002
	TIAYDEEARR		41.8	408.54	1222.6	3	0	0.00018
	VIQAGKPLLIIAEDVEGEALSTLVVNK		41.53	940.56	2818.66	3	0.05	0.00011
	QIAFNGGLEPGVVAEK		40.17	815.43	1628.85	2	0.99	0.00017
	DLLPLLEK		38.22	470.79	939.56	2	0	0.00074
	VALEAPLKQIAFNGGLEPGVVAEK		38.16	613.59	2450.34	4	0.99	0.00026
	WGAPTITNDGVSIAK		34.97	510.6	1528.79	3	0	0.00053
	EGLRNVAAGANPLGLKR		34.03	435	1735.96	4	0.97	0.00064
	QIAFNGGLEPGVVAEK	Gln->pyro-Glu (N-term Q)	33.02	806.92	1611.83	2	1	0.0008
	VTETLLK		32.42	402.25	802.48	2	0	0.00091
	AAVEEGIVAGGGVALLHAIPALDELKLEGDEATGANIVR		25.93	960.79	3839.12	4	1.07	0.0088
	AKTIAYDEEARR		25.89	356.44	1421.73	4	0	0.0037
	AAVEEGIVAGGGVALLHAIPALDELKLEGDEATGANIVR		24.96	768.62	3838.08	5	0.03	0.012
gi|489968974	38
	GSAAPVDSSADAGGFDQFNR		116.84	984.94	1967.87	2	0.01	8.7e-12
	TYLESQLEELGQR		98.24	783.4	1564.79	2	0.01	6.2e-10
	AAPAAAVSNEEQAIK		95.1	735.38	1468.76	2	0	1.9e-09
	IEELDQELAAGGGAAAPAAAAPTQAIPVAEPEPVK		93.13	838.95	3351.75	4	0.03	1.9e-09
	QRIEELDQELAAGGGAAAPAAAAPTQAIPVAEPEPVK		87.37	909.99	3635.92	4	0.04	6.4e-09
	ADALQADAER		86.37	530.26	1058.5	2	0	1.5e-08
	KHSEIMGTINQQR		84.04	514.6	1540.78	3	0	4.6e-08
	RGYNEDEVDAFLDLVEAELTR		82.94	818.74	2453.21	3	0.04	1.7e-08
	HSEIMGTINQQR		82.31	471.9	1412.68	3	0	1.9e-08
	QAQEKADALQADAER	Gln->pyro-Glu (N-term Q)	80.08	813.89	1625.77	2	0	9.7e-08
	PLTPADVHNVAFSKPPIGK		77.5	497.78	1987.08	4	-0.01	5.4e-08
	ANADQILSEAR		76.11	594.31	1186.6	2	0	1.9e-07
	QAQEKADALQADAER		74.76	548.6	1642.79	3	0	3e-07
	QRADAMLADAQAR		73.61	472.91	1415.69	3	0	4.4e-07
	VLSLAQDTADRLTSTAQAESEK		72.72	778.74	2333.19	3	0.01	1.5e-07
	LIEENSDLR		72	544.78	1087.55	2	0	8.8e-07
	STAETTVAEAR		69.31	568.28	1134.55	2	0	5.3e-07
	LKTYLESQLEELGQR		65.77	602.99	1805.96	3	0	1.9e-06
	VLSLAQDTADR		65.49	594.81	1187.61	2	0	2.6e-06
	QRADAMLADAQAR	Gln->pyro-Glu (N-term Q)	58.18	700.34	1398.67	2	0	3.5e-06
	ADAMLADAQAR		56.99	566.78	1131.54	2	0	1.7e-05
	IEELDQELAAGGGAAAPAAAAPTQAIPVAEPEPVK		55.14	1118.27	3351.77	3	0.05	6.8e-06
	PLTPADVHNVAFSKPPIGK		51.66	663.37	1987.09	3	0	1.4e-05
	GSAAPVDSSADAGGFDQFNRGNN		49.01	752.33	2253.96	3	0.99	2.1e-05
	ANADQILSEAR		46.6	396.54	1186.59	3	0	0.00024
	PLTPADVHNVAFSKPPIGKR		41.94	429.84	2144.18	5	0.99	0.00012
	GYNEDEVDAFLDLVEAELTR		39.56	766.71	2297.1	3	0.03	0.0002
	QAQEKADALQADAERK		36.74	443.73	1770.88	4	0	0.00036
	ADAMLADAQAR	Oxidation (M)	36.54	574.77	1147.54	2	0.01	0.00066
	STAETTVAEAR		36.32	379.19	1134.55	3	0	0.0026
	TVLEGRLEQLR		35.54	438.59	1312.74	3	0	0.00068
	HSEIMGTINQQR	Oxidation (M)	35.13	477.57	1429.68	3	1.01	0.00093
	QRIEELDQELAAGGGAAAPAAAAPTQAIPVAEPEPVK	Gln->pyro-Glu (N-term Q)	32.1	905.73	3618.89	4	0.04	0.00098
	QRADAMLADAQAR	Oxidation (M)	29.14	478.23	1431.68	3	-0.01	0.0018
	GSAAPVDSSADAGGFDQFNR		26.19	656.96	1967.87	3	0.01	0.0099
	LTSTAQAESEK		25.86	582.79	1163.58	2	0.01	0.0057
	HSEIMGTINQQR		25.06	707.35	1412.68	2	0	0.0045
	QAQEKADALQADAER	Gln->pyro-Glu (N-term Q)	24.61	542.92	1625.75	3	-0.01	0.026
gi|497664719	34
	AIEAGVNTLADAVR		109.61	700.38	1398.75	2	0.01	1.9e-10
	VGAATETALKER		102.32	415.9	1244.68	3	0	9.3e-10
	AFGGPAVTNDGVTVAR		97.53	766.4	1530.78	2	0	1.4e-09
	LVAAGANPIELGAGISK		90.75	790.96	1579.91	2	0.01	3.1e-09
	AAVEEGIVAGGGSALLQAR		90.69	884.99	1767.96	2	0.01	1.1e-08
	MVLTTETAVVDKPAEEADDHGHGHHHH		77.6	594.88	2969.34	5	-0.01	7.6e-08
	MVLTTETAVVDKPAEEADDHGHGHHHH		76.88	495.9	2969.34	6	-0.01	9e-08
	ESVEDAVAAAK		72.3	545.28	1088.54	2	0	2.3e-07
	LGYGDLIADGVIDPVKVTR		72.1	667.71	2000.1	3	0.01	1.7e-07
	KESVEDAVAAAK		69.75	406.55	1216.63	3	0	8.8e-07
	DQVLGELVGEAMTK		69.61	745.39	1488.76	2	0.01	5.3e-07
	VAELPAGHGLNAEK		69.43	469.25	1404.74	3	0	1.3e-06
	KESVEDAVAAAK		68.87	609.31	1216.6	2	-0.03	9.2e-07
	EIDLEDPFENLGAQLVK		66.29	644	1928.98	3	0.01	2.3e-06
	SAVLNSASVAR		64.09	538.29	1074.57	2	0.99	3.1e-06
	EVGTEVLGSAR		61.23	559.3	1116.58	2	0	6.9e-06
	RAIEAGVNTLADAVR		60.85	519.29	1554.85	3	0	7.9e-06
	DAIAQVATVSSR		58.53	609.33	1216.64	2	0	2.1e-05
	IIEYDETAR		58	555.28	1108.54	2	0	3.6e-06
	SKIIEYDETAR		55.8	442.23	1323.67	3	0	5.9e-06
	LAGGVAVIK		55.74	414.27	826.53	2	0	1.2e-05
	LGYGDLIADGVIDPVK		55.02	822.95	1643.89	2	0.02	6.9e-06
	IIEYDETARR		40.68	422.56	1264.64	3	0	0.00015
	VAESGKPLLIIAEDIEGEALATLVVNSIR		38.49	1007.92	3020.74	3	1.06	0.0004
	AEIEKTDSDWDREK		37.88	574.6	1720.79	3	0	0.00028
	AADAVSEALLASATPVSGK		36.56	879.48	1756.94	2	0.02	0.00037
	EIDLEDPFENLGAQLVK		35.78	965.51	1929.01	2	0.04	0.00044
	SKIIEYDETAR		35.3	662.84	1323.67	2	0	0.00049
	APFFGDR		31.97	405.2	808.39	2	0	0.0048
	SKIIEYDETARR		30.42	370.95	1479.77	4	0	0.0037
	AADAVSEALLASATPVSGKDAIAQVATVSSR		26.67	986.2	2955.58	3	0.03	0.0032
	TNDVAGDGTTTATVLAQALVK		25.9	1023.55	2045.09	2	0.03	0.0037
	KAFLEDLAIVTGGQVINPDTGLLLR		25.74	885.18	2652.53	3	0.04	0.0048
	VAESGKPLLIIAEDIEGEALATLVVNSIR		24.75	755.94	3019.71	4	0.03	0.01
gi|489970531	31
	MINTTCDAEQILAATR		141.59	898.93	1795.85	2	0.02	5.3e-14
	RMINTTCDAEQILAATR		106.48	651.65	1951.93	3	0.01	1e-10
	RMINTTCDAEQILAATR		101.65	976.98	1951.95	2	0.03	4.2e-10
	MINTTCDAEQILAATR	Oxidation (M)	95.47	906.93	1811.85	2	0.03	1.1e-09
	RMINTTCDAEQILAATR	Oxidation (M)	95.4	656.98	1967.93	3	0.01	1.1e-09
	MINTTCDAEQILAATR		94.86	599.62	1795.83	3	0	1.3e-09
	RMINTTCDAEQILAATRDTSPVYYQR		92.26	766.37	3061.46	4	0.02	2.2e-09
	YMIDFNNHPNVQQATIDK	Oxidation (M)	68.15	722.34	2164	3	0.99	4.1e-07
	NYSENFYAPQADPLWEAWPNHMK		67.4	936.77	2807.28	3	0.04	4.8e-07
	RMINTTCDAEQILAATR		61.33	488.99	1951.92	4	-0.01	1.8e-06
	DTSPVYYQR		60.92	376.85	1127.53	3	0	1.9e-06
	AHWFYALSPQDRR		60.84	412.46	1645.8	4	-0.01	4.1e-06
	RMINTTCDAEQILAATR	Oxidation (M)	57.2	492.99	1967.91	4	-0.01	4.3e-06
	DTSPVYYQR		56.74	564.77	1127.53	2	0	5.1e-06
	RMINTTCDAEQILAATRDTSPVYYQR		56.51	1021.5	3061.48	3	0.03	5e-06
	YMIDFNNHPNVQQATIDK		54.22	716.68	2147.01	3	0	8.2e-06
	AHWFYALSPQDR		52.16	497.58	1489.71	3	0	2.1e-05
	IFWNNKGVVAK		51.47	425.91	1274.71	3	0	8.4e-05
	RMINTTCDAEQILAATRDTSPVYYQR	Oxidation (M)	51.38	770.37	3077.46	4	0.02	1.5e-05
	YMIDFNNHPNVQQATIDKAHWFYALSPQDRR		48.2	630.31	3775.79	6	0.98	3e-05
	MINTTCDAEQILAATRDTSPVYYQR		47.39	727.35	2905.35	4	0.01	3.6e-05
	YMIDFNNHPNVQQATIDK		42.96	1075.02	2148.02	2	1.01	9.4e-05
	AHWFYALSPQDR		41.94	745.87	1489.72	2	0.01	0.00012
	YMIDFNNHPNVQQATIDKAHWFYALSPQDR		40.14	724.95	3619.71	5	1	0.00017
	RNYSENFYAPQADPLWEAWPNHMK		35.61	988.8	2963.38	3	0.04	0.00046
	AHWFYALSPQDRR		32.61	823.92	1645.82	2	0.01	0.00087
	AHWFYALSPQDRR		32.47	549.61	1645.81	3	0	0.0009
	NYSENFYAPQADPLWEAWPNHMK	Oxidation (M)	30.54	942.1	2823.27	3	0.03	0.0034
	RNYSENFYAPQADPLWEAWPNHMK		29.07	742.09	2964.34	4	1	0.0058
	RMINTTCDAEQILAATR	Oxidation (M)	26.86	984.98	1967.95	2	0.03	0.003
	MINTTCDAEQILAATRDTSPVYYQR		25.28	969.79	2906.36	3	1.02	0.0043
gi|497665296	30
	SVIADAGISVSDIDHVVLVGGSTR		110.73	789.76	2366.27	3	0.02	4.1e-11
	TALGGTDITAIK		103.84	580.83	1159.65	2	0	4.6e-10
	LLGSFELTGIPPAPR		102.75	784.45	1566.89	2	0.01	2.3e-10
	IVNEPTAAALAYGLDKGEK		80.15	654.35	1960.04	3	1	3.1e-08
	NQAESLVYQTEK		74.63	705.35	1408.69	2	0	1e-07
	TTPSIVAFAR		67.85	531.8	1061.59	2	0	1.8e-06
	EAGQIAGLNVLR		67.57	620.86	1239.7	2	0	1.7e-06
	VDAAIADAK		65.98	437.24	872.46	2	0	4.2e-06
	IQEGSGLSKEEIDR		65.81	520.93	1559.78	3	0	6.7e-07
	GTSGIDLTKDK		65.26	567.8	1133.59	2	0	4.4e-06
	ITQDLLDR		62.48	487.27	972.53	2	0	1.1e-05
	MIKDAEAHAEEDR		57.73	505.57	1513.68	3	0	8.3e-06
	KYTAQEISAR		55.42	389.55	1165.61	3	0	3e-05
	EAEGGSKVPEETLSKVDAAIADAK		52.93	604.56	2414.22	4	0	1.1e-05
	MPAVTDLVK	Oxidation (M)	52.82	495.27	988.53	2	0	9.4e-05
	YTAQEISAR		50.77	519.76	1037.51	2	0	4.9e-05
	GTSGIDLTKDK		48.26	378.87	1133.6	3	0	3.2e-05
	HMGTDWSIEIDGKK		43.98	539.6	1615.77	3	0	7.5e-05
	GTSGIDLTK		43.78	446.24	890.47	2	0	0.00054
	IVNEPTAAALAYGLDK		40.65	823.44	1644.87	2	0	0.00015
	NGEVLVGQPAK		39.19	556.81	1111.6	2	1	0.00037
	MPAVTDLVK		38.35	487.27	972.53	2	0	0.0027
	MIKDAEAHAEEDRK		38.3	548.27	1641.77	3	0	0.00041
	IVNWLVDK		37.15	493.79	985.56	2	0	0.00044
	EAEGGSKVPEETLSKVDAAIADAK		36.7	805.75	2414.23	3	0.01	0.00036
	MIKDAEAHAEEDRK		33.71	411.45	1641.78	4	0	0.00069
	EAEGGSKVPEETLSK		31.85	520.93	1559.77	3	0	0.001
	NQAESLVYQTEK		29.28	470.57	1408.68	3	0	0.012
	LIERNTTIPTKR		28.11	361.46	1441.83	4	0.99	0.016
	EEADVRNQAESLVYQTEK		27.91	704	2108.98	3	0.98	0.0024
gi|497663814	29
	KAVEQNAMVLQQNFAER		128.17	989.01	1976.02	2	1.02	9.6e-13
	QALTLADQATAAGDTAK		127.06	823.43	1644.84	2	0.01	1.2e-12
	MLEVEQAGVQMAGHSR		118.28	581.61	1741.82	3	0	8.1e-12
	YANAIGAAELAQGSVQGR		113.43	592.64	1774.89	3	0	6.7e-11
	KAVEQNAMVLQQNFAER		108.97	659.34	1975	3	0	6.1e-11
	TKLLSQLEQAK		108.12	420.25	1257.73	3	0	1.3e-10
	GEALPTGGTPAAGGTPATPAPGQGAGDAVSEKPLGQ		101.71	1062.54	3184.59	3	0.03	2.9e-10
	THQALTQQAAQVIGNQR		97.64	622	1862.97	3	0	7e-10
	RYANAIGAAELAQGSVQGR		90.59	644.67	1931	3	0	3.8e-09
	ASMRGEALPTGGTPAAGGTPATPAPGQGAGDAVSEKPLGQ		83.45	908.46	3629.8	4	0.02	1.5e-08
	AVEQNAMVLQQNFAER		83.24	924.46	1846.91	2	0.01	1.6e-08
	GEALPTGGTPAAGGTPATPAPGQGAGDAVSEKPLGQ		80.12	797.15	3184.57	4	0.01	3.1e-08
	AVEQNAMVLQQNFAER		76.17	616.64	1846.9	3	0	7.2e-08
	VQIQQAIEEAQR		72.65	706.88	1411.75	2	0	2.7e-07
	QALTLADQATAAGDTAK	Gln->pyro-Glu (N-term Q)	71.87	814.91	1627.82	2	0.01	1.8e-07
	QLADVEKLQVNVR		69.87	504.62	1510.84	3	0	2.8e-07
	YANAIGAAELAQGSVQGR		69.7	888.95	1775.89	2	0.99	2.9e-07
	TLHDQALNAAAQAK		69.57	484.59	1450.75	3	0	4.6e-07
	KAVEQNAMVLQQNFAER	Oxidation (M)	65.6	664.67	1990.99	3	0	7.1e-07
	FNATIDER		65.02	483.24	964.46	2	0	2.8e-06
	LLSQLEQAK		62.5	515.3	1028.59	2	0	3.7e-06
	MLEVEQAGVQMAGHSR	Oxidation (M)	60.62	586.95	1757.82	3	0	2.1e-06
	TKLLSQLEQAK		54	629.87	1257.73	2	0	3.1e-05
	THQALTQQAAQVIGNQR		46.42	466.75	1862.97	4	0	4.4e-05
	MLEVEQAGVQMAGHSRLEQIR		42.46	596.3	2381.19	4	0	0.0001
	ASMRGEALPTGGTPAAGGTPATPAPGQGAGDAVSEKPLGQ		42.42	1211.28	3630.83	3	1.05	0.00011
	QLADVEK	Gln->pyro-Glu (N-term Q)	32.66	393.21	784.4	2	0	0.0043
	AVEQNAMVLQQNFAER	Oxidation (M)	30.04	621.97	1862.9	3	0	0.0015
	ASMRGEALPTGGTPAAGGTPATPAPGQGAGDAVSEKPLGQ	Oxidation (M)	28.7	912.45	3645.79	4	0.02	0.002
gi|500044420	29
	APQVTNPSGQAAQSAAVSTATANSTSTNTTK		160.81	988.15	2961.42	3	-0.01	8.4e-16
	ALQSLAQPASSSTTATK		115.81	831.44	1660.87	2	0	3.9e-11
	AAAAAYEAALAASVPPPLIAANR		110.27	727.07	2178.19	3	0.01	5.6e-11
	APQVTNPSGQAAQSAAVSTATANSTSTNTTK		109.19	741.36	2961.42	4	-0.01	5.8e-11
	IYSGPGSGSLVAAASAWSSLAAELNAAALSYDK		92.74	1066.89	3197.66	3	0.07	2e-09
	MLDYGTFPPEFNSAR		90.73	872.91	1743.81	2	0.02	3.1e-09
	AAAAAYEAALAASVPPPLIAANR		85.48	545.55	2178.17	4	-0.01	3e-08
	ALPGLGGLGGMLGGGAAAAHPVAALGGAGSIGGK	Oxidation (M)	84.71	933.85	2798.52	3	0.03	1.1e-08
	ALPGLGGLGGMLGGGAAAAHPVAALGGAGSIGGK		82.66	928.52	2782.53	3	0.04	1.8e-08
	VVTALASEEWLGSASASMASAVAPYVGWMSTTAAQAEEAASQAR		80.8	1104.3	4413.19	4	0.1	2.7e-08
	VVTALASEEWLGSASASMASAVAPYVGWMSTTAAQAEEAASQAR		80.72	736.53	4413.14	6	0.05	2.7e-08
	ALQSLAQPASSSTTATK		75.68	554.63	1660.86	3	0	3.9e-07
	AAAAAYEAALAASVPPPLIAANR		66.36	1090.12	2178.22	2	0.04	6e-07
	MQVSQLQATNVLGQNTPLIAQLEAQYGEYWAQDAAAMYSYAGQSASASK		64.56	876.27	5251.56	6	0.07	1.6e-06
	SVGAIGGAAPAAAK		61.89	570.82	1139.63	2	0	3.5e-06
	MLDYGTFPPEFNSAR	Oxidation (M)	61.58	880.91	1759.8	2	0.01	1.7e-06
	VVTALASEEWLGSASASMASAVAPYVGWMSTTAAQAEEAASQAR		58.59	883.64	4413.15	5	0.07	3.2e-06
	IYSGPGSGSLVAAASAWSSLAAELNAAALSYDKVVTALASEEWLGSASASMASAVAPYVGWMSTTAAQAEEAASQAR		47.92	950.11	7592.79	8	0.12	2.4e-05
	VTPFQKAPQVTNPSGQAAQSAAVSTATANSTSTNTTK		47.75	916.46	3661.81	4	0	3.3e-05
	YGFRPTVMARPPFAG		45.89	556.29	1665.84	3	0	5e-05
	ALPGLGGLGGMLGGGAAAAHPVAALGGAGSIGGK		41.68	696.63	2782.51	4	0.01	0.00012
	MQVSQLQATNVLGQNTPLIAQLEAQYGEYWAQDAAAMYSYAGQSASASK	Oxidation (M)	41.36	1054.52	5267.56	5	0.08	0.00033
	IYSGPGSGSLVAAASAWSSLAAELNAAALSYDKVVTALASEEWLGSASASMASAVAPYVGWMSTTAAQAEEAASQAR		37.92	1085.7	7592.82	7	0.15	0.00023
	MQVSQLQATNVLGQNTPLIAQLEAQYGEYWAQDAAAMYSYAGQSASASK		36.02	1051.33	5251.59	5	0.1	0.0012
	LSVPVAWSGAPATPALGHAIPVSSISAAPEAAGGPGNLLGGMPLAGAGAGGHGAAGPK		32.98	1024.55	5117.73	5	0.08	0.0012
	MQVSQLQATNVLGQNTPLIAQLEAQYGEYWAQDAAAMYSYAGQSASASK	Oxidation (M)	31.47	879.1	5268.57	6	1.09	0.0027
	IYSGPGSGSLVAAASAWSSLAAELNAAALSYDK		28.61	800.66	3198.62	4	1.03	0.0021
	YGFRPTVMARPPFAG	Oxidation (M)	27.46	561.62	1681.84	3	0	0.0027
	LSVPVAWSGAPATPALGHAIPVSSISAAPEAAGGPGNLLGGMPLAGAGAGGHGAAGPK		24.59	853.96	5117.71	6	0.06	0.01
gi|489971185	28
	FEVHAQTVEDEAR		124.08	510.91	1529.71	3	0	2.9e-12
	FEVHAQTVEDEARK		97.67	553.61	1657.81	3	0	2.2e-09
	KMWASSMNIAGAGWSGQAQATSYDTMGQVNQAFR		92.26	913.43	3649.69	4	0.04	2.2e-09
	AMAGRFEVHAQTVEDEAR		91.53	672.99	2015.95	3	0	2.6e-09
	KMWASSMNIAGAGWSGQAQATSYDTMGQVNQAFR		77.14	1217.58	3649.72	3	0.07	5.8e-08
	FEVHAQTVEDEARK		75.46	829.91	1657.81	2	0	8.4e-08
	AMAGRFEVHAQTVEDEAR	Oxidation (M)	63.36	508.99	2031.94	4	0	1.1e-06
	KMWASSMNIAGAGWSGQAQATSYDTMGQVNQAFR	Oxidation (M)	62.89	1223.24	3666.69	3	1.05	1.3e-06
	FMTDPHEMR	Oxidation (M)	56.78	393.84	1178.49	3	0	3.6e-06
	FMTDPHEMR		56.76	388.5	1162.49	3	0	4.3e-06
	AMAGRFEVHAQTVEDEAR		56.57	504.99	2015.95	4	0	5e-06
	DGLIRDANNYEQQEQASQQILSS		56.41	869.75	2606.24	3	0.02	5.1e-06
	FEVHAQTVEDEARK		56.01	415.46	1657.81	4	0	5.6e-06
	DANNYEQQEQASQQILSS		55.47	684.98	2051.91	3	0	9.6e-06
	DANNYEQQEQASQQILSS		54.28	1026.97	2051.92	2	0.02	1.6e-05
	KMWASSMNIAGAGWSGQAQATSYDTMGQVNQAFR		52.99	731.14	3650.68	5	1.03	2.4e-05
	NIVNMLHGVR		51.88	384.88	1151.62	3	-0.01	7.6e-05
	NIVNMLHGVR	Oxidation (M)	50.48	390.21	1167.62	3	0	1.8e-05
	AMAGRFEVHAQTVEDEARK	Oxidation (M)	42.66	541.02	2160.04	4	0	0.0001
	FMTDPHEMR	2 Oxidation (M)	42.17	399.17	1194.48	3	0	6.1e-05
	NIVNMLHGVRDGLIR		39.67	427.49	1705.92	4	-0.02	0.00021
	AMAGRFEVHAQTVEDEARK		38.7	537.02	2144.04	4	0	0.00023
	AMAGRFEVHAQTVEDEAR	Oxidation (M)	35.74	678.32	2031.94	3	0	0.00044
	NIVNMLHGVRDGLIR		32.5	569.65	1705.94	3	0	0.0009
	AMAGRFEVHAQTVEDEARK		31.31	429.82	2144.04	5	0	0.0012
	MWASSMNIAGAGWSGQAQATSYDTMGQVNQAFR		31.07	881.41	3521.6	4	0.04	0.0032
	NIVNMLHGVR		30.65	576.82	1151.62	2	0	0.0022
	KMWASSMNIAGAGWSGQAQATSYDTMGQVNQAFR	Oxidation (M)	27.9	917.43	3665.69	4	0.04	0.0024
gi|497664451	27
	LLPDSAGAPQVLVPR		113.43	766.95	1531.88	2	0.01	2.2e-11
	VVQNTGAGPHTTYK		106.77	491.59	1471.74	3	0	2.9e-10
	VDDPLATVAPIVQSELQK		92.79	641.69	1922.04	3	0.01	2e-09
	EIVWTAAADDKK		88.07	449.57	1345.69	3	0	9.3e-09
	VDDPLATVAPIVQSELQK		81.14	962.04	1922.07	2	0.03	2.5e-08
	LLPDSAGAPQVLVPR		78	511.96	1532.86	3	0.98	4.9e-08
	QRDDFLNAAK	Gln->pyro-Glu (N-term Q)	70.7	580.79	1159.56	2	0	8.8e-07
	VVQNTGAGPHTTYK		67.5	736.88	1471.74	2	0	4.7e-07
	QRDDFLNAAK		64.33	393.2	1176.59	3	0	9.3e-07
	QRDDFLNAAK		60.66	589.3	1176.59	2	0	3.4e-06
	GTEAVVLK		60.23	408.75	815.48	2	0	1.8e-05
	YGSAIPPR		59.99	430.74	859.46	2	0	2.1e-05
	DDFLNAAKSSAPR		59.6	464.57	1390.68	3	0	2.6e-06
	DQPYQLTITSAK		54.96	682.86	1363.7	2	0	7e-06
	SAIDPMLA		54.21	409.21	816.4	2	0	2.6e-05
	SSAPRDQPYQLTITSAK		52.06	621.66	1861.95	3	0	1.3e-05
	SAIDPMLA	Oxidation (M)	48.5	417.21	832.4	2	0	3e-05
	KEIVWTAAADDKK		46.97	369.45	1473.79	4	0	3.9e-05
	SFNWDQAYRK		45.94	438.88	1313.61	3	0	4.9e-05
	QRDDFLNAAKSSAPR		43.67	419.96	1675.83	4	0.99	8e-05
	KEIVWTAAADDKK		43.66	492.27	1473.78	3	0	0.00028
	YGSAIPPRGTEAVVLK		43.31	553.31	1656.92	3	0	8.7e-05
	SFNWDQAYRK		43.18	657.82	1313.62	2	0	0.00031
	QRDDFLNAAKSSAPR		40.24	559.29	1674.84	3	-0.01	0.00017
	SFNWDQAYR		39.64	593.77	1185.52	2	0	0.00043
	DDFLNAAK		39.21	447.22	892.43	2	0	0.00036
	EIVWTAAADDKKNTPLWR		33.81	529.28	2113.09	4	0	0.00067
gi|656316315	27
	VQGMSGLTPISLGSSSDLR		125.59	953	1903.99	2	0.03	1.7e-12
	VVDVVSGGAAASAGLPK		122.17	749.42	1496.83	2	0.01	6.8e-12
	TAPFTVVGADPTSDIAVIR		111.13	644.02	1929.03	3	0.01	1e-10
	TAPFTVVGADPTSDIAVIR		98.51	965.53	1929.05	2	0.03	1.5e-09
	TTVTFSDGR		90.6	492.24	982.47	2	0	4.3e-09
	VVPSVVMLETDLGR		89.85	757.92	1513.83	2	0.01	3.8e-09
	VQGMSGLTPISLGSSSDLR	Oxidation (M)	89.71	961	1919.98	2	0.02	3.9e-09
	GPAAPPVVPLPPGGPGGGPGAGTPK		85.37	701.39	2101.14	3	0.01	9.9e-09
	ASHASLGVQVTNDKGTPGAK		77.7	485.26	1937	4	0	2.2e-07
	SKAPGDKITLTFSDPAGGGSR		76.32	688.02	2061.05	3	0	7e-08
	VVPSVVMLETDLGR	Oxidation (M)	74.73	765.92	1529.82	2	0.01	9.8e-08
	IADELIATGK		72.01	515.79	1029.57	2	0	1.1e-06
	RIADELIATGK		70.12	593.84	1185.67	2	0	1.4e-06
	VDDRPINSANALVAAVR		68.07	594.33	1779.96	3	0	6.5e-07
	APGDKITLTFSDPAGGGSR		64.86	923.97	1845.93	2	0.01	8.3e-07
	SKAPGDKITLTFSDPAGGGSR		62.6	516.27	2061.05	4	0	1.3e-06
	ASHASLGVQVTNDKGTPGAK		62.44	646.67	1937	3	0	1.4e-06
	RIADELIATGK		62.08	396.23	1185.67	3	0	8.9e-06
	NVVVTKVDDRPINSANALVAAVR		59.84	606.09	2420.35	4	0	2.4e-06
	ITLTFSDPAGGGSR		57.73	689.85	1377.69	2	0	3.9e-06
	SKAPGDKITLTFSDPAGGGSR		53.3	1031.54	2061.06	2	0.02	1e-05
	VVDVVSGGAAASAGLPK		52.17	499.94	1496.81	3	-0.01	1.3e-05
	ASHASLGVQVTNDK		49.02	476.25	1425.72	3	0	2.5e-05
	TLPVTLGK		39.35	414.76	827.51	2	0	0.0011
	GPAAPPVVPLPPGGPGGGPGAGTPK		36.9	1051.59	2101.16	2	0.03	0.00035
	APGDKITLTFSDPAGGGSR		26.98	616.32	1845.92	3	0	0.0029
	GPAAPPVVPLPPGGPGGGPGAGTPK		25.07	526.29	2101.13	4	-0.01	0.0045
gi|489970303	26
	ELLAAQEFDEDAPVVR		117.95	901.46	1800.91	2	0.02	2e-11
	TKPHVNIGTIGHVDHGK		107.31	453.25	1808.96	4	0	8.7e-11
	LLDQGQAGDNVGLLLR		104.75	841.47	1680.93	2	0.02	1.5e-10
	KLLDQGQAGDNVGLLLR		98.55	604.01	1809.01	3	0	1.1e-09
	GQVVTKPGTTTPHTEFEGQVYILSKDEGGR		94.91	647.13	3230.62	5	0	1.3e-09
	GITINISHVEYQTDKR		92.62	625.33	1872.97	3	0	2.1e-09
	GVINVNEEVEIVGIRPSSTK		92.32	714.06	2139.17	3	0.01	2.2e-09
	TTVTGVEMFR		85.12	570.79	1139.56	2	0	2.3e-08
	QVGVPYILVALNK		82.83	707.43	1412.85	2	0.01	1.5e-08
	AFDQIDNAPEER		78.04	702.82	1403.63	2	0	7.1e-08
	LIQPVAMDEGLR		69.69	671.37	1340.72	2	0	3e-07
	HYAHVDAPGHADYIK		66.57	424.21	1692.8	4	0	5.7e-07
	TTLTAAITK		65.1	460.28	918.54	2	0	1.8e-06
	GQVVTKPGTTTPHTEFEGQVYILSK		64.98	680.11	2716.41	4	0	8.1e-07
	LIQPVAMDEGLR	Oxidation (M)	62.06	679.36	1356.71	2	0	1.5e-06
	TTVTGVEMFRK		59.9	423.56	1267.66	3	0	5e-06
	ETDKPFLMPVEDVFTITGR		57.78	732.38	2194.11	3	0.02	3.8e-06
	VLHDKYPDLNESR		54.87	529.27	1584.79	3	0	7.2e-06
	GITINISHVEYQTDKR		52.72	469.25	1872.97	4	0	1.1e-05
	QVGVPYILVALNK	Gln->pyro-Glu (N-term Q)	46.8	698.92	1395.83	2	0.01	9.5e-05
	KLLDQGQAGDNVGLLLR		42.49	905.52	1809.03	2	0.02	0.0001
	HTPFFNNYRPQFYFR		39.07	509.49	2033.95	4	0.98	0.00022
	TTDVTGVVTLPEGTEMVMPGDNTNISVK		34.74	969.16	2904.45	3	0.04	0.00055
	EHVLLAR		30.11	419.25	836.49	2	0	0.0046
	TKPHVNIGTIGHVDHGK		25.59	362.8	1808.97	5	0	0.0041
	WVESVEQLMEAVDESIPDPVR		23.7	810.07	2427.19	3	0.03	0.006
gi|497661528	26
	FTQAGSEVSTLLGR		99.63	733.39	1464.77	2	0.01	4.6e-10
	TLTLEVAQHLGDNLVR		90.17	593.66	1777.97	3	0	5.1e-09
	VTGPVVDVEFPR		86.75	657.86	1313.7	2	0.01	2.1e-08
	YKDLQDIIAILGIDELSEEDKQLVNR		77.02	758.41	3029.62	4	0.03	6e-08
	YKDLQDIIAILGIDELSEEDKQLVNR		74.96	1011.22	3030.63	3	1.04	9.4e-08
	KPPPFEELEPR		72.93	446.91	1337.69	3	0	1.5e-07
	GEFDHVPEQAFFLIGGLDDLAK		65.19	806.75	2417.22	3	0.03	7.7e-07
	GSVPGLFNALHAEITFEELAK		61.87	748.4	2242.18	3	0.02	1.6e-06
	NFGGTSVFAGVGER		61.68	699.35	1396.69	2	0.01	6.6e-06
	TISLQPTDGLVR		60.53	650.37	1298.72	2	0	3.1e-06
	TLTLEVAQHLGDNLVR		59.55	890	1777.99	2	0.02	2.6e-06
	IALFGGAGVGK		57.7	495.29	988.56	2	-0.01	2e-05
	VVDLLTPYVR		57.58	587.85	1173.68	2	0	4e-06
	MPSAVGYQPTLADEMGELQER		57.24	774.7	2321.08	3	0.02	4.3e-06
	KAESLGAKL		57.13	458.78	915.54	2	0	2.5e-05
	VAQEVIR		54.7	407.74	813.47	2	0	4.2e-05
	GIFPAVDPLASSSTILDPGVVGEEHYR		53.66	942.83	2825.47	3	0.05	9.3e-06
	TVLIQEMINR		44.74	608.84	1215.67	2	0	0.00036
	GVEVIDTGR		42.89	473.26	944.5	2	0	0.00081
	FLSQNMMAAEQFTGQPGSTVPLKETIEAFDRLTK		41.24	947.24	3784.94	4	0.06	0.00014
	FLSQNMMAAEQFTGQPGSTVPLKETIEAFDR		40.81	1148.58	3442.72	3	0.07	0.00015
	TEMLETGLK		38.38	511.27	1020.52	2	0	0.00063
	LTKGEFDHVPEQAFFLIGGLDDLAK		36.58	690.87	2759.43	4	0.01	0.0013
	SISVPVGQEVK		36.07	571.82	1141.64	2	0	0.0016
	MPSAVGYQPTLADEMGELQER		35.51	1161.56	2321.11	2	0.04	0.00047
	AESLGAKL		32.15	394.73	787.45	2	0	0.013
gi|489970321	25
	AKLEAAGATVTVK		107.94	629.87	1257.73	2	0	1.3e-10
	MSTDDLLDAFKEMTLLELSDFVK		96.85	888.12	2661.34	3	1.05	8.3e-10
	AKLEAAGATVTVK		94.86	420.25	1257.73	3	0	2.3e-09
	MSTDDLLDAFK		90.51	628.3	1254.58	2	0	3.3e-09
	LEAAGATVTVK		88.62	530.31	1058.6	2	0	1.8e-08
	EIVSGLGLKEAK		78.31	415.25	1242.72	3	0	1.7e-07
	DLVDGAPKPLLEK		77.52	465.6	1393.78	3	0	1.7e-07
	EAKDLVDGAPKPLLEK		73.46	431.5	1721.95	4	0	3.9e-07
	KFEETFEVTAAAPVAVAAAGPAAGGAPAEAAEEQSEFDVILESAGDKK		72.92	1187.61	4746.42	4	0.1	2.6e-07
	EAKDLVDGAPKPLLEK		72.44	575.33	1722.96	3	1	4.2e-07
	DLVDGAPKPLLEK		69.73	697.9	1393.79	2	0	8.7e-07
	AKMSTDDLLDAFK		66.2	485.58	1453.71	3	0	6.2e-07
	EIVSGLGLK		65.45	458.28	914.54	2	0	4.5e-06
	EMTLLELSDFVK		61.07	712.88	1423.74	2	0.01	1.9e-06
	KFEETFEVTAAAPVAVAAAGPAAGGAPAEAAEEQSEFDVILESAGDKK		59.13	792.07	4746.36	6	0.04	2.9e-06
	AKMSTDDLLDAFKEMTLLELSDFVK	Oxidation (M)	57.92	719.87	2875.45	4	0.03	3.7e-06
	MSTDDLLDAFKEMTLLELSDFVK	Oxidation (M)	51.61	893.12	2676.34	3	0.05	1.4e-05
	EAADDAKAKLEAAGATVTVK		50.43	490.51	1958.03	4	0	2.6e-05
	EIVSGLGLK	Glu->pyro-Glu (N-term E)	46.64	449.27	896.53	2	0	0.00013
	EAADDAKAKLEAAGATVTVK		45.33	653.68	1958.03	3	0	5.6e-05
	AKMSTDDLLDAFKEMTLLELSDFVK		39.9	715.87	2859.45	4	0.02	0.00018
	EMTLLELSDFVKK		38.38	518.28	1551.81	3	-0.01	0.00025
	KFEETFEVTAAAPVAVAAAGPAAGGAPAEAAEEQSEFDVILESAGDKK		30.26	950.49	4747.41	5	1.09	0.0015
	MSTDDLLDAFKEMTLLELSDFVK		25.55	666.09	2660.31	4	0.02	0.004
	EAKDLVDGAPKPLLEK		25.26	862.49	1722.97	2	1.01	0.0043
gi|489975287	25
	VADADEFVVAVR		96.86	645.84	1289.66	2	0	8.3e-10
	SVSNAIASGAQVANVK		91.94	758.41	1514.81	2	0	2.4e-09
	KVADADEFVVAVR		90.02	709.89	1417.76	2	0	3.6e-09
	QLTIGQDSPIEVVR		87.79	777.93	1553.85	2	0.01	5.9e-09
	SDQEGMQGSGVVIDGR		84.14	817.88	1633.75	2	0.01	1.3e-08
	IVHPTLGVSTR		79.18	393.9	1178.68	3	0	3.8e-08
	VAAATAGAVVTIESK		73.32	694.39	1386.77	2	0	1.3e-07
	KVADADEFVVAVR		71.19	473.59	1417.75	3	0	1.1e-06
	HVTLTVKPDPDGS		70.12	455.91	1364.69	3	0	2.7e-07
	QLTIGQDSPIEVVRDGR		68.19	628.34	1881.99	3	0	4e-07
	GGVLENDVVVK		64.08	564.82	1127.62	2	0	2.4e-06
	TDLAVLK		58.79	380.23	758.45	2	0	2.2e-05
	VADADEFVVAVR		55.67	430.89	1289.66	3	-0.01	9.8e-06
	SLSDSASGLGFAIPINEAK		55.61	939	1875.98	2	0.02	6.1e-06
	HVTLTVKPDPDGS		54.06	683.36	1364.7	2	0	8.5e-06
	VGDEVLAAGAPLGLR		45.17	719.41	1436.81	2	0.01	0.00012
	SVSNAIASGAQVANVK		43.57	506.27	1515.79	3	0.98	8.2e-05
	EVAQTLIRDGK		40.16	615.34	1228.67	2	0	0.00017
	EVAQTLIRDGK		38.98	410.57	1228.68	3	0	0.00022
	EVAQTLIR		37.6	465.27	928.53	2	0	0.0044
	EVAQTLIRDGKIVHPTLGVSTR		33.87	478.87	2389.33	5	-0.01	0.00067
	IVHPTLGVSTR		33.58	590.35	1178.68	2	0	0.00071
	QLTIGQDSPIEVVR	Gln->pyro-Glu (N-term Q)	27.28	769.42	1536.83	2	0.01	0.0028
	QLTIGQDSPIEVVRDGR	Gln->pyro-Glu (N-term Q)	25.81	933.5	1864.99	2	0.02	0.0038
	VAAATAGAVVTIESK		24.42	463.26	1386.77	3	-0.01	0.017
gi|497664284	25
	LLGDMGADVIKVELPR		118.79	575.99	1724.95	3	0	9.2e-12
	NAGPARPGQHNDEVYR		96.13	594.29	1779.84	3	0	9.7e-10
	VSGYGQTGPDAAK		88.82	625.8	1249.59	2	0	5.9e-09
	TAEELEELRAQEVL		81.71	815.43	1628.84	2	0.02	2.2e-08
	AGYASVAEAASGLR		78.89	661.84	1321.66	2	0	1.5e-07
	SAAGAAGPLDGIR		71.36	578.31	1154.6	2	0	2e-07
	DMLVEHYDER		71.32	436.2	1305.57	3	0	2.1e-07
	NVLGPGIVPVLSESPGR		62.31	845.99	1689.96	2	0.02	4.1e-06
	GPSGTRLEGIAPSNIYR		57.97	596.65	1786.93	3	0	3.7e-06
	RNVLGPGIVPVLSESPGR		53.13	616.36	1846.05	3	0.01	1e-05
	NAGPARPGQHNDEVYR		51.06	445.97	1779.84	4	0	1.6e-05
	VRNAGPARPGQHNDEVYR		50.84	510	2035.99	4	0.98	1.7e-05
	NVLGPGIVPVLSESPGR		49.84	564.32	1689.94	3	0	2.1e-05
	TAEELEELR		49.52	545.28	1088.54	2	0	0.00013
	AITLDLR		48.51	401.24	800.47	2	0	0.00024
	ARDMLVEHYDER		46.75	384.18	1532.71	4	0	4.3e-05
	LLGDMGADVIK		43.72	566.31	1130.6	2	0	0.00041
	NPGIILVR		41.86	441.28	880.55	2	0	0.00027
	GRELFCELVEK		37.66	456.89	1367.65	3	0	0.0011
	LLGDMGADVIKVELPR		37.28	863.49	1724.97	2	0.02	0.00032
	ARDMLVEHYDER	Oxidation (M)	35.66	388.18	1548.71	4	0.01	0.00051
	SAAGAAGPLDGIR	Acetyl (Protein N-term)	34.93	599.31	1196.62	2	0	0.00053
	DMLVEHYDERLR		31.54	525.92	1574.75	3	0	0.0011
	ARDMLVEHYDER		28.61	511.91	1532.71	3	0.01	0.0021
	TWGQAEVDGHHVFWTVHAR		27.6	559.02	2232.06	4	0	0.0026
gi|489973362	24
	MQDNWGFTELAEHTR		103.85	612.28	1833.81	3	0	1.5e-10
	ILLLDGLPNYQR		95.15	707.91	1413.81	2	0.01	1.2e-09
	LLNEQLTSELTAINQYFLHSK		88.71	821.45	2461.31	3	0.03	4.8e-09
	LGVELYSAQCVSRPPS		87.19	876.44	1750.86	2	0.02	6.7e-09
	MQDNWGFTELAEHTR		75.16	917.92	1833.83	2	0.02	9e-08
	AESFDEMRHAEAITDR		74.44	470.22	1876.84	4	0	1.3e-07
	LKPAIILCR		68.52	358.21	1071.62	3	-0.01	1.9e-06
	MQGDPEVLR		67.72	522.76	1043.51	2	0	1.2e-06
	ILLLDGLPNYQR		67.01	472.27	1413.79	3	-0.01	5.2e-07
	MQGDPEVLR	Oxidation (M)	66.66	530.76	1059.5	2	0	5.6e-07
	AESFDEMR		61.19	492.71	983.4	2	0	1.3e-06
	MQDNWGFTELAEHTRAESFDEMR		43.94	700.81	2799.21	4	0.01	6.9e-05
	MQDNWGFTELAEHTR	Oxidation (M)	41.5	617.61	1849.81	3	0	0.00023
	QGDPEVLR		39.35	457.25	912.49	2	0.02	0.0036
	AESFDEMRHAEAITDR	Oxidation (M)	39.2	631.95	1892.83	3	0	0.00041
	EQFEADLAIEYEVMDR		39.14	979.46	1956.9	2	0.03	0.00021
	EKQDSTTATLFEQIVADEEKHIDYLETQLELMDK		37.97	803	4009.98	5	0.05	0.00027
	AESFDEMR	Oxidation (M)	31.95	500.71	999.4	2	0	0.00067
	MQGDPEVLR	Acetyl (Protein N-term)	30.01	544.26	1086.51	2	0.99	0.0015
	EKQDSTTATLFEQIVADEEK		29.77	761.38	2281.12	3	0.02	0.0016
	IGQTLREQFEADLAIEYEVMDR		28.74	876.11	2625.3	3	0.03	0.002
	LKPAIILCR		27.2	536.82	1071.63	2	0	0.0075
	AESFDEMRHAEAITDR	Oxidation (M)	26.84	474.21	1892.83	4	0	0.0067
	LKPAIILCREK		24.71	443.93	1328.76	3	-0.01	0.0087
gi|497662805	22
	VTGPPPMPDQPPPVANDTR		132.09	993.5	1984.98	2	0.01	4.1e-13
	LGSDMGEFFMPYPGTR		112.16	902.92	1803.82	2	0.02	3e-11
	LGSDMGEFFMPYPGTR	Oxidation (M)	107.12	910.91	1819.81	2	0.02	9.6e-11
	WFVVWLGTSNDPVDKVAAK		106.73	711.38	2131.12	3	0.01	9.8e-11
	VTGPPPMPDQPPPVANDTR		104.89	662.66	1984.97	3	0	1.5e-10
	WFVVWLGTSNDPVDK		100.36	881.96	1761.9	2	0.03	6.4e-10
	LYASAEANNAKAAVR		92.21	516.94	1547.8	3	0	2.3e-09
	LDQKLYASAEANNAK		90	545.95	1634.82	3	-0.01	8.7e-09
	LGSDMGEFFMPYPGTR	2 Oxidation (M)	87.11	918.91	1835.8	2	0.01	6e-09
	VTGPPPMPDQPPPVANDTR	Oxidation (M)	85.7	1001.49	2000.97	2	0.01	9.2e-09
	VTGPPPMPDQPPPVANDTR	Oxidation (M)	85.31	667.99	2000.96	3	0	1e-08
	WFVVWLGTSNDPVDKVAAK		76.48	1066.58	2131.15	2	0.04	6.7e-08
	IPNAVGGFSYVLPAGWVESDASHLDYGSALLSK		75.37	855.94	3419.75	4	0.04	8.6e-08
	IPNAVGGFSYVLPAGWVESDASHLDYGSALLSK		75.11	1140.93	3419.78	3	0.07	9.1e-08
	LYASAEANNAK		74.76	576.29	1150.56	2	0	3.4e-07
	LYASAEANNAK		68.29	384.86	1151.55	3	0.99	5.9e-07
	LDQKLYASAEANNAK		55.54	818.91	1635.81	2	0.98	6.2e-06
	LGSDMGEFFMPYPGTR		54.67	602.27	1803.8	3	0	1.4e-05
	WFVVWLGTSNDPVDK		42.15	588.3	1761.87	3	0	0.00011
	LGSDMGEFFMPYPGTR	Oxidation (M)	37.9	607.61	1819.79	3	0	0.00049
	VTGPPPMPDQPPPVANDTR		36.75	497.25	1984.96	4	0	0.00036
	VTGPPPMPDQPPPVANDTRIVMGR		28.97	848.11	2541.3	3	0.01	0.0019
gi|497665641	22
	MSGGQGFAIPIGR	Oxidation (M)	120.87	653.83	1305.65	2	0	4.6e-12
	MSGGQGFAIPIGR		105.51	645.84	1289.66	2	0	4.3e-10
	TANITLAEGPPA		95.81	577.81	1153.6	2	0	1.7e-09
	AMAVANQIR		84.44	487.27	972.52	2	0	6.6e-08
	GATGLPTATIGGEATVGEPIVALGNVGGQGGTPNAVAGK		77.09	865.72	3458.83	4	0.03	5.9e-08
	VVALNQSVSATDTLTGAQENLGGLIQADAPIKPGDSGGPMVNSAGQVIGVDTAATDSYK		74.55	1154.8	5768.97	5	0.1	1.1e-07
	TQDIAVLQLR		73.51	578.84	1155.66	2	0	6.2e-07
	MSGGQGFAIPIGR		66.19	430.89	1289.65	3	-0.01	3.7e-06
	AMAVANQIR	Oxidation (M)	62.38	495.26	988.51	2	0	9.5e-06
	VVALNQSVSATDTLTGAQENLGGLIQADAPIKPGDSGGPMVNSAGQVIGVDTAATDSYK		60.44	962.5	5768.94	6	0.08	3.2e-06
	GATGLPTATIGGEATVGEPIVALGNVGGQGGTPNAVAGK		60.35	1153.96	3458.86	3	0.06	2.2e-06
	SVDGGERTANITLAEGPPA		59.18	927.97	1853.92	2	0.01	2.8e-06
	PLAPIDPSAMVGQVGPQVVNIDTK		51.05	816.11	2445.32	3	0.03	2.8e-05
	VVALNQSVSATDTLTGAQENLGGLIQADAPIKPGDSGGPMVNSAGQVIGVDTAATDSYK		50.37	825.14	5768.91	7	0.04	3.5e-05
	TQDIAVLQLR		47.5	386.23	1155.65	3	-0.01	0.00024
	VVNTGPAAAAGIAPGDVITGVDTVPINGATSMTEVLVPHHPGDTIAVHFR		47.03	989.53	4942.6	5	1.06	7.3e-05
	VVNTGPAAAAGIAPGDVITGVDTVPINGATSMTEVLVPHHPGDTIAVHFR		34.85	824.77	4942.57	6	1.03	0.0012
	MSGGQGFAIPIGRAMAVANQIR		32.33	749.07	2244.19	3	0.03	0.00093
	VVALNQSVSATDTLTGAQENLGGLIQADAPIKPGDSGGPMVNSAGQVIGVDTAATDSYK	Oxidation (M)	32.13	965.33	5785.94	6	1.08	0.0019
	SVDGGERTANITLAEGPPA		32.06	618.98	1853.91	3	0	0.00098
	VVNTGPAAAAGIAPGDVITGVDTVPINGATSMTEVLVPHHPGDTIAVHFR		30.59	707.08	4942.54	7	1	0.0038
	VVNTGPAAAAGIAPGDVITGVDTVPINGATSMTEVLVPHHPGDTIAVHFR		24.39	618.82	4942.53	8	0.98	0.016
gi|238054406	21
	GGGGGGYGSGGSSYGSGGGSYGSGGGGGGGR		86.18	795.65	2383.93	3	0.99	2.4e-09
	FSSCGGGGGSFGAGGGFGSR		81.18	877.86	1753.71	2	0.02	7.6e-09
	GSYGSGGSSYGSGGGSYGSGGGGGGHGSYGSGSSSGGYR		76.26	1104.77	3311.29	3	-0.02	1.1e-07
	FLEQQNQVLQTK		74.29	738.4	1474.78	2	0	3.3e-07
	TNAENEFVTIKK		64.51	697.37	1392.72	2	0	5.2e-06
	SLNNQFASFIDK		62.6	692.35	1382.69	2	0.01	1.3e-06
	WELLQQVDTSTR		62.27	738.38	1474.76	2	0.01	1.4e-06
	TLLEGEESR		60.55	517.26	1032.51	2	0	8.9e-06
	SLNNQFASFIDKVR		59.56	546.96	1637.85	3	0	2.6e-06
	THNLEPYFESFINNLR		57.13	665.33	1992.98	3	0.01	4.4e-06
	NKYEDEINKR		55.77	437.22	1308.65	3	1	5.9e-06
	NSKIEISELNR		54.71	434.9	1301.69	3	0	4.7e-05
	SKAEAESLYQSKYEELQITAGR		53.69	834.42	2500.24	3	0	9.2e-06
	SLVNLGGSK		50.76	437.75	873.49	2	0	6.5e-05
	MSGECAPNVSVSVSTSHTTISGGGSR	Oxidation (M)	50.35	857.38	2569.13	3	0.01	2.3e-05
	YEELQITAGR		48.3	590.3	1178.59	2	0	3e-05
	IEISELNR		47.56	487.27	972.52	2	0	0.00032
	AQYEDIAQK		46.05	533.77	1065.52	2	1.01	0.00021
	TNAENEFVTIKK		44.68	465.25	1392.73	3	0	0.00024
	THNLEPYFESFINNLRR		25.18	538.27	2149.07	4	0	0.0043
	QISNLQQSISDAEQR		24.19	858.93	1715.84	2	0	0.0054
gi|497662165	21
	ELISNASDALDKLR		92.45	772.92	1543.82	2	0	3.4e-09
	RTPATEEGGEETVTR		86.2	544.93	1631.77	3	0	8.3e-09
	TPATEEGGEETVTR		80.82	738.85	1475.68	2	0	2.6e-08
	ASGQDIPVGKR		79.66	376.54	1126.61	3	0	1.1e-07
	VEQLEFQAEAR		70.4	660.33	1318.65	2	0	1e-06
	AEVVDLIGTLAK		63.62	614.86	1227.71	2	0	5.9e-06
	QAHQDRADDPSVAETAELLYGTALLAEGGALDDPAR		61.82	934.97	3735.86	4	0.06	1.6e-06
	FAEILADR		55.17	467.75	933.49	2	0	3.9e-05
	YSDFIAWPIR		53.98	634.33	1266.64	2	0	8.7e-06
	NKDLDVDTSDLHIQIEVDKDAR		53.73	508.86	2539.25	5	0.99	9.2e-06
	ELISNASDALDK		50.34	638.32	1274.63	2	0	1.9e-05
	ASGQDIPVGK		49.08	486.76	971.5	2	0.99	3.9e-05
	ELISNASDALDKLR		47.6	515.94	1544.8	3	0.98	3.4e-05
	LTDSPACLITDAFGITPALAR		45.95	731.38	2191.12	3	0.02	4.9e-05
	ILELNPK		45.09	413.76	825.5	2	0	0.00017
	QLLDLMVHSVYSNK		40.21	549.62	1645.85	3	0	0.00017
	HPLVTGLR		32.74	446.77	891.53	2	0	0.0021
	QLLDLMVHSVYSNKDSFLR	Gln->pyro-Glu (N-term Q); Oxidation (M)	31.66	567.05	2264.16	4	1.03	0.0011
	NKDLDVDTSDLHIQIEVDKDAR		31.01	847.43	2539.28	3	1.02	0.0012
	QAHQDRADDPSVAETAELLYGTALLAEGGALDDPAR		27.77	748.37	3736.84	5	1.04	0.0025
	QLLDLMVHSVYSNKDSFLR	Gln->pyro-Glu (N-term Q)	26.62	750.06	2247.15	3	0.02	0.0032
gi|500042691	21
	VQFQSGGANSPALYLLDGMR		148.98	1062.55	2123.09	2	0.04	1.6e-14
	VQFQSGGANSPALYLLDGMR		113.77	708.69	2123.06	3	0.01	2.2e-11
	AADMWGPKEDPAWAR		109.44	567.6	1699.78	3	0	4.9e-11
	WETFLTSELPQYLSAQK		91.96	1021.03	2040.05	2	0.03	2.4e-09
	VQFQSGGANSPALYLLDGMR	Oxidation (M)	84.93	1070.54	2139.07	2	0.03	1.1e-08
	AADMWGPKEDPAWAR	Oxidation (M)	78.29	572.93	1715.77	3	0	5.6e-08
	IWVYCGNGKPSDLGGDNLPAK		60.03	751.03	2250.06	3	1	2.4e-06
	PGLPVEYLQVPSAAMGR		55.19	892.98	1783.95	2	0.02	6.7e-06
	NDPSLQVGK		53.71	479.25	956.49	2	0	4.3e-05
	NDPSLQVGKLVANNTR		50.47	575.98	1724.91	3	-0.01	1.9e-05
	AGCTTYKWETFLTSELPQYLSAQK		48.06	937.8	2810.37	3	0.04	3.1e-05
	VQFQSGGANSPALYLLDGMR	Oxidation (M)	48.04	714.36	2140.04	3	1	3.1e-05
	AADMWGPK		47.25	438.21	874.4	2	0	8.3e-05
	FLEGFVR		42.95	434.24	866.46	2	0	0.00036
	EDPAWAR		41.25	422.7	843.39	2	0	0.00032
	AGCTTYKWETFLTSELPQYLSAQK		38	703.59	2810.34	4	0.01	0.00027
	AADMWGPK	Oxidation (M)	34.89	446.21	890.4	2	0	0.0012
	LVANNTR		32.52	394.23	786.44	2	0	0.0037
	DIKVQFQSGGANSPALYLLDGMR		31.57	827.43	2479.28	3	0.03	0.0011
	FLEGFVRTSNLK		28.12	470.93	1409.76	3	-0.01	0.0023
	QVKPTGSGVVGLSMAGSSALILAAYHPDQFVYAGSLSALLDPSQGMGPSLIGLAMGDAGGYK		26.44	1216.65	6078.21	5	0.15	0.0034
gi|5031428	21
	ISYDPDPELALENTR		100.41	866.93	1731.85	2	0.02	3.9e-10
	AADALPIEQVAKR		88.29	461.26	1380.77	3	0	1.3e-08
	FLELFEKDLAPR		82.08	493.27	1476.79	3	-0.01	2e-08
	ASAEQFAPR		81.48	488.75	975.48	2	0	7.9e-08
	ITLGTSVLTPTFR		77.17	703.41	1404.81	2	0.01	8.3e-08
	VKDYVDWGLNHLVFHAPGHDQRR		74.13	552.68	2758.38	5	0	1.1e-07
	VKDYVDWGLNHLVFHAPGHDQR		56.53	651.58	2602.29	4	0.01	5e-06
	WIVASDPDEAVAK		51.52	700.86	1399.7	2	0	1.5e-05
	HSIDDPIEMEK		51.3	438.54	1312.6	3	0	3.6e-05
	FWAPLSLTAEQK		50.8	695.88	1389.74	2	0.01	2.1e-05
	AADALPIEQVAK		48.48	613.34	1224.67	2	0	0.00016
	RWIVASDPDEAVAK		47.62	519.61	1555.8	3	0	3.4e-05
	HSIDDPIEMEKAADALPIEQVAK		46.86	630.82	2519.27	4	0.01	4e-05
	FWAPLSLTAEQK		46.52	464.25	1389.72	3	-0.01	4.6e-05
	HSIDDPIEMEKAADALPIEQVAKR		45.97	669.85	2675.37	4	0.01	4.9e-05
	RFLELFEK		45.33	541.31	1080.6	2	0	0.00019
	FLELFEKDLAPR		42.41	739.41	1476.81	2	0.01	0.00011
	FLELFEK		38.41	463.25	924.49	2	0	0.0014
	VKDYVDWGLNHLVFHAPGHDQR		37.06	521.66	2603.26	5	0.98	0.00033
	VKDYVDWGLNHLVFHAPGHDQR		33.45	434.72	2602.27	6	-0.02	0.00073
	RFLELFEKDLAPR		27.58	545.31	1632.9	3	0	0.0026
gi|564987547	21
	LVYGGHTIGLALAQAAR		103.08	570.99	1709.96	3	0	2.2e-10
	LTLNIAATHHDSR		98.79	483.59	1447.75	3	0	5.5e-10
	GLVFHRFPVIGDSLYTR		92.56	659.7	1976.07	3	0.01	2.1e-09
	LTLNIAATHHDSR		87.01	362.95	1447.75	4	0	6.9e-09
	SLVYAVSDTPDER		86.23	726.36	1450.7	2	0	8.2e-09
	TEVPGPHFDPALAGSVLHSTGDVVSSAPELAR		81.49	1072.23	3213.66	3	1.05	2.3e-08
	RLVYGGHTIGLALAQAAR		80.28	467.52	1866.05	4	-0.01	3e-08
	LLPNLVTVLGWR		80.01	690.93	1379.84	2	0.01	2.2e-08
	SLVYAVSDTPDERDR		76.49	574.95	1721.82	3	0	2.3e-07
	APTGMAALR		76.07	444.24	886.47	2	0	3.8e-07
	IREGGPYFDDLSVGQVFDWAPSVTLSSGLAAAHQAILGDR		75.49	1054.8	4215.19	4	0.08	8.4e-08
	TEVPGPHFDPALAGSVLHSTGDVVSSAPELAR		75.49	804.17	3212.64	4	0.03	8.4e-08
	GLVFHRFPVIGDSLYTR		62.93	495.02	1976.05	4	-0.01	3e-06
	LLPNLVTVLGWR		62.81	460.95	1379.82	3	-0.01	2.1e-06
	FPVIGDSLYTR		55.49	634.34	1266.67	2	0	6.3e-06
	TEVVGLR		51.72	387.23	772.45	2	0	0.00012
	MITIDQADQLVLDFYR		51.19	647.67	1939.98	3	0.01	2e-05
	VKANLFYR		41.35	505.79	1009.57	2	0	0.00013
	SLVYAVSDTPDERDR		41.09	861.92	1721.83	2	0.01	0.00014
	PTEHGGVLGLR		34.41	379.21	1134.62	3	0	0.001
	TSDGYAR	Acetyl (Protein N-term)	25.27	406.19	810.36	2	0.01	0.0069
gi|656316442	21
	FVEFYGEGVAEVPLANR		88.11	948.99	1895.97	2	0.03	5.5e-09
	KAEQVALVETYAK		85.5	725.4	1448.79	2	0	9.6e-09
	LDAVPNTEKLPYSLK		83.04	563.31	1686.92	3	0	1.6e-08
	NLPTPSGNTFEWSPDSTYVR		74.25	1134.55	2267.08	2	0.03	1.1e-07
	NLLLDDVAGGYTR		70.95	703.87	1405.73	2	0.01	6.8e-07
	EAIADLGGNPEK		70.66	607.31	1212.6	2	0	7e-07
	AEPSIEIQYTPAR		68.06	737.88	1473.75	2	0.01	7.4e-07
	VGDKSYQIYR		66.79	410.22	1227.63	3	0	5.5e-07
	IDTPGEADYYR		60.06	650.3	1298.58	2	0.01	3.7e-06
	TDSVNSFGAR		58.25	527.75	1053.48	2	0.99	7.1e-06
	NYADVFKGDER		53.58	438.54	1312.61	3	0	9.5e-06
	VLAENLLR		53.28	464.28	926.55	2	0	3.1e-05
	VVMQDFTGVPCIVDLATMR		53.21	714.35	2140.04	3	0.02	1.2e-05
	WGQGAFSDFK		51.9	571.77	1141.52	2	0	3.2e-05
	VVPPGTGIVHQVNIEYLAR		48.31	688.06	2061.15	3	0.01	3e-05
	LTGEIQPGVTATDVVLTVTEMLRK		46.86	857.82	2570.44	3	0.04	9.1e-05
	KPPYFEGMPAEPEPVADISGAR		44.62	786.73	2357.15	3	0.02	6.5e-05
	AVIAESFER		26.22	511.27	1020.52	2	0	0.032
	NVEIEYQR		26.02	525.77	1049.52	2	0	0.0071
	ASKNGSDAVEFDAVVR		25.42	555.94	1664.81	3	0.99	0.0041
	GTFANIR		23.82	389.72	777.42	2	0	0.0085
gi|4566238	19
	ILVQANEAETTTASGLVIPDTAK		113.78	781.43	2341.25	3	0.02	2.1e-11
	RIPLDVSEGDTVIYSK		113.09	597.99	1790.94	3	0	2.9e-11
	IPLDVSEGDTVIYSK		110.19	818.43	1634.85	2	0.01	4.7e-11
	ILVQANEAETTTASGLVIPDTAK		104.9	1172.14	2342.27	2	1.03	1.5e-10
	EKPQEGTVVAVGPGR		89.48	762.41	1522.81	2	0	1.4e-08
	EKPQEGTVVAVGPGR		73.41	508.61	1522.81	3	0	2.6e-07
	AKVNIKPLEDK		72.11	418.92	1253.74	3	0	1.7e-07
	EKPQEGTVVAVGPGRWDDDGAK		70.37	578.54	2310.12	4	0	2.5e-07
	YNGEEYLILSAR		67.28	714.86	1427.7	2	0.99	4.9e-07
	YGGTEIKYNGEEYLILSAR		63.1	726.37	2176.08	3	1	1.2e-06
	VNIKPLEDK		56.91	352.54	1054.6	3	0	1.8e-05
	EKPQEGTVVAVGPGR	Glu->pyro-Glu (N-term E)	51.74	753.41	1504.8	2	0	1.4e-05
	DVLAVVSK		51.73	415.75	829.49	2	0	0.00011
	EKPQEGTVVAVGPGRWDDDGAK		48.68	771.05	2310.13	3	0	2.7e-05
	EKPQEGTVVAVGPGR		38.3	381.71	1522.82	4	0.01	0.0007
	YGGTEIKYNGEEYLILSAR		36.21	545.02	2176.07	4	0.98	0.00063
	WDDDGAKRIPLDVSEGDTVIYSK		33.88	645.57	2578.27	4	0.01	0.00066
	WDDDGAKRIPLDVSEGDTVIYSK		26.34	860.43	2578.28	3	0.03	0.0034
	VNIKPLEDKILVQANEAETTTASGLVIPDTAK		25.43	845.47	3377.86	4	0.03	0.013
gi|497660270	19
	GLAPGGHAAVGASQGGYGAMALAAFHPDR		116.17	677.59	2706.32	4	0.01	1.3e-11
	WHDPYVHASLLAQNNTR		103.55	674.67	2020.99	3	0	2e-10
	GLAPGGHAAVGASQGGYGAMALAAFHPDR	Oxidation (M)	95.68	681.58	2722.31	4	0	1.1e-09
	VWVWSPTNMGGDDAAMIGQAGAAMGSSR		92.62	941.77	2822.3	3	0.04	2.1e-09
	GLAPGGHAAVGASQGGYGAMALAAFHPDR	Oxidation (M)	87.9	908.77	2723.3	3	0.99	5.7e-09
	VWVWSPTNMGGDDAAMIGQAGAAMGSSR	Oxidation (M)	87.22	947.1	2838.29	3	0.03	6.6e-09
	GLAPGGHAAVGASQGGYGAMALAAFHPDR		82.28	903.12	2706.34	3	0.03	1.9e-08
	WHDPYVHASLLAQNNTR		70.97	506.25	2020.98	4	0	9.2e-07
	GISVVAPAGGAWSMYTNWEQDGSK		65.45	837.73	2510.18	3	0.02	7.3e-07
	VWVWSPTNMGGDDAAMIGQAGAAMGSSR	2 Oxidation (M)	63.32	952.43	2854.28	3	0.03	2e-06
	WKWHDPYVHASLLAQNNTR		61.16	584.8	2335.16	4	0	1.8e-06
	QWDTFLSSELPDWLAANK		54.67	707.69	2120.04	3	0.02	7.5e-06
	VWVWSPTNMGGDDAAMIGQAGAAMGSSR		45.48	706.58	2822.27	4	0.01	0.00014
	DIPVAFLAGGPHAVYLLDAFNAAPDVSNWVTAGNAMNTLGGK		43.38	1064.8	4255.19	4	1.07	8.6e-05
	EFYQQYR		37.56	517.24	1032.47	2	0	0.00069
	QWDTFLSSELPDWLAANK	Gln->pyro-Glu (N-term Q)	33.72	1052.53	2103.04	2	0.05	0.00069
	VWVWSPTNMGGDDAAMIGQAGAAMGSSR	Oxidation (M)	30.37	710.57	2838.26	4	0.01	0.0034
	GISVVAPAGGAWSMYTNWEQDGSKQWDTFLSSELPDWLAANK		28.05	1154.32	4613.26	4	1.09	0.0023
	EFYQQYR	Glu->pyro-Glu (N-term E)	24.34	508.23	1014.45	2	0	0.0088
gi|497662669	19
	TDASQESTDVDSFAVLEPR		144.07	1034	2065.98	2	0.03	3.1e-14
	ASETAENVYEGHDR		116.25	526.57	1576.68	3	0	7.2e-12
	IQQDFNASASGGKK		85.25	484.25	1449.72	3	0	1.4e-08
	WTATANDLVFGSNSVLR		70.78	926.48	1850.95	2	1.01	2.3e-07
	ISLADLIVLAGSAAVEK		70.45	557.33	1668.97	3	0	2.5e-07
	ALAEVYAQDDNQGK		67.31	761.36	1520.71	2	0	7e-07
	APLEQLLLER		65.67	591.35	1180.68	2	0	1.6e-06
	VLASGLSVPQLVK		52.44	655.91	1309.8	2	0.01	1.4e-05
	FVEDFVAAWVK		52.35	655.85	1309.68	2	0.01	1.2e-05
	DAGYEISVHFAPGR		50.11	506.91	1517.72	3	0	2e-05
	IQQDFNASASGGK		41.12	661.82	1321.63	2	0	0.00014
	NFARPGEKAPLEQLLLER		39.27	521.04	2080.14	4	0	0.00021
	APTMLVTDISLR		38.48	658.87	1315.72	2	0.01	0.00048
	VLPVLEK		37.21	399.25	796.49	2	-0.02	0.00086
	KISLADLIVLAGSAAVEK		32.52	600.03	1797.07	3	0	0.0014
	SESENPAIPSPHPK		26.24	497.25	1488.72	3	0	0.0035
	WTATANDLVFGSNSVLR		25.6	617.98	1850.93	3	0.99	0.004
	AYLLGVTGPEMTVLVGGLR		25.34	649.37	1945.08	3	0.01	0.0042
	DMGPVSR		25.29	381.19	760.36	2	0	0.026
gi|497663153	19
	TVVVGTDGSDSSMR		110.42	705.83	1409.65	2	0	4.4e-11
	LIVASAYLPQHEDAR		101.78	841.95	1681.89	2	0.01	2.9e-10
	LIVASAYLPQHEDAR		96.62	561.63	1681.88	3	0	8.7e-10
	VSGTAPIYAILRDAK		87.42	525.63	1573.88	3	0	7.9e-09
	AKTDVLIVHTTS		73.09	428.91	1283.71	3	0	2.9e-07
	TVVVGTDGSDSSMR	Oxidation (M)	72.89	713.83	1425.64	2	0	1.5e-07
	AAQIAGPDAK		69.8	471.26	940.5	2	0	1.1e-06
	NVDERPIVGAPVDALVHLAEEEQADLLVVGNVGLSTIAGR		69.52	1034.83	4135.27	4	0.08	2.1e-07
	TVVVGTDGSDSSMR		64.03	470.89	1409.66	3	0.01	9.9e-07
	VSGTAPIYAILR		59.64	630.87	1259.73	2	0	3.3e-06
	LLGSVPANVSR		57.72	556.83	1111.64	2	0	3.9e-06
	AADALREESYKVSGTAPIYAILR		56.03	624.34	2493.33	4	0	5.6e-06
	TDVLIVHTTS		50.24	543.3	1084.58	2	0	1.9e-05
	NVDERPIVGAPVDALVHLAEEEQADLLVVGNVGLSTIAGR		49.76	828.06	4135.24	5	0.05	2.4e-05
	AADALREESYK		49.46	418.21	1251.61	3	0	2.7e-05
	LIVASAYLPQHEDAR		46	421.73	1682.87	4	0.99	7.1e-05
	AKTDVLIVHTTS		36.79	642.86	1283.71	2	0	0.00035
	AADALREESYKVSGTAPIYAILR		35.26	832.12	2493.35	3	0.02	0.00049
	LLGSVPANVSRR		33.9	423.59	1267.74	3	0	0.0033
gi|497664056	19
	AGVGLDNVDVDAATER		79.54	801.4	1600.78	2	0.01	3.5e-08
	AGTDVAASVK		70.99	459.75	917.48	2	0	4.9e-07
	AVSHDGTVVNVAGTLSGPQLVEK		70.62	760.07	2277.19	3	-0.01	2.4e-07
	GGLVDEAALADAVR		68.03	678.86	1355.71	2	0	2.1e-06
	SATTVDAEVLAAAPK		63.96	722.39	1442.77	2	0.01	1e-06
	SATTVDAEVLAAAPK		54.05	481.93	1442.76	3	0	5.7e-05
	LDQDVPADVR		53.38	564.29	1126.56	2	0	3.5e-05
	GELASEDVEVLK		49.88	644.84	1287.66	2	0	2.1e-05
	MNLPVVLIADKLAESTVAALGDQVEVR		48.46	713.65	2850.58	4	0.02	2.9e-05
	LLAAVPEADALLVR		45.91	725.94	1449.87	2	0.01	5.8e-05
	LAESTVAALGDQVEVR		45.68	829.44	1656.87	2	0.01	0.00094
	GINLVINYVDQPGALGK		45.65	886	1769.99	2	0.02	6.6e-05
	IGTLLGSAGVNIQAAQLSEDAEGPGATILLR		42.46	759.67	3034.65	4	0.02	0.0001
	GVLVVNAPTSNIHSAAEHALALLLAAAR		42	695.65	2778.57	4	0.02	0.00023
	IGTLLGSAGVNIQAAQLSEDAEGPGATILLR		37.48	1012.57	3034.68	3	0.05	0.00031
	ADFISVHLPK		35.08	376.21	1125.61	3	-0.01	0.00052
	TVGVVGLGR		29.62	429.76	857.5	2	0.99	0.009
	LSAFGTHLIAYDPYVSPAR		28.22	693.36	2077.06	3	0	0.0023
	WVDGPDREK		27.31	367.85	1100.53	3	0	0.0027
gi|497665032	19
	LDHGVDHDAHQSATFIQR		98.78	683	2045.97	3	0	5.5e-10
	LDHGVDHDAHQSATFIQR		97.99	512.75	2046.96	4	1	6.5e-10
	ITCDRLDHGVDHDAHQSATFIQR		97.33	537.05	2680.22	5	-0.01	7.5e-10
	LDHGVDHDAHQSATFIQR		77.78	410.2	2045.96	5	0	5.1e-08
	GTSEGQSLQFLGAAVDHYCPEHIDVVQAAGR		66.11	826.15	3300.56	4	0.03	6.3e-07
	TPAPPSDYDAPFK		62.67	703.34	1404.66	2	0	1.3e-06
	GTSEGQSLQFLGAAVDHYCPEHIDVVQAAGR		61.57	661.11	3300.54	5	0.01	1.7e-06
	NTVNGFGIYQPQDQLAWLGK		61.09	750.72	2249.13	3	1	1.9e-06
	ITCDRLDHGVDHDAHQSATFIQR		59.99	447.71	2680.21	6	-0.01	2.4e-06
	GTSEGQSLQFLGAAVDHYCPEHIDVVQAAGR		55.03	1101.2	3300.58	3	0.05	6.9e-06
	NTVNGFGIYQPQDQLAWLGK		50.45	1125.59	2249.16	2	1.03	1.9e-05
	NLPRGTSEGQSLQFLGAAVDHYCPEHIDVVQAAGR		41.36	757.37	3781.83	5	1.02	0.00013
	LDHGVDHDAHQSATFIQRNLPR		39.32	506.25	2526.24	5	-0.01	0.00021
	TPAPPSDYDAPFKNTVNGFGIYQPQDQLAWLGK		37.66	909.96	3635.81	4	1.03	0.00029
	ITCDRLDHGVDHDAHQSATFIQRNLPR		36.16	633.11	3160.5	5	-0.01	0.00041
	ITCDRLDHGVDHDAHQSATFIQR		29.28	671.31	2681.21	4	0.99	0.0018
	NLPRGTSEGQSLQFLGAAVDHYCPEHIDVVQAAGR		29.02	946.22	3780.85	4	0.04	0.0019
	ITCDRLDHGVDHDAHQSATFIQRNLPR		26.68	791.38	3161.5	4	1	0.0031
	ITCDRLDHGVDHDAHQSATFIQRNLPR		26.37	527.76	3160.49	6	-0.02	0.0034
gi|489970131	18
	GFHVNYSAPPLNQVQAGPSVQYAR		108.71	867.45	2599.31	3	0.02	6.4e-11
	ANMANALHPNAILSIHADGGPPSGR		86.89	827.76	2480.25	3	0.01	7.1e-09
	NPADSALMESAEGR		82.66	724.33	1446.65	2	0.01	2.3e-08
	ANDTGLGPCVDER		75.34	696.8	1391.58	2	0	3.4e-08
	ANMANALHPNAILSIHADGGPPSGR		71.55	621.07	2480.23	4	0	2e-07
	GGTKDCQASGTATNTGYQEHTFTWDTALR		71.21	791.85	3163.39	4	1.01	1.5e-07
	AELTALGVR		63.62	465.27	928.53	2	0	6.5e-06
	GVAGFLGSQGQAR		63.16	624.33	1246.64	2	0	8.4e-06
	QKYADAMVR	Oxidation (M)	58.99	366.52	1096.54	3	0.01	8.6e-06
	DCQASGTATNTGYQEHTFTWDTALR		53.06	940.75	2819.22	3	0.03	9.1e-06
	QKYADAMVR		51.29	361.19	1080.54	3	0	7.4e-05
	VRAELTALGVR		46.14	395.57	1183.7	3	0	0.00024
	YADAMVR		43.03	413.2	824.39	2	0	0.0002
	QKYADAMVR	Gln->pyro-Glu (N-term Q)	37.33	532.76	1063.51	2	0	0.0004
	VRAELTALGVR		36.2	592.86	1183.7	2	0	0.0023
	YADAMVR	Oxidation (M)	36	421.2	840.38	2	0	0.00087
	GFHVNYSAPPLNQVQAGPSVQYAR		28.2	651.08	2600.29	4	0.99	0.0023
	DCQASGTATNTGYQEHTFTWDTALR		26.4	705.81	2819.21	4	0.02	0.003
gi|489972857	18
	VPIPTGSVTDLTAELK		111.66	820.97	1639.92	2	0.02	3.4e-11
	LPYDVSLEGEDTIVVGPAK		83.95	1001.54	2001.06	2	0.03	1.3e-08
	VVSWYDNEWGYSNR		79.86	887.9	1773.79	2	0.02	4.4e-08
	LVDLVALVGK		70.42	513.83	1025.65	2	0	3.9e-07
	YYDAPIVSSDIVTDPHSSIFDSGLTK		67.98	943.14	2826.4	3	0.04	4.2e-07
	VLDDEFGIVR		66.74	581.81	1161.6	2	0	3.1e-06
	LPYDVSLEGEDTIVVGPAK		62.64	668.02	2001.04	3	0.01	1.3e-06
	EGPAALPWGDLGVDVVVESTGLFTNAAK		60.84	938.5	2812.48	3	0.05	2e-06
	AAALNIVPTSTGAAK		59.47	692.89	1383.78	2	0	2.7e-06
	KPASVEDINAAFK		56.95	463.91	1388.72	3	-0.01	6.8e-06
	AIGLVMPNLK		54.87	528.32	1054.62	2	0	2.8e-05
	VPIPTGSVTDLTAELKKPASVEDINAAFK		52.2	753.67	3010.64	4	0.02	1.3e-05
	LDGYALR		47.66	404.22	806.43	2	0	0.0002
	AIGLVMPNLK	Oxidation (M)	40.87	536.32	1070.62	2	0	0.0013
	FDSILGR		39.45	404.22	806.43	2	0	0.00074
	VVSWYDNEWGYSNR		35.84	592.27	1773.77	3	0	0.00083
	FDSILGRLPYDVSLEGEDTIVVGPAK		33.01	930.84	2789.49	3	0.04	0.0008
	GLMTTIHAYTQDQNLQDGPHK		28.46	592.79	2367.13	4	0	0.0021
gi|489974104	18
	ASEDKILAGIR		80.75	391.56	1171.65	3	0	1.4e-07
	ALEIQAPSVVQR		72.04	655.88	1309.74	2	0	5.7e-07
	QSVKEPLQTGIK		68.47	443.26	1326.75	3	0	3.8e-07
	TGEVLSVPVGDAFLGR		67.88	808.94	1615.87	2	0.02	4.5e-07
	LSDEAAEELEK		62.63	617.3	1232.58	2	0	1.9e-06
	LDLSQFR		54.91	439.74	877.46	2	0	4.3e-05
	EAYPGDVFYLHSR		54.57	518.58	1552.73	3	0	7.6e-06
	ASEDKILAGIRDTQK		50.77	548.97	1643.88	3	-0.01	0.00011
	QSVKEPLQTGIK	Gln->pyro-Glu (N-term Q)	48.59	655.87	1309.73	2	0	3e-05
	AIDAMTPIGR		45.31	522.78	1043.54	2	0	0.00039
	RTGEVLSVPVGDAFLGR		44.44	591.66	1771.96	3	0	6.8e-05
	RFETELLDHMR		34.57	482.91	1445.7	3	0	0.0035
	GFAATGGASVVPDEHVEALDEEELEKESVK		34.33	1048.19	3141.54	3	0.04	0.0006
	FETELLDHMR		29.66	430.88	1289.6	3	0	0.0017
	QLIIGDR		28.99	407.74	813.47	2	0	0.011
	KGFAATGGASVVPDEHVEALDEEELEKESVK		28.69	818.41	3269.62	4	0.02	0.002
	EPLQTGIK		27.21	443.25	884.49	2	0	0.019
	LVELLKQPQYQPMPVEEQVVSIFLGTGGHLDSVPVEDVR		25.72	1087.35	4345.36	4	0.09	0.0063
gi|497660031	18
	HGSSIYSSNAQVVVYK		119.09	869.95	1737.88	2	0.01	6.8e-12
	HGSSIYSSNAQVVVYK		86.46	580.3	1737.87	3	0	7.8e-09
	HVIATSGPDKYLVSLAVTTDR		83.95	748.41	2242.21	3	0.01	1.6e-08
	WTQVPDPNVPDAFAVIADR		83.84	1056.05	2110.09	2	0.04	1.4e-08
	WTQVPDPNVPDAFAVIADR		75.15	704.36	2110.06	3	0.01	9e-08
	YLAAPQATTAATQVTPATPGTPGPAPAPAQAPAPAPATSGTIR		70.11	1003.04	4008.13	4	1.06	2.7e-07
	LVGNFDPR		45.09	459.25	916.48	2	0	0.00043
	EAITHGYVDSQK		39.21	674.84	1347.66	2	1.01	0.00089
	ALDITLPMPAR		37.49	599.34	1196.66	2	0	0.00031
	RHVIATSGPDKYLVSLAVTTDR		37.27	600.58	2398.3	4	0	0.00041
	GVKFEAQKPQGFK		37.17	488.6	1462.79	3	0	0.00033
	RHVIATSGPDKYLVSLAVTTDR		36.83	800.44	2398.31	3	0.01	0.00035
	AVAVADAPATDAIVNGFR		36.02	586.97	1757.9	3	0.99	0.00042
	ALDITLPMPAR	Oxidation (M)	35.06	607.34	1212.66	2	0	0.0018
	EAITHGYVDSQK		32.54	449.89	1346.65	3	0	0.00089
	GVKFEAQKPQGFK		30.35	366.71	1462.79	4	0	0.0014
	HVIATSGPDKYLVSLAVTTDR		29.41	561.56	2242.19	4	0	0.002
	FEAQKPQGFK		29.34	393.88	1178.61	3	0	0.0051
gi|497663790	18
	AGGDTSPLGAR		84.3	501.26	1000.5	2	0	3.5e-08
	LGAPVGDQAVDGDVISQQFTGGK		78.35	753.72	2258.13	3	0.01	4.5e-08
	AAGGPGGPLGAK		72.42	476.77	951.52	2	0	4e-07
	LGAPVGDQAVDGDVISQQFTGGK		69.63	1130.08	2258.15	2	0.03	3e-07
	QGGPTPVGGDGIVQNFAGGK		66.66	928.47	1854.93	2	0.01	5.6e-07
	FSGGQVSWNR		66.27	569.28	1136.54	2	0	2e-06
	LGSSGGVLGVPVGDETYTGEVSTQK		64.21	813.08	2436.22	3	0.02	9.5e-07
	VVTFSASDKPVIFWTPEHGAHVVR		59.71	536.69	2678.39	5	-0.01	2.5e-06
	QFSTEPPGLADQLK		56.72	765.9	1529.78	2	0.01	3.2e-05
	VVTFSASDKPVIFWTPEHGAHVVR		41.46	670.85	2679.37	4	0.97	0.00013
	MFFTPATGAK		34.54	535.77	1069.53	2	0	0.00058
	LGSSGGVLGVPVGDETYTGEVSTQK		34.21	1219.13	2436.25	2	0.05	0.00062
	QGGPTPVGGDGIVQNFAGGK		32.37	619.32	1854.92	3	0	0.00092
	KGDVYPVGDGFALDFDGGK		32.25	653.33	1956.97	3	1.05	0.0045
	GLQVAIDPTAAINTAWR		32.07	899	1795.98	2	0.02	0.00098
	FAYGPILDKYESLGGPAGSDLGFPAINEVPGLAGPDSR		30.31	962.75	3846.97	4	0.06	0.0014
	GAINSAWDK		29.68	481.24	960.47	2	0	0.0016
	VFFTPATGANALESDILAK		28.37	983.04	1964.06	2	0.03	0.0022
gi|564987942	18
	VEIADIDKR		79.43	353.53	1057.58	3	0	1.9e-07
	ALSAEVAVVPR		76.57	556.33	1110.64	2	0	1.6e-07
	VPVDKIGEVIGPK		66.23	450.94	1349.79	3	0	7.3e-07
	INAIANPQLPTVGER		61.44	796.95	1591.88	2	0.01	1.7e-06
	MAQQIDSLGPETTKR		61.34	558.95	1673.83	3	-0.01	1.8e-06
	VEDVVNVGDKLR		56.91	448.25	1341.72	3	0	4.6e-06
	IAKVEDVVNVGDKLR		56.57	414.49	1653.93	4	-0.01	1.5e-05
	VEDVVNVGDK		54.63	537.28	1072.54	2	0	3e-05
	ALVPVLPSLEDFPYAIR		48.87	634.03	1899.06	3	0.01	2.6e-05
	SPKEHFDFFPLTVDVEER		45.89	548.77	2191.06	4	0.01	5e-05
	FLGTVVK		45.12	382.24	762.46	2	0	0.00013
	VEDVVNVGDKLR		40.7	671.87	1341.72	2	0	0.00015
	IGEVIGPK		35.33	406.75	811.48	2	0	0.0019
	LRVEIADIDKR		32.58	443.26	1326.76	3	0	0.00088
	AVFDMVVAGR		31.08	532.78	1063.55	2	0	0.0012
	VEIADIDKR		30.03	529.8	1057.58	2	0	0.0015
	IAKVEDVVNVGDK		26.19	462.93	1385.76	3	1	0.025
	VTTIRVPVDK		24.44	376.56	1126.67	3	0	0.013
gi|727253996	18
	AIDLCSDGDPVCVVGGR		99.18	884.39	1766.77	2	0.02	3.3e-10
	GTAEPPGLGAVGDALFAALQPALGNR		94.15	821.78	2462.32	3	0.03	1.5e-09
	LVLGGFSQGAAAVSMLAGVPPVGQR		93.26	794.78	2381.31	3	0.02	1.8e-09
	DRDAHHVYEDPPYPAQAAGFIAGRV		92.59	688.84	2751.33	4	0.01	2.1e-09
	IGNFGSAPPLDPGLASK		87.12	820.94	1639.87	2	0.02	7.8e-09
	FNTPLSTTGAFAGR		85.53	720.37	1438.73	2	0.01	1.8e-08
	IAAVAVFGNPGNR		78.44	643.36	1284.7	2	0	2.2e-07
	DRDAHHVYEDPPYPAQAAGFIAGR		75.79	664.07	2652.25	4	0.01	7.8e-08
	DAHHVYEDPPYPAQAAGFIAGRV		60.58	621.05	2480.19	4	0	2.1e-06
	LVLGGFSQGAAAVSMLAGVPPVGQR	Oxidation (M)	56.9	800.11	2397.31	3	0.02	4.6e-06
	DRDAHHVYEDPPYPAQAAGFIAGRV		40.45	551.27	2751.31	5	-0.01	0.00016
	IAAVAVFGNPGNRFNTPLSTTGAFAGR		39.09	677.61	2706.4	4	0.99	0.00022
	IAAVAVFGNPGNRFNTPLSTTGAFAGR		38.11	903.14	2706.41	3	1.01	0.00027
	DHIAEMVDRCPSTR		38.05	419.69	1674.75	4	0.02	0.00067
	LVLGGFSQGAAAVSMLAGVPPVGQR		37.82	596.33	2381.29	4	0	0.00086
	AIDLCSDGDPVCVVGGR		34.65	589.92	1766.74	3	0	0.0006
	DHIAEMVDR		29.41	543.26	1084.5	2	0	0.0017
	DRDAHHVYEDPPYPAQAAGFIAGRV		23.59	918.12	2751.34	3	0.03	0.0061
gi|489971186	17
	AQAASLEAEHQAIIR		137.43	536.62	1606.84	3	0	2.4e-13
	SINYQFGDVDAHGALIR	Acetyl (Protein N-term)	125.55	959.49	1916.96	2	0.02	1.7e-12
	SINYQFGDVDAHGALIR		96.53	625.98	1874.93	3	0	8.9e-10
	NFQVIYEQANAHGQK		92.51	582.96	1745.85	3	0	2.1e-09
	DVLAAGDFWGGAGSVACQEFITQLGR		92.13	905.44	2713.31	3	0.05	2.3e-09
	SINYQFGDVDAHGALIR	Acetyl (Protein N-term)	83.27	640.32	1917.93	3	0.99	1.6e-08
	AQAASLEAEHQAIIR		79.71	804.43	1606.85	2	0	1.1e-07
	VQTAGSNMASTDSAVGSSWA		71.67	963.93	1925.86	2	0.01	3.2e-07
	MSINYQFGDVDAHGALIR		68.53	1003.99	2005.97	2	0	3.8e-07
	AQAASLEAEHQAIIRDVLAAGDFWGGAGSVACQEFITQLGR		56.82	1076.55	4302.19	4	0.09	4.7e-06
	SINYQFGDVDAHGALIR		55.71	938.48	1874.95	2	0.02	6e-06
	MSINYQFGDVDAHGALIR		50.62	670	2006.98	3	1.01	1.8e-05
	VQTAGSNMASTDSAVGSSWA	Oxidation (M)	46.4	648.29	1941.84	3	0	6.2e-05
	AQAASLEAEHQAIIRDVLAAGDFWGGAGSVACQEFITQLGR		37.61	718.03	4302.13	6	0.04	0.001
	VQTAGSNMASTDSAVGSSWA	Oxidation (M)	35.73	971.93	1941.85	2	0.01	0.00091
	MSINYQFGDVDAHGALIR	Oxidation (M)	28.14	1012.5	2022.99	2	1.02	0.0023
	NFQVIYEQANAHGQK		25.27	874.43	1746.84	2	0.99	0.0087
gi|489974356	17
	AAVPSGASTGEHEAVELR		101.34	594.3	1779.88	3	0	3.2e-10
	AAVPSGASTGEHEAVELRDGGER		80.4	574.53	2294.09	4	0	2.9e-08
	AAADSAELPLFR		76.89	630.83	1259.65	2	0	6.2e-08
	VQLVGDDVFVTNPER		76.78	844.44	1686.87	2	0.02	6.3e-08
	AVQAVLDEIGPAVIGLNADDQR		69.29	755.41	2263.2	3	0.02	3.2e-07
	IEEALGDAAR		66.85	522.77	1043.53	2	0	1.9e-06
	YAGDLAFPR		66.8	505.26	1008.5	2	0	1.9e-06
	VNQIGTLTETLDAVALAHHSGYR		59.85	617.32	2465.27	4	0	2.4e-06
	LVDQALVDLDGTPDKSR		57.11	614.66	1840.95	3	0	2.8e-05
	PIIEQVGAR		56.68	491.79	981.56	2	0	1.2e-05
	VQLVGDDVFVTNPERLEEGIEK		54.92	829.44	2485.29	3	0.02	7.1e-06
	GVANALLVK		45.69	442.78	883.55	2	0	0.00018
	GNPTVEVEIALTDGTFAR		43.77	945.47	1888.93	2	-0.03	7.9e-05
	AIESAGFK		39.07	411.72	821.43	2	0	0.00071
	WGAEVYHSLK		27.64	397.2	1188.59	3	0	0.0026
	MPIIEQVGAR		26.31	557.31	1112.6	2	0	0.0074
	LVDQALVDLDGTPDK		23.75	799.93	1597.84	2	0.02	0.0059
gi|497659989	17
	ALGWTGILDKGPDVDAGGAQSHR		115.36	581.05	2320.15	4	0	1.5e-11
	EVPDVSSLSYSDAVTK		97.56	848.92	1695.83	2	0.01	7.1e-10
	VIGTNPPANQTSAITNVITLIVGSGPETK		83.05	964.88	2891.61	3	0.05	1.9e-08
	GNQFIMPDLSGMFWTDAEPR		80.99	771.36	2311.06	3	0.02	2.5e-08
	QANSPSTPELLGK		62.56	671.36	1340.7	2	0	1.4e-06
	VVYQNPPAGAGVNRDGIITLK		61.74	728.07	2181.2	3	0.01	1.6e-06
	VVYQNPPAGAGVNR		56.34	721.38	1440.75	2	0	7e-06
	DGIITLK		56.29	380.23	758.45	2	0	4.1e-05
	ITQVQVDSPRPVGEVIGTNPPK		56.06	778.1	2331.27	3	1.01	5.5e-06
	QVPDIAGQTVDIAQK		55.66	791.93	1581.84	2	0.01	6e-06
	GQTVPVDSVIELQVSK		52.01	849.98	1697.94	2	0.02	1.3e-05
	NLTVYGFTK		46.84	521.78	1041.55	2	0	0.00021
	VVYQNPPAGAGVNR		43.23	481.26	1440.75	3	0	8.8e-05
	QVPDIAGQTVDIAQK	Gln->pyro-Glu (N-term Q)	34.38	783.42	1564.83	2	0.02	0.0006
	FKQANSPSTPELLGK		32.97	539.95	1616.84	3	0.98	0.00081
	ALGWTGILDKGPDVDAGGAQSHR		32.14	774.73	2321.17	3	1.02	0.00097
	VVYQNPPAGAGVNRDGIITLK		24.95	1091.61	2181.21	2	0.02	0.0046
gi|497662579	17
	IVEVIDSDYQGFGPGGLVEDLK		100.61	784.07	2349.2	3	0.02	3.7e-10
	IAVVSDKEWVAHTLHALAWMVPGELAVFGLGELER		78.84	961.78	3843.09	4	0.07	4.7e-08
	MIEMLPDMPPGVTGVR		76.95	871.95	1741.88	2	0.02	8.5e-08
	LGLGAVLPHHSAFR		66.04	369.46	1473.81	4	-0.01	6.4e-07
	LGLGAVLPHHSAFR		62.81	492.28	1473.82	3	0	1.3e-06
	LGLGAVLPHHSAFRR		60.67	408.49	1629.92	4	-0.01	2e-06
	LGLGAVLPHHSAFRR		57.56	544.31	1629.92	3	0	4e-06
	IVEVIDSDYQGFGPGGLVEDLKLGLGAVLPHHSAFR		57.39	762.01	3805.03	5	0.04	8.1e-06
	IVEVIDSDYQGFGPGGLVEDLKLGLGAVLPHHSAFR		56.85	635.17	3805	6	0.02	4.7e-06
	QWAAGADS		46.94	403.68	805.35	2	1.01	7.3e-05
	MIEMLPDMPPGVTGVR		39.35	581.96	1742.85	3	0.99	0.0002
	IAVVSDKEWVAHTLHALAWMVPGELAVFGLGELER		38.12	641.51	3843.04	6	0.02	0.00027
	LSGQELR		35.61	401.72	801.43	2	0	0.0042
	EVRPTLEKSLK		34.42	433.93	1298.75	3	0	0.00059
	MIEMLPDMPPGVTGVR	2 Oxidation (M)	31.36	888.44	1774.87	2	1.02	0.0011
	MIEMLPDMPPGVTGVR	Oxidation (M)	26.01	586.96	1757.86	3	0	0.0036
	MIEMLPDMPPGVTGVR	Oxidation (M)	25.45	879.94	1757.87	2	0.02	0.0041
gi|497665530	17
	QGQILEPEADAQAR		118.23	763.38	1524.76	2	0	1.6e-11
	LARPGAVIVADNVIR		90.86	521.98	1562.92	3	0	3.4e-09
	LDTAVIQTVGAK		80.29	608.35	1214.69	2	0	6.7e-08
	QTLQAMGEHPR	Gln->pyro-Glu (N-term Q)	67	625.8	1249.59	2	0	7.6e-07
	QTLQAMGEHPR		66.12	634.31	1266.61	2	0	2.2e-06
	FLSLLATAMGAR		64.17	625.85	1249.69	2	0	2.3e-06
	HWDGFAFAVVR		63.12	435.55	1303.64	3	-0.01	1.3e-06
	LARPGAVIVADNVIR		61.79	782.47	1562.93	2	0.01	2.1e-06
	QTLQAMGEHPRLDTAVIQTVGAK		58.12	822.11	2463.31	3	0.02	3.5e-06
	PGAVIVADNVIR		57.83	612.36	1222.7	2	0	3.8e-06
	QTLQAMGEHPRLDTAVIQTVGAK		54.43	616.83	2463.29	4	0	7.9e-06
	QGQILEPEADAQAR	Gln->pyro-Glu (N-term Q)	53.46	754.87	1507.73	2	0	9.7e-06
	VVTLEYELK		48.16	547.31	1092.61	2	0	3e-05
	QTLQAMGEHPRLDTAVIQTVGAK	Gln->pyro-Glu (N-term Q)	46.73	816.44	2446.29	3	0.02	4.1e-05
	QTLQAMGEHPRLDTAVIQTVGAK	Oxidation (M)	40.88	620.83	2479.28	4	0	0.00015
	QTLQAMGEHPR	Oxidation (M)	36.01	428.55	1282.61	3	0.01	0.0014
	QGQILEPEADAQAR		29.84	509.26	1524.75	3	0	0.0016
gi|497665758	17
	GFIAALDQSGGSTPK		96.64	724.88	1447.74	2	0.01	1.1e-09
	LSLPTEANFYRPLIEHPK		84.48	532.04	2124.13	4	-0.01	1.2e-08
	NAGLIASFSR		71.5	518.28	1034.55	2	0	8.6e-07
	QLDSVPDGQR		70.04	557.78	1113.54	2	0	2.7e-07
	LYGIEDSAYSSEK		69.89	731.36	1460.7	2	0.03	2.8e-07
	IITSPAFTGDR		68.11	589.31	1176.61	2	0	2.2e-06
	VVALSGGYSR		56.44	504.78	1007.54	2	0	5.1e-06
	AEGILRDEITK		56.15	415.57	1243.68	3	0	1.8e-05
	AIQSIYDASVAG		43.28	598.31	1194.6	2	1	8.7e-05
	ALTEGLTVDQSDEQFNATLDK		41.72	1148.07	2294.13	2	0.04	0.00012
	SVIGGANPAGIAAVVAQQFELAHQVLSHGLVPIIEPEVTISIADKPK		39.84	957.75	4783.72	5	0.09	0.0001
	LYGIEDSAYSSEKEMFDLIHQMR		38.69	691.33	2761.29	4	0.01	0.00024
	EEANELLAK		36.3	508.77	1015.52	2	0	0.0025
	VVALSGGYSREEANELLAK		33.1	669.36	2005.05	3	0	0.00079
	IDKGLAEASDDVQLMKPIPGLDELLQR		30.17	741.9	2963.59	4	0.02	0.0015
	GVVPILK		28.48	363.25	724.48	2	0	0.0018
	GFIAALDQSGGSTPK		27.86	483.58	1447.73	3	-0.01	0.0024
gi|239938886	16
	GGSGGSHGGGSGFGGESGGSYGGGEEASGSGGGYGGGSGK		98.43	1075.1	3222.27	3	0	1.4e-10
	GGSGGSYGGGGSGGGYGGGSGSR		96.83	597.91	1790.71	3	-0.01	2.1e-10
	SGGGGGGGLGSGGSIR		88.72	616.8	1231.59	2	0	4.8e-09
	FSSSSGYGGGSSR		71.59	618.27	1234.52	2	0	1.2e-07
	QGVDADINGLR		64.81	579.3	1156.59	2	0	1.4e-06
	EIETYHNLLEGGQEDFESSGAGK		63.21	837.39	2509.14	3	0.01	1.2e-06
	TLLDIDNTR		55.4	530.78	1059.55	2	0	4e-05
	IKFEMEQNLR	Oxidation (M)	49.49	441.9	1322.67	3	0	2.3e-05
	HGVQELEIELQSQLSK		48.56	613.33	1836.96	3	0	2.8e-05
	GGGGSFGYSYGGGSGGGFSASSLGGGFGGGSR		39.55	902.41	2704.19	3	0.04	0.00032
	STMQELNSR		33.68	533.76	1065.5	2	1	0.00075
	QEYEQLIAK		33.4	561.28	1120.55	2	-0.03	0.00074
	HGVQELEIELQSQLSKK		31.56	656.02	1965.05	3	0	0.0011
	MTLDDFR		30.48	449.21	896.4	2	0	0.003
	MTLDDFR	Oxidation (M)	28.99	457.21	912.4	2	0	0.0038
	HGVQELEIELQSQLSKK		23.77	492.27	1965.05	4	0	0.0059
gi|489969313	16
	GGTNLSQVLKDAETDEVLGK		119.47	692.36	2074.06	3	1.01	6.3e-12
	RGGTNLSQVLKDAETDEVLGK		86.58	558.3	2229.16	4	0	7.6e-09
	AQEIMTELEIAPTR		85.6	801.42	1600.83	2	0.02	9.4e-09
	MKVSALLEALPK		75.92	433.93	1298.75	3	-0.01	2.4e-07
	VSALLEALPK		72.42	520.82	1039.63	2	0	3.9e-07
	GGTNLSQVLKDAETDEVLGK		72.1	1037.55	2073.09	2	0.03	1.7e-07
	AQEIMTELEIAPTRR		66.85	586.65	1756.91	3	0	5.4e-07
	MKVSALLEALPK		53.56	650.39	1298.77	2	0.01	9.5e-06
	ALPQLTDEQR		53.07	585.81	1169.61	2	0	4e-05
	GGTNLSQVLK		51.89	508.79	1015.57	2	0	0.00011
	ALPQLTDEQR	Acetyl (Protein N-term)	40.41	606.82	1211.62	2	0	0.0021
	DAETDEVLGK		35.33	538.76	1075.51	2	0	0.0011
	MKVSALLEALPK	Oxidation (M)	28.42	439.26	1314.75	3	-0.01	0.013
	RGGTNLSQVLKDAETDEVLGK		26.96	744.07	2229.18	3	0.02	0.003
	VKAQEIMTELEIAPTRR		25.57	497.03	1984.07	4	-0.01	0.004
	AQEIMTELEIAPTRR	Oxidation (M)	23.76	591.98	1772.91	3	0	0.0059
gi|489971349	16
	EQAEYIGVDVDGPYK		90.15	841.91	1681.8	2	0.01	3.5e-09
	VADLSLADYGR		83.96	590.3	1178.59	2	0	5e-08
	RVEDVIGEADIVITATGNKDIITLEHMK		83.36	770.92	3079.65	4	0.03	1.5e-08
	EQAEYIGVDVDGPYKADHYRY		78.7	830.06	2487.15	3	0.01	4.2e-08
	AILGNIGHFDNEIQIAR		68.81	627.67	1879.99	3	0	3.5e-07
	IHVEALGGELTK		67.08	422.91	1265.7	3	0	5.1e-07
	VTVTEIDPINALQALMEGYNVK		66.03	806.77	2417.28	3	0.03	6.4e-07
	EQAEYIGVDVDGPYKADHYRY		51.4	622.79	2487.14	4	0	3.5e-05
	GVTEETTTGVLR		49.86	631.83	1261.64	2	-0.01	2.1e-05
	GTDVLIGGK		41.45	430.25	858.48	2	0	0.00021
	TNIRPQVDLWTFPDTGK		31.87	663.35	1987.02	3	0.01	0.001
	GVPVFAWK		31.1	452.26	902.5	2	0	0.014
	VFLNLLR		29.84	437.78	873.54	2	0	0.004
	SIIVLSEGR		28.75	487.29	972.56	2	0	0.0026
	VADLSLADYGRR		26.83	445.9	1334.69	3	0	0.003
	ISESIKGVTEETTTGVLR		26.53	960.52	1919.03	2	0.01	0.0032
gi|489972642	16
	FAIYLGDLGTDTAAR		94.33	792.41	1582.81	2	0.02	4.6e-09
	GAESAAPLGVAAASSAFQR		93.5	587.64	1759.89	3	0	1.7e-09
	GRGAESAAPLGVAAASSAFQR		72.12	658.68	1973.01	3	0	1.7e-07
	GRGAESAAPLGVAAASSAFQR		71.57	987.52	1973.02	2	0.02	1.9e-07
	VIEVVYGSAVR		71.32	596.34	1190.67	2	0	2.1e-07
	EILADVPTPDNAVLLAVSPDQK		66.46	1153.14	2304.27	2	0.05	5.9e-07
	VIEVVYGSAVR		66.03	397.89	1190.66	3	-0.01	1.8e-06
	AREILADVPTPDNAVLLAVSPDQKVIEVVYGSAVR		62.31	927.03	3704.08	4	0.06	1.1e-06
	GDLVDGLVSAIR		62.16	607.84	1213.67	2	0	9e-06
	GRGAESAAPLGVAAASSAFQR		54.49	494.26	1973	4	-0.01	7.8e-06
	AREILADVPTPDNAVLLAVSPDQK		54.37	844.8	2531.39	3	0.03	8e-06
	VLSAGISPA		31.72	407.74	813.46	2	0	0.0014
	ARGEVATREPAELPNGWVITTSGR		31.6	642.84	2567.31	4	0.99	0.0011
	ISGVTEPGELSVHYPFPIKDLVAIDDALK		30.08	781.68	3122.68	4	0.03	0.0015
	AREILADVPTPDNAVLLAVSPDQK		29.81	633.85	2531.36	4	0.01	0.0016
	ISGVTEPGELSVHYPFPIKDLVAIDDALK		23.74	1042.25	3123.74	3	1.08	0.018
gi|489973146	16
	AVEASGGGIVKGPYDDAHER		128.46	676.66	2026.97	3	0	9e-13
	AVEASGGGIVKGPYDDAHER		123.02	507.75	2026.97	4	0	2.9e-12
	MIILSTDDLDESIR		110.98	810.92	1619.82	2	0.02	3.9e-11
	FYSETLGMPLK		74.55	643.33	1284.65	2	0	1e-07
	AVEASGGGIVK		74.46	494.28	986.54	2	0	2e-07
	FRDGAHFAALDAGPVTLALATAVDHPIPGQVVVGIK		66.02	725.6	3622.99	5	0.02	9.5e-07
	MIILSTDDLDESIR		54	540.94	1619.8	3	0	8.8e-06
	AVEASGGGIVKGPYDDAHERR		53.78	546.77	2183.07	4	-0.01	9.1e-06
	FRDGAHFAALDAGPVTLALATAVDHPIPGQVVVGIK		51.09	907.01	3624.02	4	1.06	1.8e-05
	FYSETLGMPLK	Oxidation (M)	42.41	651.33	1300.64	2	0	0.00011
	AVVYDNKGNGLVFYKPLGR		40.28	704.38	2110.13	3	0.99	0.00017
	MIILSTDDLDESIR	Oxidation (M)	37.31	818.91	1635.81	2	0	0.00032
	DGAHFAALDAGPVTLALATAVDHPIPGQVVVGIK		33.86	830.97	3319.84	4	0.05	0.0017
	AVVYDNKGNGLVFYKPLGR		30.01	528.54	2110.12	4	0.98	0.0015
	GNGLVFYKPLGR		27.5	441.24	1320.71	3	0.98	0.0026
	FRDGAHFAALDAGPVTLALATAVDHPIPGQVVVGIK		23.56	604.83	3622.96	6	0	0.019
gi|497660310	16
	MMGVDDDDADER		88.82	684.76	1367.5	2	0	1.3e-09
	QGALPSGIGKPGSAPGHGQYL		82.53	664.68	1991.03	3	0	1.8e-08
	SLTDLVEQPAK		82.39	600.83	1199.64	2	0	3.1e-08
	AAPLDDASR		61.31	458.23	914.45	2	0	1.8e-06
	LTLPFNEDAAPSDAELR		61.06	620.31	1857.92	3	0	2.2e-06
	QGALPSGIGKPGSAPGHGQYL	Gln->pyro-Glu (N-term Q)	52.06	988.01	1974.02	2	0.02	1.3e-05
	QLLEEVR	Gln->pyro-Glu (N-term Q)	48.74	435.24	868.46	2	0	8.6e-05
	STRNDDDGVEVIGGVDPR		48.58	634.64	1900.9	3	1.01	0.00011
	QLLEEVR		46.31	443.75	885.49	2	0	0.00022
	LREIHATSIR		44.39	399.24	1194.69	3	0	6.9e-05
	NDDDGVEVIGGVDPR		42.99	778.87	1555.72	2	0.01	9.3e-05
	ELEEGLAPELR		38.74	628.33	1254.65	2	0	0.00023
	EELDRLTLPFNEDAAPSDAELR		37.97	834.42	2500.23	3	0.02	0.00027
	LTLPFNEDAAPSDAELR		34	930.48	1858.94	2	1.03	0.00065
	ELEEGLAPELREELDRLTLPFNEDAAPSDAELR		29.06	935.23	3736.89	4	0.05	0.0019
	MMGVDDDDADERSLTDLVEQPAK		26.31	850.73	2549.15	3	0.03	0.009
gi|497664289	16
	DGSNVDMAVIR		76.42	588.79	1175.56	2	0	1.9e-07
	QAASSLGAAQYCIDR		71.21	800.38	1598.74	2	0.02	2.1e-07
	SMAFGLTEPQHGSDATWLQTR		63.61	778.38	2332.11	3	0.02	1.1e-06
	YGLPASLGGRDGSNVDMAVIR		60.5	716.7	2147.09	3	0.01	2.1e-06
	DFTLPEHLPGVLAEMDAFIENEIKPLER		60.07	806.67	3222.66	4	0.04	2.3e-06
	YGLPASLGGR		54.67	495.77	989.53	2	0	4.6e-05
	EWSQALITGER		48.08	645.33	1288.64	2	0	3.1e-05
	EHIQYFDQR		44.07	618.29	1234.57	2	0	0.00015
	MDFTLPEHLPGVLAEMDAFIENEIKPLER		43.29	839.44	3353.71	4	0.05	8.7e-05
	EHIQYFDQR		42.97	412.53	1234.57	3	0	0.00037
	GLEVAQTFLHENR		41.45	757.39	1512.78	2	0.01	0.00013
	GLEVAQTFLHENR		39.53	505.26	1512.77	3	0	0.0002
	EHIQYFDQRR		28.3	696.34	1390.68	2	0	0.0054
	EWEDLLAEMR		26.42	646.31	1290.6	2	0.01	0.0055
	AERDGDGWVINGAK		25.21	496.91	1487.7	3	0.98	0.0043
	REWSQALITGER		24.26	482.59	1444.74	3	0	0.017
gi|497664304	16
	AAELMGIQIPR		89.39	599.84	1197.66	2	0	1.1e-08
	AAELMGIQIPR	Oxidation (M)	76.55	607.83	1213.65	2	0	3e-07
	LSADTAAEIGAADGDAVTVSTPR		74.52	1094.55	2187.08	2	0.02	1e-07
	GLESALGNTGVLVGGR		72.02	750.42	1498.82	2	0.01	2e-07
	TQTADTEGR	Acetyl (Protein N-term)	50.19	510.73	1019.45	2	0	2.7e-05
	LATAPGGLSAAAR		48.57	578.83	1155.64	2	1	0.0002
	GSISLPLVITDMPDR		44.53	807.44	1612.87	2	0.02	6.7e-05
	QLGVTVGATVR		41.4	550.82	1099.64	2	0	0.00031
	KPMASCTTVATDDMVVR		40.47	624.29	1869.85	3	0	0.00016
	QCLVEVEGQR		40.41	603.79	1205.56	2	0	0.00016
	IVLGSNDIDFR		38.48	624.83	1247.65	2	0	0.00048
	FRPFQAALR		37.97	369.21	1104.62	3	0	0.0018
	ARPSSAEETDFLAAR		34.74	541.26	1620.77	3	0.97	0.0017
	MQDGEPHLAGTAR		32.68	461.55	1381.64	3	0	0.00086
	ATWEDAYAYSK		26.39	652.8	1303.58	2	0.01	0.0076
	ADVVFPVAPTTQK		24.26	686.88	1371.74	2	0	0.0053
gi|497665596	16
	VALFENAGVTYDKPPTVQDVAAR		88.75	821.43	2461.27	3	1.01	4.8e-09
	VIVVTGAGGGLGR		77.23	578.35	1154.68	2	0	1.4e-07
	DGTGAGHNMADQVVK		73.86	750.35	1498.68	2	0	1.7e-07
	EGASVVVNDLGGAR		67.98	672.35	1342.69	2	0	4.2e-07
	AVANYDSVAEPAGAENIIK		66.53	966.48	1930.95	2	-0.01	5.8e-07
	TALDEFGAVHGVVSNAGILR		63.94	676.03	2025.07	3	0.01	1e-06
	MTEDILPK		60.42	473.75	945.48	2	0	4e-06
	WDEITDLSAAK		50.5	624.81	1247.61	2	0.01	0.00011
	MTEDILPK	Oxidation (M)	48.15	481.75	961.48	2	0	0.00013
	LGLVGLINSLALEGAK		46.95	784.48	1566.95	2	0.02	6.3e-05
	EYALTLAR		46.2	468.76	935.51	2	0	0.00024
	YNIHANAIAPIAATR		45.05	532.63	1594.86	3	0	6e-05
	VALFENAGVTYDKPPTVQDVAAR		36.58	616.32	2461.25	4	0.99	0.00085
	EGASVVVNDLGGARDGTGAGHNMADQVVK		33.87	707.09	2824.34	4	0.99	0.00067
	QADFKLG		31.13	389.71	777.4	2	0	0.0026
	MSFENWDAVLK		29.69	670.32	1338.63	2	0	0.0016
gi|489973038	15
	AGGSLASDAQLAALR		131.25	700.88	1399.75	2	0.01	1.3e-12
	HVEVPDQVVAVGDDAMVK		65.24	954.49	1906.97	2	0.02	7.6e-07
	THAIGQIVPGK		50.55	374.22	1119.64	3	0	6.2e-05
	VEEGIEGLVHISELAER		45.28	627.33	1878.97	3	0	5.7e-05
	THAIGQIVPGK		41.08	560.83	1119.64	2	0	0.00023
	QANEDYTEEFDPAK		40.84	829.38	1656.74	2	1.04	0.00026
	AGGSLASDAQLAALREK		31.27	553.29	1656.86	3	-0.02	0.0019
	TEGVIPAR		29.01	421.74	841.47	2	0	0.012
	VIDIDLER		27.94	486.77	971.53	2	0	0.0057
	GFLPASLVEMR		27.24	610.33	1218.64	2	0	0.0028
	FAAAEAAGHAGGEQSPGNGAPAEK		26.5	732.67	2194.99	3	0.98	0.0092
	VEEGIEGLVHISELAER		26.41	941	1879.99	2	1.03	0.0033
	RAWLEQTQSEVR		25.66	501.92	1502.75	3	0.99	0.0054
	LVPFGAFVR		24.75	503.3	1004.58	2	0	0.0048
	QRAEWEAR	Gln->pyro-Glu (N-term Q)	24.08	514.75	1027.49	2	0	0.019
gi|489973377	15
	NDPSLHIPELVGHNTR		95.08	600.31	1797.91	3	0	1.2e-09
	NDPSLHIPELVGHNTR		88.01	450.48	1797.91	4	-0.01	5.6e-09
	ADAMWGPSSDPAWQR		87.65	837.88	1673.74	2	0.01	5.2e-09
	AGCSTYKWETFLTSELPSYLASNK		84.32	914.78	2741.31	3	0.04	1.2e-08
	WETFLTSELPSYLASNK		79.93	993.51	1985.01	2	0.04	3.2e-08
	VQFQSGGNGSPAVYLLDGLR		74.57	1040.05	2078.08	2	1.02	1.1e-07
	VQFQSGGNGSPAVYLLDGLR		74.47	693.69	2078.05	3	1	1.5e-07
	PGLPVEYLQVPSAGMGR		73.75	885.97	1769.94	2	0.02	1.2e-07
	ADAMWGPSSDPAWQR	Oxidation (M)	68.1	845.87	1689.73	2	0.01	3.5e-07
	PGLPVEYLQVPSAGMGR		57.41	590.98	1769.91	3	0	4.1e-06
	ADAMWGPSSDPAWQR		54.39	558.91	1673.72	3	0	8.6e-06
	DIKVQFQSGGNGSPAVYLLDGLR		51.16	812.43	2434.27	3	1.01	1.6e-05
	LWVYCGNGTPSELGGANMPAEFLENFVR		45.04	1040.16	3117.47	3	1.05	6e-05
	PGLPVEYLQVPSAGMGR	Oxidation (M)	34.89	893.97	1785.93	2	0.02	0.00053
	NDPSLHIPELVGHNTR		30.66	900.46	1798.91	2	1	0.0013
gi|497660573	15
	IQAVQTGDFLQPGR		112.17	765.41	1528.81	2	0.01	8.6e-11
	AGQASVLVPISAGVAPQPDHAG		102.27	1021.55	2041.09	2	0.03	2.6e-10
	AGQASVLVPISAGVAPQPDHAG		92.82	681.36	2041.07	3	0.01	2e-09
	LPAGGMLFIGTPEGQK	Oxidation (M)	86.03	816.43	1630.85	2	0.01	8.6e-09
	LPAGGMLFIGTPEGQK		83.65	808.44	1614.86	2	0.01	1.4e-08
	LVGITTDIGTVTLSGDTR		83.11	910.01	1818	2	0.02	1.8e-08
	AVELVAVAVNQSPNTPDK		74.3	926.5	1850.99	2	0.01	1.1e-07
	VAPGPIGSNTAAK		70.63	591.83	1181.64	2	0	8.8e-07
	VTFNNVALR		67.6	517.29	1032.57	2	0	2.1e-06
	AVELVAVAVNQSPNTPDK		61.16	617.99	1850.96	3	-0.01	1.8e-06
	AVELVAVAVNQSPNTPDKLVGITTDIGTVTLSGDTR		59.51	914	3651.98	4	1.04	2.6e-06
	IQAVQTGDFLQPGR		57.6	510.61	1528.8	3	0	4e-06
	ATVTLAKPITNGLTYNFTFSFEK		46.33	855.46	2563.35	3	1.01	4.5e-05
	LPAGGMLFIGTPEGQK		35.71	539.29	1614.84	3	0	0.00071
	ATVTLAKPITNGLTYNFTFSFEK		32.64	641.84	2563.32	4	0.99	0.00087
gi|497662860	15
	LAAAAYETAFAATVPPPVIAANR		105.69	762.42	2284.24	3	0.02	1.2e-10
	LAAAAYETAFAATVPPPVIAANR		87.35	572.06	2284.22	4	0	6.8e-09
	TLAQVLPGNMAAAPAAMAGEEGVFSQMALSSLAGR		72.99	855.19	3416.74	4	0.05	1.4e-07
	MLDFGAYPPEYNSGR	Acetyl (Protein N-term)	63.29	879.9	1757.79	2	0.02	2.6e-06
	AISGALAPLASGGNAVKPMLSSAVGAGQVSGSMGK		56.69	1047.9	3140.68	3	0.04	4.8e-06
	AALVGSMSVPQGWTEAAPAIR		46.24	704.7	2111.09	3	0.01	4.6e-05
	ALLATLVATNILGQNTPAIAATEAHYMEMWAQDAAAMYAYAASSASAAQLTPFTEPPR		43.18	1211.43	6052.09	5	0.15	0.00012
	MYVGAGSGPLLAAAAAWDELAAELQSVGASYGSTVETLTTGPWTGPSSIAMAAAAAPYVAWLQATGAQAEQAGAQAK		41.34	1073.55	7507.82	7	0.15	7.7e-05
	AISGALAPLASGGNAVKPMLSSAVGAGQVSGSMGK		40.81	786.17	3140.65	4	0.02	0.00015
	AALVGSMSVPQGWTEAAPAIR		40.66	1057.07	2112.12	2	1.04	0.00015
	AVAAAATRPVGGAASAASSLGGVAAEADPAAATIIVIPCIEE		40.29	959.76	3835.03	4	0.08	0.00017
	AALVGSMSVPQGWTEAAPAIR	Oxidation (M)	37.72	710.04	2127.09	3	0.01	0.00029
	MYVGAGSGPLLAAAAAWDELAAELQSVGASYGSTVETLTTGPWTGPSSIAMAAAAAPYVAWLQATGAQAEQAGAQAK		36.9	939.61	7508.78	8	1.12	0.0002
	MLDFGAYPPEYNSGR	Acetyl (Protein N-term); Oxidation (M)	31.46	887.9	1773.79	2	0.02	0.003
	TLAQVLPGNMAAAPAAMAGEEGVFSQMALSSLAGR		30.36	1140.26	3417.75	3	1.06	0.0014
gi|497665436	15
	YRPGDPPLAGSLLIGGEGGVVEPLR		99.24	840.47	2518.38	3	0.03	5e-10
	IVGLSSMAGIAGNR		80.8	673.37	1344.72	2	0.01	1.2e-07
	AGMIGLTQALAPELYGK		76.26	867.48	1732.95	2	1.03	7.2e-08
	AGMIGLTQALAPELYGK		72.56	578.31	1731.92	3	0	3.1e-07
	FGGLVFDATGITTPEGLK		70.9	912	1821.98	2	0.03	2.2e-07
	GIGATIAEVFAR		53.82	602.84	1203.67	2	0	9e-06
	VAIVTGAAR		47.38	429.26	856.51	2	0	0.00027
	GLYEFFTPLLR		42.49	678.38	1354.74	2	0.01	0.0001
	YRPGDPPLAGSLLIGGEGGVVEPLR		42.37	630.6	2518.36	4	0	0.00056
	VVAIDVESAAETLAETASR		39.6	644.67	1930.99	3	0.01	0.00019
	QLGVPQPETLR		37.59	619.35	1236.68	2	0	0.00081
	IVGLSSMAGIAGNR	Oxidation (M)	36.67	681.36	1360.71	2	0	0.00036
	QLGVPQPETLRR		34.62	465.27	1392.78	3	0	0.00057
	RYRPGDPPLAGSLLIGGEGGVVEPLR		29.38	669.62	2674.46	4	0.01	0.0018
	LTEGLVGNGSIGEGGR		24.12	758.89	1515.76	2	0.99	0.0055
gi|564988381	15
	MGTAFLANAGTASVAR		70.42	769.39	1536.77	2	0	2.5e-07
	VVVVSTTHDPATPYQAGVNLAR		68.8	765.74	2294.21	3	0.01	3.5e-07
	YLTSGLLGLAR		67.42	582.34	1162.67	2	0	7.3e-07
	QAAPFLSYGPFTGNAPR		64.32	897.46	1792.91	2	0.02	9.3e-07
	SPGCPLGTDPAQFVNR		63.31	852.9	1703.79	2	0.02	1.2e-06
	YHALVDPLVTRPGR		55.28	399.23	1592.87	4	-0.01	8.7e-06
	GVGHSTPSLR		47.91	505.77	1009.53	2	0	3.7e-05
	YFVAGTPPPASYR		46	713.36	1424.71	2	0	4.9e-05
	YHALVDPLVTRPGR		45.73	531.97	1592.88	3	0	5.2e-05
	GLSYADATTGTINALYTPAHWK		44.05	784.4	2350.18	3	0.02	7.4e-05
	SFDLVGFDPR		43.11	576.79	1151.56	2	0	9.1e-05
	QLAQQCVNR		39.66	553.27	1104.52	2	0	0.00019
	VVVVSTTHDPATPYQAGVNLAR		31.38	1148.12	2294.23	2	0.03	0.0011
	REPMVDYSPAGVAHIEQLYR		29.71	583.54	2330.15	4	0	0.0016
	SPGCPLGTDPAQFVNR		28.12	568.93	1703.78	3	0	0.0023
gi|269849769	14
	QSLEASLAETEGR		102.38	695.85	1389.68	2	0	3.5e-10
	YCVQLSQIQAQISALEEQLQQIR		69.03	912.48	2734.43	3	0.05	3.4e-07
	VTMQNLNDR		58.66	545.77	1089.52	2	0	1.2e-05
	LKYENEVALR		56.66	412.23	1233.67	3	0	8.8e-06
	LASYLDKVR		50.07	355.54	1063.6	3	0	2.8e-05
	SLLEGEGSSGGGGR		49.97	631.8	1261.59	2	0	2.1e-05
	ALEESNYELEGK		46.97	691.33	1380.64	2	0	3.9e-05
	AETECQNTEYQQLLDIK		46.83	1036.49	2070.96	2	0.03	4.1e-05
	SQYEQLAEQNRK		44.42	498.58	1492.73	3	0	6.9e-05
	LAADDFR		36.61	404.2	806.39	2	0	0.00083
	VLDELTLTK		36.36	516.3	1030.59	2	0	0.00052
	TIDDLKNQILNLTTDNANILLQIDNAR		34.92	763.92	3051.65	4	0.03	0.00053
	IRLENEIQTYR		33.94	478.93	1433.76	3	0	0.0033
	LENEIQTYR		30.9	583.3	1164.58	2	0	0.0013
gi|489975797	14
	AFKDDVLAILGSQPLIDVR		71.85	690.73	2069.17	3	0.01	2e-07
	TSTGYPVVTR		61.7	540.79	1079.56	2	0	1.6e-06
	TPIVAGEEPGQAPAGV		59.3	746.89	1491.76	2	0.01	4.8e-06
	THMPEYPEEGVLR		57.7	779.38	1556.74	2	0.01	1.3e-05
	PLPPDPHPSLQEYAHPER		52.91	520.76	2079.01	4	-0.01	1.1e-05
	ETTLDVPTK		49.87	502.27	1002.52	2	0	0.00015
	SNWWAAYALWVFTLFGHPDVR		44.82	846.1	2535.29	3	0.04	6.3e-05
	IDWHTDLNDPR		43.83	461.22	1380.64	3	0	9e-05
	FAELMDR		38.79	441.21	880.41	2	0	0.00031
	THMPEYPEEGVLR		38.25	519.92	1556.73	3	0	0.00098
	VRDYIDGAR		36.35	355.52	1063.55	3	0.01	0.0029
	KGISRDDTVVIYGDK		34.25	417.22	1664.87	4	0	0.00088
	RETTLDVPTK		32.94	387.22	1158.63	3	0.01	0.0038
	RTHMPEYPEEGVLR		30.85	572.28	1713.81	3	0.98	0.0013
gi|497660738	14
	VVDVSEPGGPAAAAVSTGR		118.61	870.45	1738.89	2	0.01	1.9e-11
	LIDVEAPTSGVVAHLR		116.15	559.65	1675.93	3	0	1.3e-11
	VVDVSEPGGPAAAAVSTGR		85.15	580.63	1738.88	3	0	3.5e-08
	EIPDVITQAISELR		70.63	792.44	1582.87	2	0.02	2.4e-07
	RVVDVSEPGGPAAAAVSTGR		57.66	948.5	1895	2	0.01	3.9e-06
	AIFEGYAAASIDGIR		57.28	777.41	1552.81	2	0.02	4.3e-06
	LRVPFTLSR		52.32	363.55	1087.64	3	-0.01	3.7e-05
	VSETTEHGYPILEHIDR		50.95	499.75	1994.97	4	0	1.7e-05
	LAFVEDR		49.36	425.23	848.44	2	0	2.4e-05
	SASSNKPLALPADPR		42.09	508.61	1522.81	3	0	0.00021
	KLAFVEDR		39.22	489.27	976.53	2	0	0.0015
	VPFTLSR		35.94	410.24	818.46	2	0	0.0012
	YEIDNVER		35.21	519.25	1036.48	2	0	0.0021
	VSETTEHGYPILEHIDR		30.7	666.33	1995.98	3	1.01	0.0013
gi|497661046	14
	IPQLGFGVYQIKPDETAAAVR		79.27	758.42	2272.24	3	0.01	3.7e-08
	AMEAISALDR		60.51	538.77	1075.53	2	0	1e-05
	SIGVSNFQVPHLER		56.27	528.28	1581.82	3	0	5.3e-06
	TAAQVVLR		55.92	429.26	856.51	2	0	4e-05
	AMEAISALDRGESGR		55.07	521.59	1561.75	3	0	3.2e-05
	AALDIGYR		51.72	439.74	877.46	2	0	8.9e-05
	SKVPTIELNDGAR		46.59	467.26	1398.74	3	0	0.00025
	RGPNPDTFDYIPR		44.68	516.59	1546.75	3	0	6.5e-05
	VLEEFAR		41.49	432.24	862.46	2	0	0.00097
	HIDTAEMYGNER		33.72	479.21	1434.62	3	0	0.0011
	IADGLGR		30.43	351.2	700.39	2	0	0.015
	AFDATLK		30.17	383.21	764.41	2	0	0.0015
	GPNPDTFDYIPR		29.75	696.33	1390.65	2	-0.01	0.0016
	SEVFVTSK		27.06	448.74	895.46	2	0	0.0029
gi|497663663	14
	DIQGGSSLADYQQLNK		110.28	868.93	1735.85	2	0.01	4.6e-11
	VGSVTNGQTAHGFIAYDGAIR		103.45	1068.04	2134.06	2	1	2.2e-10
	QDPYRDIQGGSSLADYQQLNKTPPLR	Gln->pyro-Glu (N-term Q)	93.89	981.84	2942.49	3	0.04	1.6e-09
	SDKPFTYSQASITAASTPWR		88.17	738.7	2213.09	3	0.01	8.6e-09
	QDPYRDIQGGSSLADYQQLNK		88.04	799.39	2395.15	3	0.01	5.6e-09
	VGSVTNGQTAHGFIAYDGAIR		80.98	712.36	2134.05	3	0.99	2.6e-08
	QGDVYIEFNDPDAPAAPTPLAGWK		65.71	858.09	2571.26	3	0.03	6.9e-07
	QDPYRDIQGGSSLADYQQLNK	Gln->pyro-Glu (N-term Q)	56.78	793.71	2378.12	3	0.01	4.7e-06
	QDPYRDIQGGSSLADYQQLNKTPPLR		53.72	740.88	2959.49	4	0.01	9.2e-06
	DIQGGSSLADYQQLNKTPPLR		53.21	767.74	2300.19	3	0.01	1e-05
	QDPYRDIQGGSSLADYQQLNK	Gln->pyro-Glu (N-term Q)	50.63	1190.08	2378.15	2	0.03	1.8e-05
	QGDVYIEFNDPDAPAAPTPLAGWK	Gln->pyro-Glu (N-term Q)	42.47	852.42	2554.24	3	0.04	0.0001
	QDPYRDIQGGSSLADYQQLNKTPPLR		25.96	987.51	2959.5	3	0.02	0.0037
	QDPYRDIQGGSSLADYQQLNKTPPLR	Gln->pyro-Glu (N-term Q)	25.62	736.87	2943.45	4	0.99	0.004
gi|497664299	14
	EAIAQGDDEVIDVR		71.08	765.38	1528.74	2	0	3.4e-07
	GMFGAAGTGDTSGYGR		70.78	752.83	1503.65	2	0.01	2.3e-07
	GMFGAAGTGDTSGYGR	Oxidation (M)	64.06	760.83	1519.64	2	0	4.5e-07
	AALPHVAQHLR		64.05	404.9	1211.69	3	0	9.9e-07
	EAIAQGDDEVIDVRR		53.02	562.62	1684.84	3	0	6.9e-05
	DYPLGGIPVEYK		51.27	675.85	1349.69	2	0.01	1.8e-05
	IEMPDDWHGHPQRK		50.27	437.21	1744.81	4	0	1.9e-05
	KDYPLGGIPVEYK		49.93	740.39	1478.76	2	0.98	3.9e-05
	GAQIPPPDER		44	540.28	1078.54	2	0	0.00011
	SSPDQDPR	Acetyl (Protein N-term)	35.74	472.21	942.41	2	0	0.00069
	IEMPDDWHGHPQR		33.89	405.19	1616.71	4	0	0.0013
	VRLEVAVPDEDPHIPSLYR		32.71	735.73	2204.17	3	0.01	0.00086
	LEVAVPDEDPHIPSLYR		24.83	650.67	1949	3	0.01	0.0047
	IEMPDDWHGHPQR		23.94	539.91	1616.72	3	0	0.015
gi|497664602	14
	DAGLSSVAVYAEPDADAPHVR		83	714.02	2139.03	3	0.01	4e-08
	DAGLSSVAVYAEPDADAPHVR		74.34	1070.53	2139.05	2	0.03	1.1e-07
	QKVVVEVGGR		68.05	357.55	1069.63	3	0	1.6e-06
	IANGDKLDITEEPEPR		53.93	599.97	1796.88	3	0.98	1.2e-05
	TIEEIPELYESAVR		52.88	824.93	1647.85	2	0.02	1.1e-05
	YDIPTGPGVR		51.12	537.78	1073.55	2	0	1.9e-05
	GGHGGATASGDAVTAPMQGTVVK		47.99	690.34	2068	3	0	3.2e-05
	VVVEVGGR		44.54	407.74	813.47	2	0	0.0004
	DLGDKVTAR		41.83	487.77	973.53	2	0.01	0.0011
	LIVYGADR		30.99	453.76	905.5	2	0	0.004
	NFLPAPGPVTR		30.94	584.83	1167.64	2	0	0.002
	LVEEAPAPFLSDAQRK		29.66	591.32	1770.94	3	1	0.0017
	GECFVER		27.33	443.18	884.35	2	0	0.0018
	EYGVPIAIK		27.14	495.29	988.56	2	0	0.0028
gi|497664769	14
	TESDLLDIR		86.4	531.28	1060.54	2	0	3e-08
	SLVVSSEEDEPVTMYLRK		60.69	694.69	2081.04	3	0	2e-06
	IDGVLHEFTTVPGVKEDVTAIILNLK		55.97	706.15	2820.58	4	0.02	9e-06
	IPVDSIYSPVLK		54.17	665.89	1329.76	2	0.01	8.3e-06
	TDFDKLILDVETK		53.8	512.94	1535.81	3	0	9e-06
	TLLSSIPGAAVTSIR		53.06	743.44	1484.87	2	0.01	1.2e-05
	TLVELFGLAR		52.93	559.83	1117.65	2	0	2.2e-05
	ASGAEIGRIPVDSIYSPVLK		39.47	691.39	2071.14	3	0.01	0.0002
	MLISQRPTLSEEVLTDNR		38.7	701.37	2101.09	3	0.01	0.00023
	GRGYVPAVQNR		38.15	406.55	1216.64	3	1	0.0022
	TDFDKLILDVETK		35.31	768.92	1535.82	2	0.01	0.00049
	EGVHTVGELVSR		35.05	428.23	1281.67	3	0	0.0035
	GYVPAVQNR		33.26	502.27	1002.53	2	0	0.0018
	SQFVIEPLEPGFGYTLGNSLR		28.03	775.41	2323.21	3	0.02	0.0024
gi|497665020	14
	AFDAGEPQASGK		77.78	589.28	1176.54	2	0	1e-07
	VDRQEVDNALNQAAK		77.32	835.93	1669.84	2	0	1.6e-07
	ADSSFDIVSK		70.99	534.76	1067.52	2	0	3.8e-07
	GDEAIELTSSTEER		63.55	768.86	1535.7	2	0.01	1.1e-06
	QADLDVALQFVNYR		59.42	826.93	1651.86	2	1.02	2.7e-06
	TQIQGDEIR		58.9	530.28	1058.54	2	0	6.9e-06
	AAVDVFK		57.37	375.21	748.41	2	0	5.5e-05
	VDRQEVDNALNQAAK		57.13	557.62	1669.84	3	0	4.4e-06
	KRDDLQAVIAMLK		56.57	500.96	1499.84	3	0	1.4e-05
	GTDTTIAWKGDEAIELTSSTEER		54.58	837.41	2509.2	3	0.02	7.6e-06
	LIRDEGPKGVK		38.25	404.58	1210.71	3	0	0.00061
	GTDTTIAWK		34.71	496.76	991.5	2	0.01	0.0044
	AAVDVFKEK		33.95	503.78	1005.55	2	0	0.0011
	QEVDNALNQAAK		25.93	650.83	1299.64	2	-0.01	0.0037
gi|499251307	14
	VPSVAGLDIDAAR		108.22	642.35	1282.69	2	0	1.8e-10
	IKEAGFQVADQNNFVNSSAK		74.88	723.36	2167.06	3	0.99	9.5e-08
	YVDGAPGSRVPSVAGLDIDAAR		57.89	729.38	2185.12	3	0.01	1.2e-05
	HCGEGDLYGGNEPAR		55.08	540.89	1619.64	3	0	3.1e-06
	AAPLGILPQPNELPR		49.57	793.47	1584.92	2	0.02	3.4e-05
	DYNPDSNESLADFVK		49.06	857.39	1712.77	2	0.02	5.2e-05
	VPSVAGLDIDAAR		44.48	428.57	1282.68	3	0	0.00042
	IKEAGFQVADQNNFVNSSAK		40.54	1084.54	2167.06	2	0.99	0.00016
	AYFCDYVQEYLSR		40.18	568.25	1701.71	3	0	0.00021
	GCIAAGDR		34.59	404.68	807.34	2	0	0.00087
	DAVGGGTAAGSAGAAGWDLPMSGK		34.42	702	2102.98	3	0.01	0.00059
	TTLDPDVQIPVK		30.77	663.37	1324.73	2	0	0.0015
	TWFTAMKPIATNFGPVQLPPTDPR		26.17	895.81	2684.41	3	0.03	0.0035
	LAIVSIEDKR		23.83	572.33	1142.65	2	-0.01	0.0094
gi|565080460	14
	LSIADTIGTATPGR		98.58	686.88	1371.74	2	0	2.3e-09
	TLVGHDLPSALLR		95.97	464.6	1390.79	3	-0.01	1e-09
	TIEYVVAADDTFSAANVGR		79.42	1000.01	1998	2	0.03	8.1e-08
	GCGLASAYAAVGAGVTR		75.94	523.92	1568.74	3	0	1.6e-07
	EVEATAFVSPSK		75.93	632.82	1263.64	2	0	3.3e-07
	LELLAAVAATGVR		69.16	642.39	1282.77	2	0	7.2e-07
	VLDIAAAAR		67.45	450.27	898.52	2	0	2.2e-06
	TLVGHDLPSALLR		60.3	696.41	1390.8	2	0.01	2.2e-06
	GADRLSIADTIGTATPGR		49.8	591.31	1770.92	3	0	2.4e-05
	VSSLIAQLLPVVGDMPLGGHFHNTR		49.02	665.36	2657.42	4	0.01	2.5e-05
	GCGLASAYAAVGAGVTR		48.47	785.39	1568.76	2	0.01	2.9e-05
	EVALRDGLQIEAPIPLSAK		44.4	674.06	2019.14	3	0.01	0.00017
	DRGADRLSIADTIGTATPGR		31.67	511.52	2042.05	4	0	0.0016
	TIEYVVAADDTFSAANVGR		23.78	667	1997.98	3	0.01	0.0059
gi|489969124	13
	LEEENPEAAEALR		92.35	735.86	1469.7	2	0.01	2.2e-09
	LETENPEAVANVK		87.43	707.37	1412.72	2	0	6.3e-09
	AKLETENPEAVANVK		87.25	806.93	1611.85	2	0	6.6e-09
	TVGDVVAYIQKLEEENPEAAEALR		84.76	661.84	2643.35	4	0.01	2e-08
	AKLETENPEAVANVK		83.79	538.29	1611.85	3	0	2.5e-08
	TVGDVVAYIQKLEEENPEAAEALR		82.44	882.13	2643.38	3	0.04	1.9e-08
	IPDEDLAGLR		71.69	549.79	1097.57	2	0	1.9e-07
	YGVKIPDEDLAGLR		71.56	515.95	1544.82	3	0	2.8e-07
	TVGDVVAYIQK		63.17	596.83	1191.65	2	0	1.2e-06
	AKLETENPEAVANVKAR		45.33	460.75	1838.98	4	-0.01	5.6e-05
	SFVDDLDIDSLSMVEIAVQTEDKYGVK		28.53	1006.18	3015.52	3	0.05	0.0021
	SFVDDLDIDSLSMVEIAVQTEDKYGVKIPDEDLAGLR		27.39	1024.78	4095.1	4	0.07	0.0027
	AKLETENPEAVANVK		27.09	403.97	1611.84	4	0	0.0068
gi|489969419	13
	FGSSGGPFAQEYVVAHEYGHHVQNLQGVLGR		130.39	669.13	3340.63	5	1.01	6e-13
	VVATGNSVDAVWHQLMPR		119.34	660.68	1979.01	3	0.01	6.5e-12
	VNPESWTHGSSEQR		92.5	538.58	1612.72	3	0	2.7e-09
	TGADANKYVQCR		73.39	457.88	1370.61	3	0	1.2e-07
	QESTGVPYLEPLSDKDIADALSAAASVGDDR		68.32	1064.2	3189.59	3	0.06	6.8e-07
	QESTGVPYLEPLSDKDIADALSAAASVGDDRIQK	Gln->pyro-Glu (N-term Q)	56.4	886.46	3541.79	4	0.05	5.1e-06
	WFTIGYQTGDPK		54.98	706.85	1411.68	2	0.01	7e-06
	QKWFTIGYQTGDPK		52.44	556.95	1667.83	3	0	1.2e-05
	VVATGNSVDAVWHQLMPR	Oxidation (M)	51.55	666.34	1995.99	3	0.99	1.5e-05
	QKWFTIGYQTGDPK	Gln->pyro-Glu (N-term Q)	43.96	826.42	1650.82	2	0.01	7.5e-05
	QESTGVPYLEPLSDKDIADALSAAASVGDDRIQK		40.32	890.71	3558.81	4	0.04	0.00017
	QESTGVPYLEPLSDKDIADALSAAASVGDDR	Gln->pyro-Glu (N-term Q)	36.34	1058.53	3172.57	3	0.07	0.00039
	QESTGVPYLEPLSDKDIADALSAAASVGDDRIQK		34.04	712.97	3559.8	5	1.03	0.00064
gi|489971905	13
	VAVPQLTEER		73.02	571.31	1140.62	2	0	5.1e-07
	IVIDYYGAATPITQLASINVPEAR		71.98	859.14	2574.4	3	0.03	2e-07
	AVAVARDDLSTIR		59.96	462.93	1385.76	3	0	1.5e-05
	MIDEALFDAEEKMEK		51.47	600.28	1797.82	3	0	1.5e-05
	NSDLGVNPTNDGTLIR		50.21	843.43	1684.84	2	0	2e-05
	IDEALFDAEEKMEK		49.28	834.4	1666.79	2	0.01	2.4e-05
	DDLSTIR		46.71	410.22	818.42	2	0	0.00027
	IDEALFDAEEKMEK		45.18	556.6	1666.77	3	0	5.8e-05
	ANPGMFSR		44.22	440.21	878.41	2	0	7.1e-05
	LVVIKPYEASQVGAIETAIR		40.03	540.06	2156.21	4	-0.01	0.00031
	IVIDYYGAATPITQLASINVPEAR		37.22	644.6	2574.38	4	0.01	0.00032
	HKEGELLEV		30.33	527.28	1052.55	2	0	0.0014
	AVAVARDDLSTIR		29.78	693.89	1385.76	2	-0.01	0.0016
gi|489972034	13
	LDQSGPTVSQTVSR		115.4	737.88	1473.74	2	0	4e-11
	QLTEHVQGDIDLISR		87.74	575.3	1722.89	3	0	7.8e-09
	QLTEHVQGDIDLISR		85.9	862.46	1722.9	2	0.01	8.8e-09
	LTELPSGAPVAVVVR		77.95	754.45	1506.89	2	0.01	6.7e-08
	QLTEHVQGDIDLISR	Gln->pyro-Glu (N-term Q)	69.5	853.95	1705.88	2	0.02	3e-07
	TIYDLEEEGVTPLR		67.95	817.92	1633.83	2	0.02	4.3e-07
	LKDAGVVPNAR		61.09	380.56	1138.65	3	0	6.6e-06
	LKDAGVVPNAR		52.08	570.33	1138.65	2	0	5e-05
	IAERLDQSGPTVSQTVSR		51.36	648.68	1943.01	3	0	1.5e-05
	VTVETGPAGVTIVIPGHENVTLPHEMAHAVK		40.97	641.54	3202.69	5	0	0.00014
	DAGVVPNAR		34.72	450.24	898.46	2	0.99	0.0022
	VTVETGPAGVTIVIPGHENVTLPHEMAHAVK		26.65	801.68	3202.71	4	0.02	0.0032
	VTVETGPAGVTIVIPGHENVTLPHEMAHAVKVEKV		26.42	610.67	3657.95	6	0	0.0033
gi|489973506	13
	GNQTDGLPEGPLPLGTPVTGR		110.21	1038.56	2075.1	2	0.03	4.6e-11
	GVSGNAVPNIADFNAR		87	801.41	1600.8	2	0.01	7.1e-09
	NGTNPDSVVYR		83.16	611.79	1221.56	2	0.98	3.4e-08
	GNQTDGLPEGPLPLGTPVTGR		75.37	692.7	2075.08	3	0.01	8.6e-08
	AVNSSTFAVMK	Oxidation (M)	58.47	585.8	1169.59	2	0.02	3.8e-06
	AVNSSTFAVMK		58.41	578.29	1154.56	2	0.98	3.3e-06
	DAGGTDKVVWK		56.69	392.54	1174.6	3	0	7.5e-06
	DAGGTDKVVWKS		55.54	421.55	1261.63	3	0	6.2e-06
	GVSGNAVPNIADFNAR		45.86	534.6	1600.79	3	-0.01	5e-05
	NGTNPDSVVYRDAGGTDK		36.43	622.95	1865.84	3	0.99	0.0011
	DAGGTDKVVWKS		36	631.82	1261.63	2	0	0.00042
	LYFDVRNGTNPDSVVYR		32.3	672.67	2014.98	3	0.99	0.00094
	GNQTDGLPEGPLPLGTPVTGR		24.82	519.77	2075.06	4	0	0.0047
gi|497660755	13
	EQFIAGHVDFAGADSPLVADQIGPAAQR		92.48	960.83	2879.46	3	0.04	4.3e-09
	GVGTEFQGGVGEGAAK		81.32	732.36	1462.71	2	0	3.1e-08
	ATTGAIGYVEK		74.4	555.3	1108.58	2	0	1.1e-07
	GGVVPLTNETAGNAVNAAK		57.27	892.48	1782.94	2	1.02	4.3e-06
	ITNWNDPILAALNPGVALPDTK		54.84	778.43	2332.27	3	0.03	7.2e-06
	SAGVIQAVR		53.48	450.77	899.52	2	0	6.7e-05
	GFADQAGMPYAK		51.14	628.29	1254.57	2	0	1.6e-05
	YLTAAAPQSWAK		49.08	653.84	1305.67	2	0	8.9e-05
	GLAYNPTGSGAGR		46.84	610.8	1219.59	2	0	0.00011
	LVTAINALQ		38.9	471.78	941.55	2	0	0.0014
	GYDPETLAAVK		35.26	582.3	1162.59	2	0	0.00049
	SFLGVAATSGQDGLSTAGYIPLPDKVR		34.02	680.86	2719.42	4	0.01	0.00065
	SFLGVAATSGQDGLSTAGYIPLPDKVR		33.64	907.49	2719.45	3	0.04	0.0007
gi|497661410	13
	GASSAASAASATTDAAR		109.61	733.35	1464.68	2	0	6.3e-11
	GASSAASAASATTDAAR		80.91	489.23	1464.68	3	0	3.2e-08
	TTAELADER		73.92	503.25	1004.48	2	0	3.7e-07
	LASGSLLGPDRPIELR		71.18	565.32	1692.95	3	0	5.7e-07
	IDKTTAELADER		69.36	454.57	1360.69	3	0	1.5e-06
	ALNEVAADDIR		55.72	593.81	1185.6	2	0	2.8e-05
	NAVTQLGLI		52.07	464.78	927.54	2	0	7.5e-05
	LLEIEPALK		50.35	513.32	1024.62	2	0	4.5e-05
	GAAIIDAR		49.29	393.73	785.44	2	0	0.00016
	VAVTGAAGQIGYSLLFR		46.16	861.99	1721.97	2	0.02	4.7e-05
	VGVTGNPANTNALIAMSNAPDIPR		37.78	798.42	2392.23	3	0.01	0.00029
	MTIWGNHSATQYPDIFHAEVK		30	612.29	2445.14	4	0.98	0.0015
	SDLLEANGAIFTAQGK		27.36	818.42	1634.83	2	1	0.0027
gi|497663934	13
	IGDTTVEQAIAELSAK		92.05	823.45	1644.88	2	0.02	2.3e-09
	ANFTAADVKR		91.74	364.86	1091.57	3	0	2.5e-09
	ALLDEAGVTVTR		80.06	622.85	1243.68	2	0	1.7e-07
	AEGKPEQALPK		59.39	389.88	1166.63	3	0	2.7e-06
	NALAESDGDFDKAVEALR		58.02	960.99	1919.97	2	0.05	3.3e-05
	GDVPEDVVASER		57	636.81	1271.6	2	0	6.6e-06
	YLSRGDVPEDVVASER		55.79	597.97	1790.88	3	0	5.9e-06
	VAHFDGTVEAYLHR		47.46	538.94	1613.79	3	0	3.5e-05
	NALAESDGDFDKAVEALR		44.65	640.99	1919.95	3	0.02	6.5e-05
	ATDVDALK		43.59	416.73	831.44	2	0	0.00024
	IAEETAKAEGKPEQALPK		41.96	637.35	1909.01	3	0	0.00012
	NAEFQALADQIVAAAASSK		38.69	635.66	1903.97	3	0.01	0.0017
	IGDTTVEQAIAELSAK		38.03	549.29	1644.85	3	0	0.0018
gi|497665152	13
	YDNFIGGQWVAPAR		83.95	797.4	1592.79	2	0.02	1.3e-08
	TVFARPGSAGALMSYESR		77.4	633.98	1898.93	3	0	5.5e-08
	VLSYIAIGKDEGATIITGGER		74.13	721.73	2162.17	3	0.01	1.1e-07
	IAFTGETTTGR		68.56	577.3	1152.58	2	0	3.9e-07
	SLIQADIYDEFLELAAIR		53.91	694.04	2079.11	3	0.02	4.6e-05
	EALAADIPLAADHFR		49.08	537.28	1608.82	3	0	2.5e-05
	YFENPTPVTGQTFCEVAR		47.3	1053	2103.98	2	0.04	3.7e-05
	NMLVSYSNK		42.71	528.26	1054.51	2	0	9.9e-05
	GRYFENPTPVTGQTFCEVAR		41.49	773.37	2317.08	3	0.02	0.00013
	VLSYIAIGKDEGATIITGGER		35.61	1082.1	2162.19	2	0.03	0.00046
	PGSAGALMSYESR		31.67	663.31	1324.61	2	0.01	0.0011
	TVFARPGSAGALMSYESR	Oxidation (M)	31.41	639.32	1914.93	3	0.01	0.0011
	YFAGALR		26.44	399.22	796.42	2	0	0.014
gi|656316402	13
	LIGESNVEVTLTGPIAAK		122.91	906.52	1811.03	2	0.02	3e-12
	ESGVVFQQFEGGVITAK		94.16	898.48	1794.94	2	0.02	1.5e-09
	SVGDVLVSNFEHGTIQYNPK		80.18	735.38	2203.11	3	0.01	3e-08
	ESGVVFQQFEGGVITAK		54.14	599.31	1794.92	3	0	8.4e-06
	GADGTPEITGTNGSAGPLGLPVSDQR		53.39	823.41	2467.2	3	1.01	1.3e-05
	IREAWNVPR		45.46	380.88	1139.62	3	0	0.00026
	IREAWNVPR		45.06	570.82	1139.62	2	0	0.00028
	EAWNVPR		44.09	436.23	870.44	2	0	0.00027
	ALGKPLTGDR		37.73	514.3	1026.58	2	0	0.0019
	SVGDVLVSNFEHGTIQYNPK		37.24	552.03	2204.08	4	0.98	0.00032
	SVGDVLVSNFEHGTIQYNPK		33.42	1103.06	2204.11	2	1.02	0.00073
	GADGTPEITGTNGSAGPLGLPVSDQR		27.1	1234.62	2467.23	2	1.03	0.0029
	TDQVAVTVNGKVVPSGL		23.73	842.97	1683.92	2	1	0.0059
gi|727257419	13
	IRDKWNQLGGSQGQLGYPTSDEVDTPDGAK		105.62	808.9	3231.56	4	0.02	1.3e-10
	KDLGAPTGNEQKNPDGGVYQQFDGGVIVSK		73.61	780.39	3117.55	4	0.01	1.3e-07
	DKWNQLGGSQGQLGYPTSDEVDTPDGAKK		68.56	773.87	3091.46	4	1.01	3.7e-07
	DKWNQLGGSQGQLGYPTSDEVDTPDGAK		57.67	988.47	2962.38	3	0.02	3.9e-06
	STFEHGTITWKPGDAEATVTTG		56.07	769.37	2305.09	3	0.01	5.5e-06
	DLGAPTGNEQKNPDGGVYQQFDGGVIVSK		53.57	997.5	2989.47	3	0.03	9.5e-06
	NPDGGVYQQFDGGVIVSK		48.13	940.47	1878.93	2	0.01	3.1e-05
	KSTFEHGTITWKPGDAEATVTTG		44.95	609.3	2433.18	4	0	6.1e-05
	TQAYVVWGK		43.93	526.28	1050.55	2	0	7.6e-05
	YNALDDKAR		40.91	533.76	1065.51	2	0.99	0.00071
	YNALDDKAR		39.55	356.18	1065.51	3	0.99	0.00095
	KSTFEHGTITWKPGDAEATVTTG		30.17	1217.61	2433.2	2	0.02	0.0015
	KSTFEHGTITWKPGDAEATVTTG		27.12	812.07	2433.19	3	0.01	0.0029
gi|489969457	12
	GSLVSMRPDDLAVQIVR		81.17	619.34	1855	3	0	2.5e-08
	SAAAAEGAEEWHDPR		70.83	798.86	1595.7	2	0	2.9e-07
	AGEGDAFISAGVETVSR		68.67	833.41	1664.81	2	0.01	3.6e-07
	ELGIDEDKLNVSGGAIALGHPFGMTGAR		66.97	707.12	2824.43	4	0.01	5.3e-07
	PEAVIVSTAR		57.19	521.8	1041.58	2	0	1.8e-05
	IVSTGVSGLSPEIMGLGPIEATKK		39.2	795.45	2383.32	3	0.02	0.00021
	ELGIDEDKLNVSGGAIALGHPFGMTGAR		36.83	942.49	2824.44	3	0.03	0.00035
	AGEGDAFISAGVETVSRFPK		35.75	680.02	2037.03	3	0.02	0.00044
	AKELGLTPLAR		32.87	584.86	1167.7	2	0	0.0022
	EITPVTLPDGTTVSTDDGPRPGTTYEK		32.07	949.81	2846.4	3	0.02	0.00098
	AKELGLTPLAR		28.49	390.24	1167.69	3	0	0.007
	ELGLTPLAR		23.61	485.29	968.56	2	0	0.015
gi|489972074	12
	EGTYKGFPGSTVDR		97.36	505.25	1512.72	3	0	1.1e-09
	GFPGSTVDR		52.13	468.23	934.45	2	0	1.7e-05
	VPNPYILATVFSFNGVTPNADAYKPR		50.65	951.51	2851.5	3	1.03	1.8e-05
	GFPGSTVDRADVTIR		50.43	530.94	1589.81	3	0	1.9e-05
	EGTYKGFPGSTVDRADVTIR		48.02	543.03	2168.08	4	0	3.1e-05
	ASDAPDALDNVLVNAPNGAIVR		46.5	731.71	2192.12	3	1	4.4e-05
	TGYHLAQWNL		41.47	601.8	1201.59	2	0	0.00083
	GGVYWDAYRDPVSNVVLLDKK		35.41	798.76	2393.26	3	0.02	0.00048
	AIRVPNPYILATVFSFNGVTPNADAYKPR		32.69	798.94	3191.71	4	1.02	0.00086
	GGVYWDAYRDPVSNVVLLDKK		28.55	599.32	2393.24	4	0	0.0021
	GGVYWDAYRDPVSNVVLLDK		26.84	756.06	2265.16	3	0.01	0.003
	GFPGSTVDRADVTIR		26	795.92	1589.82	2	0.01	0.0036
gi|489973384	12
	ASDIVEHASDIIR		94.44	475.91	1424.72	3	0	1.4e-09
	ASDIVEHASDIIRGDIAGGASGIVQNSIDIGTYAVDR		90.11	939.74	3754.93	4	0.05	3.6e-09
	GDIAGGASGIVQNSIDIGTYAVDR		83.84	1175.11	2348.21	2	0.05	1.4e-08
	AFNPKDAVDAAR		72.63	425.55	1273.64	3	0	5.1e-07
	EVFTGRHDVDDVDEV		64.88	577.93	1730.78	3	0	1.1e-06
	GDIAGGASGIVQNSIDIGTYAVDR		59.4	783.73	2348.18	3	0.02	2.7e-06
	DIATNAVEK		58.83	480.75	959.49	2	0	1.5e-05
	HDVDDVDEV		52.97	521.72	1041.43	2	0	7.6e-06
	TKEVFTGRHDVDDVDEV		52.58	490.99	1959.92	4	0	1.2e-05
	DIATNAVEKASDIVEHASDIIR		35.22	592.81	2367.19	4	0.98	0.0011
	TKEVFTGRHDVDDVDEV		33.96	654.31	1959.92	3	0	0.00065
	AFNPKDAVDAAR		24.41	637.83	1273.64	2	0	0.0051
gi|497661023	12
	TAEEIAAEGTPADIVPHK		96.82	616.98	1847.93	3	0	8.4e-10
	LLVDLAR		61.07	400.25	798.49	2	0	6e-06
	ALLPVITADNSPAPQSDSSTDALVR		56.4	846.78	2537.32	3	0.02	5.1e-06
	TFSTLETLTNATAAR		50.71	798.92	1595.83	2	0.01	1.8e-05
	AVLPYSNDLAR		48.18	609.83	1217.64	2	0	3e-05
	EAFADFLSGFHIVDR		47.23	575.29	1722.84	3	0	4e-05
	TSVHTLPDITATPAWDALR	Acetyl (Protein N-term)	40.28	1054.06	2106.11	2	0.04	0.00017
	TSVHTLPDITATPAWDALR	Acetyl (Protein N-term)	39.42	703.04	2106.09	3	0.01	0.0002
	DAELIVDGR		38.52	494.26	986.5	2	0	0.0013
	TSVHTLPDITATPAWDALR		36.44	689.03	2064.07	3	0.01	0.00038
	TSVHTLPDITATPAWDALRK	Acetyl (Protein N-term)	31.24	746.07	2235.18	3	1.01	0.0012
	HYADAGISAR		29.6	354.18	1059.52	3	0.01	0.0043
gi|497661755	12
	AATVTDTAGNTIDTSEFFGK		104.15	1023.5	2044.99	2	0.03	1.7e-10
	LVSGEHAGQDAQVTVTVK		81.55	613.66	1837.95	3	0	2.3e-08
	ALAIAEVIR		65.68	478.3	954.58	2	0	1.6e-06
	LQVQVGQEDLTER		61.25	757.9	1513.79	2	0.01	1.8e-06
	QLLLDALADKLQVQVGQEDLTER	Gln->pyro-Glu (N-term Q)	57.6	860.14	2577.4	3	0.03	4e-06
	STVEQLSPTR		56.21	559.29	1116.57	2	-0.01	9.5e-06
	YGQAVAESEVHPLGQPEIEVTKK		54	628.08	2508.29	4	0	8.6e-06
	IRDAAIDTLLEQVDIPLPEAIVK		43.65	844.83	2531.46	3	0.04	0.00011
	INVEVPFAELEPDFQR		41.98	952	1901.98	2	0.03	0.00012
	INVEVPFAELEPDFQR		38.28	634.99	1901.96	3	0	0.00026
	ISVDPIEVTDEDVDAELQSLR		28.84	781.73	2342.17	3	0.02	0.002
	ISVDPIEVTDEDVDAELQSLR		24.24	1172.11	2342.2	2	0.05	0.0053
gi|497662695	12
	AAGAGATVLNVSKDLPFAQAR		126.69	686.38	2056.12	3	0.01	1.3e-12
	GNPINTVGELPSVGSK		104.37	784.92	1567.83	2	0.01	1.6e-10
	AAGAGATVLNVSK		101.84	579.83	1157.64	2	0	1.1e-09
	AAGAGATVLNVSKDLPFAQAR		87.8	515.03	2056.1	4	-0.01	6.2e-09
	TASAFRDSFGDDYGVTIADGPMAGLLAR		60.69	958.81	2873.41	3	0.04	2e-06
	FCGAEGIENVK		60.41	606.77	1211.53	2	0	3.1e-06
	DSFGDDYGVTIADGPMAGLLAR		46.78	747.69	2240.06	3	0.02	4.1e-05
	APAFSLTGGDLSPVTSDQFSGKPLVLNIFPSIDTPVCATSVR		43.66	871.26	4351.26	5	1.06	0.00022
	DLPFAQAR		43.07	459.25	916.48	2	0	0.00081
	DSFGDDYGVTIADGPMAGLLAR		38.5	1121.05	2240.09	2	0.05	0.00025
	TASAFRDSFGDDYGVTIADGPMAGLLAR		36.63	719.6	2874.39	4	1.02	0.00037
	GNPINTVGELPSVGSK		33.21	523.61	1567.82	3	0	0.00077
gi|497663399	12
	LAYAAYQEVFEGGQR		104.43	851.42	1700.83	2	0.02	1.6e-10
	SGNLQELIDTK		88.36	609.32	1216.63	2	0	2e-08
	CVVGVTTNPSIFQK		86.41	769.9	1537.78	2	0.01	7.9e-09
	AFAEGHAYDSQIAELAAR		72.75	640.65	1918.92	3	0	1.5e-07
	FVDSWTELMEETQK		67.76	871.91	1741.81	2	0.02	4.4e-07
	VQRPLWASTGVK		65.45	447.92	1340.75	3	0	9.4e-07
	TIDAVADHGVIR		57.22	422.9	1265.67	3	0	4.3e-06
	IHSVASFFVSR		53.32	417.23	1248.66	3	-0.01	2e-05
	VSIEVDPR		52.42	457.75	913.49	2	0	6.6e-05
	NACDVLTR		46.12	469.22	936.42	2	0.01	4.7e-05
	GADVDATIR		43.17	459.24	916.46	2	0	0.00064
	AVMDAYLAGMEK		32.32	649.81	1297.61	2	0.01	0.0028
gi|497663410	12
	IEIFPDSQALVTAAAAR		103.17	886.99	1771.97	2	0.02	5.2e-10
	MVVPVEDSPKPPPQR		97.12	559.3	1674.88	3	0	9.6e-10
	LADTIADAVAAR		81.84	593.83	1185.64	2	0	9.3e-08
	YVPEDDDERNEK		58.02	503.55	1507.64	3	0	4.1e-06
	STRIEIFPDSQALVTAAAAR		55.03	530.04	2116.13	4	0	9.4e-06
	SREVWLMVSGAGK		52.59	473.92	1418.73	3	0	7.3e-05
	ITLTLPAIAR		49.74	534.84	1067.67	2	0	2.2e-05
	SLAGRPIDWSAVHLFWGDER		37.26	578.79	2311.15	4	0	0.00032
	STRIEIFPDSQALVTAAAAR		36.78	706.39	2116.14	3	0.01	0.00036
	PIDWSAVHLFWGDER		33.95	609.97	1826.88	3	0.01	0.0018
	MVVPVEDSPKPPPQR	Oxidation (M)	27.25	564.63	1690.86	3	-0.01	0.0028
	LPPGTAVQG		24.43	420.24	838.46	2	0	0.017
gi|497663425	12
	GAFSVVGGGDSAAAVR		74.09	710.86	1419.71	2	0	1.1e-07
	GLAEAIAAATGK		67.6	536.8	1071.59	2	0	3.1e-06
	ALPGIEVLGRPQPTGGAA		66.88	852.48	1702.96	2	0.02	5.4e-07
	HVQLASDVVGTDALAR		65.62	551.3	1650.87	3	0	3.4e-06
	ALGIPESGFSHISTGGGASLEYLEGK		60.56	859.77	2576.3	3	0.03	2.1e-06
	AVHNLEDLLAEGVSGR		57.68	560.63	1678.87	3	0.01	1.4e-05
	AEGLTDGDVLLLENIR		52.22	864.47	1726.93	2	0.02	1.3e-05
	ITASVPTLSALVEAGAK		41.99	814.48	1626.94	2	0.02	0.00012
	SDLNVPLDSDGEQGR		39.76	801.38	1600.75	2	0.01	0.00019
	VSDKLGVIESLATK		39.73	487.28	1458.82	3	-0.01	0.00019
	LPVDIVAADR		32.19	534.81	1067.6	2	0	0.0028
	LLDTYVDVLR		24.12	603.84	1205.67	2	0.01	0.0055
gi|497664047	12
	QATAAVENVVDTIVR		118.3	793.44	1584.86	2	0.01	8.1e-12
	QATAAVENVVDTIVR	Gln->pyro-Glu (N-term Q)	84.94	784.93	1567.84	2	0.02	1.1e-08
	MNKAELIDVLTQK		72.33	751.92	1501.83	2	0.01	1.7e-07
	AVHKGDSVTITGFGVFEQR		56.01	683.36	2047.06	3	0.01	5.6e-06
	AELIDVLTQK		51.27	565.33	1128.64	2	0	0.00013
	MNKAELIDVLTQK		50.03	501.61	1501.81	3	0	2e-05
	RQATAAVENVVDTIVR		49.73	581.32	1740.95	3	0	0.00013
	AVHKGDSVTITGFGVFEQR		48.31	512.77	2047.05	4	0	4.2e-05
	RQATAAVENVVDTIVR		46.96	871.49	1740.96	2	0.01	4.6e-05
	LPSEGPAVK		32.78	449.26	896.5	2	0	0.0013
	MNKAELIDVLTQK	Oxidation (M)	26.97	506.94	1517.81	3	0	0.003
	NKAELIDVLTQK		25.18	458.26	1371.76	3	0.98	0.0043
gi|497664280	12
	LTPSAEVLAHDLGQH		90.87	529.94	1586.8	3	0	3e-09
	RLTPSAEVLAHDLGQH		65.69	581.98	1742.91	3	0	6.9e-07
	LHADLDGLKDDELGR		62.53	417.46	1665.83	4	0	1.4e-06
	VDWQVIAVDTR		57.56	651.35	1300.68	2	0	5.2e-06
	HVDGDLLCFVHGGAGLLHTEFGPMPYR		57.53	746.86	2983.41	4	0.02	4e-06
	LHADLDGLKDDELGR		56.34	556.28	1665.83	3	0	5.2e-06
	VDWQVIAVDTRR		50.53	486.6	1456.77	3	0	5.9e-05
	QGDWVYLPK		50.15	553.29	1104.56	2	0	2.8e-05
	LHADLDGLKDDELGR		41.67	833.93	1665.84	2	0.01	0.00012
	MESFIHLR	Oxidation (M)	41.26	350.18	1047.52	3	0	0.00018
	RSEPMPFYVR		39.68	427.88	1280.63	3	0	0.00019
	VDWQVIAVDTR		27.38	434.56	1300.67	3	-0.01	0.028
gi|497664579	12
	AAGTVVTGLVGVTAYEVVRK		86.03	664.05	1989.13	3	0.01	1.2e-08
	AAGTVVTGLVGVTAYEVVR		77.77	621.35	1861.04	3	0	1.1e-07
	IGEEAPTPSIADTHDHEH		66.59	489.72	1954.86	4	0	6.7e-07
	AAGTVVTGLVGVTAYEVVR		65.91	931.54	1861.06	2	0.03	6.6e-07
	LKLADVMAEAR		63.39	406.23	1215.66	3	-0.01	7.7e-06
	LADVMAEAR		62.49	488.25	974.49	2	0	6.1e-06
	ERIGEEAPTPSIADTHDHEH		61.63	561.01	2240.01	4	0	3.4e-06
	IGEEAPTPSIADTHDHEH		60.24	652.63	1954.86	3	0	2.8e-06
	GAELGLR		53.99	358.21	714.4	2	0	5.8e-05
	ERIGEEAPTPSIADTHDHEH		49.85	449.01	2240.01	5	0	5.1e-05
	AVYGLLAK		37.24	417.76	833.5	2	0	0.00093
	LKLADVMAEAR	Oxidation (M)	29.33	411.56	1231.66	3	0	0.0028
gi|497665212	12
	TDTLDHIDR		66.6	362.51	1084.52	3	0	5.7e-07
	AVGTPGYEASVDYVVK		64.26	827.92	1653.84	2	0.01	9.4e-07
	TLVAYLK		56	404.25	806.49	2	0	4.8e-06
	LWGGTADQPFDPNYHQK		49.22	658.64	1972.91	3	0	2.6e-05
	DSGFDVQTPEFSAR		44.98	778.36	1554.71	2	0.01	6.1e-05
	LTASAQSFK		43.02	476.76	951.5	2	0	0.00016
	GQPVVPEGSAGIER		39.38	698.37	1394.72	2	0	0.00028
	TLRDSGFDVQTPEFSAR		38.99	642.65	1924.93	3	0	0.00022
	LGSSPPVHNAVR		36.93	617.34	1232.66	2	0	0.00047
	NYVESLDLTALK		35.62	683.37	1364.73	2	0.01	0.00046
	IPVLSVTK		30.86	428.78	855.54	2	0	0.0026
	SVGVQLR		30.68	379.73	757.45	2	0	0.015
gi|497665638	12
	VQFQGGGPHAVYLLDGLR		114.36	643.01	1926.02	3	0.01	1.9e-11
	TNEQFQNNYAAAGGR		103.61	820.87	1639.73	2	-0.01	1.4e-10
	VQFQGGGPHAVYLLDGLR		100.38	964.03	1926.04	2	0.03	3.9e-10
	IWVYCGNGTPSDLGGDNVPAK		66.13	1105.52	2209.02	2	1.02	6.3e-07
	FLEGLTLR		59.15	474.78	947.54	2	0	1.1e-05
	NDPMVQIPR		58.63	535.28	1068.54	2	0	3.2e-06
	NDPMVQIPR	Oxidation (M)	55.35	543.27	1084.53	2	0	1e-05
	RNDPMVQIPR		51.44	409.22	1224.64	3	0	1.9e-05
	IWVYCGNGTPSDLGGDNVPAK		45.62	737.34	2209	3	1	0.00013
	RNDPMVQIPR	Oxidation (M)	36.05	414.55	1240.63	3	0	0.00042
	LVANNTR		32.52	394.23	786.44	2	0	0.0037
	WETFLTQEMPLWMQSNK		29.63	723.68	2168.02	3	0.02	0.0017
gi|239938650	11
	GSSSGGGYSSGSSSYGSGGR		120.72	870.85	1739.69	2	0	8.5e-13
	FLEQQNQVLQTK		74.29	738.4	1474.78	2	0	3.3e-07
	NKLNDLEEALQQAKEDLAR		53.62	733.39	2197.14	3	0.01	9.4e-06
	GGGFGGGSSFGGGSGFSGGGFGGGGFGGGR		51.16	800.35	2398.03	3	0.02	1.3e-05
	VDLLNQEIEFLK		49.8	730.91	1459.8	2	0.01	2.1e-05
	IEISELNR		47.56	487.27	972.52	2	0	0.00032
	TAAENDFVTLKK		42.83	446.24	1335.7	3	0	9.6e-05
	YLDGLTAER		40.02	519.27	1036.52	2	0	0.00089
	AQYEEIAQR		39.11	554.28	1106.54	2	0	0.00022
	FASFIDKVR		35.53	541.8	1081.58	2	-0.01	0.0006
	STSSFSCLSR		29.1	560.74	1119.47	2	0	0.0025
gi|489968969	11
	YIGAAPPPGHGPHR		80.6	476.25	1425.73	3	0	7.8e-08
	YYIAVHAVDTEKLDLPEDASPAFLGFNLFQHAIAR		74.94	787.21	3931.03	5	0.04	9.4e-08
	RYIGAAPPPGHGPHR		64.56	396.46	1581.83	4	0	1.6e-06
	YIGAAPPPGHGPHR		61.36	357.44	1425.73	4	0	5.8e-06
	STAPDPYASLPK		55.23	623.82	1245.62	2	0	6.6e-06
	RYIGAAPPPGHGPHR		53.08	528.28	1581.82	3	0	1.3e-05
	LPTFTLTSQSLTDGGTLAKPQVSGIMGAGGEDVSPQLSWSGFPAETR		51.2	1198.88	4791.47	4	0.1	3.8e-05
	YYIAVHAVDTEK		39.34	470.24	1407.7	3	0	0.0002
	LPTFTLTSQSLTDGGTLAKPQVSGIMGAGGEDVSPQLSWSGFPAETR		36.91	959.3	4791.44	5	0.07	0.00035
	YYIAVHAVDTEKLDLPEDASPAFLGFNLFQHAIAR		32.71	983.77	3931.07	4	0.07	0.00086
	LPTFTLTSQSLTDGGTLAKPQVSGIMGAGGEDVSPQLSWSGFPAETR		24.3	799.74	4792.42	6	1.05	0.0053
gi|489969050	11
	ANEDHAAIFLNEK		88.97	491.24	1470.71	3	0	4.6e-09
	GVNDALAKLEEAR		88.91	693.37	1384.74	2	0	1.8e-08
	GVNDALAKLEEAR		83.4	462.58	1384.73	3	-0.01	6.2e-08
	AFWNVVNWADVQKR		73.49	578.3	1731.88	3	0	1.3e-07
	AFWNVVNWADVQK		53.01	788.91	1575.8	2	0.02	1.1e-05
	AEYTLPDLDWDYAALEPHISGQINEIHHTK		52.91	696.14	3475.69	5	0.02	1.1e-05
	AFWNVVNWADVQKR		51.8	866.96	1731.9	2	0.02	1.4e-05
	NLSPDGGDKPTGELAAAIDDAFGSFDKFR		51.17	753.62	3010.46	4	0.03	1.6e-05
	ANEDHAAIFLNEK		42.81	736.86	1471.7	2	0.99	0.0001
	NLSPDGGDKPTGELAAAIDDAFGSFDKFR		32.55	1004.84	3011.49	3	1.06	0.00089
	AQFSAAANGLQGSGWAVLGYDTLGSR		25.29	866.77	2597.29	3	1.03	0.0042
gi|489969292	11
	AVHAENPMAAQYLDQSPPNQQFLQQYLASSPDQR		145.25	961.47	3841.86	4	0.05	2.4e-14
	AVHAENPMAAQYLDQSPPNQQFLQQYLASSPDQR	Oxidation (M)	135.38	965.47	3857.85	4	0.04	2e-13
	VNLLHAIEHNQGAQQALPIFQQMMTDCTR		132.93	839.42	3353.63	4	1.04	3.4e-13
	AVHAENPMAAQYLDQSPPNQQFLQQYLASSPDQR	Oxidation (M)	91.15	772.57	3857.83	5	0.02	2.8e-09
	VNLLHAIEHNQGAQQALPIFQQMMTDCTRY		90.91	879.93	3515.71	4	0.05	3e-09
	VNLLHAIEHNQGAQQALPIFQQMMTDCTRY	Oxidation (M)	73.48	884.18	3532.69	4	1.04	1.3e-07
	AVHAENPMAAQYLDQSPPNQQFLQQYLASSPDQR		57.79	641.31	3841.81	6	0	3.8e-06
	VNLLHAIEHNQGAQQALPIFQQMMTDCTR		52.13	1118.89	3353.66	3	1.06	1.3e-05
	AVHAENPMAAQYLDQSPPNQQFLQQYLASSPDQR		45.75	769.37	3841.83	5	0.02	5.1e-05
	VNLLHAIEHNQGAQQALPIFQQMMTDCTR		42.58	671.53	3352.61	5	0.01	0.0001
	VNLLHAIEHNQGAQQALPIFQQMMTDCTR	Oxidation (M)	38.34	843.16	3368.63	4	0.04	0.00025
gi|489970243	11
	LGIPQISTGELFR		99.76	715.91	1429.8	2	0.01	8.7e-10
	VSQDELLAR		78.85	515.78	1029.55	2	0	2.2e-07
	TVDAVGTLDEVFAR		77.96	746.89	1491.76	2	0.01	2.2e-07
	ADDTDEVILNR		73.77	630.81	1259.6	2	0	4.1e-07
	GRADDTDEVILNR		58.92	491.91	1472.72	3	0	1.6e-05
	LGIPQISTGELFR		58.57	477.6	1429.78	3	-0.01	3.2e-06
	RGTDIDAVLEFR		49.55	464.58	1390.72	3	0	8.6e-05
	VYRDETAPLLDYYRDQLK		45.29	753.39	2257.15	3	0.01	5.7e-05
	VVLLGPPGAGK		41.53	504.32	1006.62	2	0	0.00016
	GTDIDAVLEFR		40.6	618.33	1234.64	2	0.02	0.00016
	ALHEMLER		29.03	499.76	997.5	2	0	0.01
gi|489970349	11
	ILVDKLGLDESAVPVLAAPPMR		76.03	768.78	2303.31	3	0.02	1.1e-07
	FYEALQVYGGALK		71.91	729.89	1457.77	2	0.01	1.8e-07
	NQLTEQIVVAR		70.52	635.86	1269.71	2	0	6.3e-07
	LGLDESAVPVLAAPPMR		68.66	868.48	1734.95	2	0.02	3.6e-07
	GGLPTAVPTDPTIYR		63.15	779.42	1556.83	2	0.01	1.2e-06
	KPHPSGDRVVVTFDGK		52.16	435.49	1737.92	4	0	4.6e-05
	VVVTFDGK		51.87	432.75	863.48	2	0	1.5e-05
	PLLWTTSALLGQHPIPAELGR		38.88	757.43	2269.28	3	0.02	0.00023
	FYEALQVYGGALK		30.71	486.92	1457.75	3	-0.01	0.0013
	FLPYQWVSSEQ		25.96	692.34	1382.66	2	0.01	0.011
	NQLTEQIVVAR		23.73	424.24	1269.7	3	0	0.063
gi|489972303	11
	GLATILVEEALNEAR		96.29	533.63	1597.86	3	0	1.3e-09
	GLATILVEEALNEAR		92.75	799.95	1597.89	2	0.02	2e-09
	KHPEFDDITDPVTPEITR		82.86	704.02	2109.04	3	0	6.8e-08
	TTDKTGAQTTVSLQDGK		81.5	584.3	1749.87	3	0	2.3e-08
	VFYHTEIDPAYGGR		78.5	542.26	1623.77	3	0	5.4e-08
	YTIAVEGKPVGLADFKDR		69.63	495.52	1978.05	4	-0.01	3e-07
	KHPEFDDITDPVTPEITR		49.17	1055.54	2109.06	2	0.03	2.5e-05
	HPEFDDITDPVTPEITR		46.85	661.32	1980.95	3	0.01	4e-05
	IVPVCSMIGTVLK		44.32	703.39	1404.77	2	0.01	7e-05
	KHPEFDDITDPVTPEITR		28.22	528.26	2109.03	4	-0.01	0.0023
	YTIAVEGKPVGLADFK		24.61	854.48	1706.95	2	0.02	0.0049
gi|489972661	11
	QLAGGTDPVEK		80.03	557.79	1113.57	2	0	7.4e-08
	HVSQDLAAQHYAEHEGKPFFASLLEFITSGPVVAAIVEGPR		77.97	737.22	4417.29	6	0.04	4.9e-08
	HVSQDLAAQHYAEHEGKPFFASLLEFITSGPVVAAIVEGPR		66.03	884.47	4417.31	5	0.06	6.4e-07
	KGLTLVALELR		60.52	606.89	1211.77	2	0.01	9.3e-07
	TLVLIKPDGVQR		58.91	446.94	1337.8	3	0	4.8e-06
	QLVGEIIGR	Gln->pyro-Glu (N-term Q)	53.73	484.28	966.55	2	0	2.6e-05
	QLVGEIIGR		45.04	492.79	983.57	2	0	0.00028
	GDFGLETQFNLVHGSDSVESAKR		44.27	624.06	2492.2	4	0	7.1e-05
	AIPGTIR		32.7	364.23	726.44	2	0	0.0031
	QLAGGTDPVEK	Gln->pyro-Glu (N-term Q)	32.05	549.27	1096.53	2	-0.01	0.0042
	GLTLVALELR		25.8	542.84	1083.67	2	0	0.0038
gi|489973268	11
	TTESLWWLTDAGAR		94.06	803.9	1605.79	2	0.02	5.2e-09
	TKPSVAPWVALR		69.78	442.26	1323.76	3	-0.01	6.7e-07
	VQVVSGATIPVAQKDVNK		66.93	618.36	1852.04	3	0	5.3e-07
	LLPQGPTLSR		66.65	541.32	1080.63	2	0	9.7e-07
	VQVVSGATIPVAQK		60.57	698.91	1395.81	2	0	2.1e-06
	ADALVQHDTLPMDMSPAELAVPK		55.4	817.42	2449.23	3	1.02	6.4e-06
	FGVDDTR		51.91	405.19	808.37	2	0	4.1e-05
	TTESLWWLTDAGAR		39.43	536.27	1605.78	3	0	0.0013
	MPVVNKLDLSSYPDAPLNVMDIR		32.19	863.12	2586.35	3	0.03	0.00096
	SVLLPLGLTPEQVSMAKPMSR		31.72	564.31	2253.22	4	0	0.0011
	FGVDDTRDVR		28.87	590.29	1178.57	2	0	0.011
gi|489975332	11
	FVQADVTDEAAVGK		71.72	725.37	1448.72	2	0	9.4e-07
	ALDTAESMGPLR		63.83	630.82	1259.62	2	0	5.4e-06
	GGVVGMTLPIAR		63.25	585.84	1169.66	2	0	5.1e-06
	TEPIGPGTSPER		45.75	620.81	1239.61	2	0	5.1e-05
	TPLLGSLPEEAQASLGK		43.7	855.97	1709.93	2	0.01	8e-05
	VVTIAPGLFK		35.32	522.83	1043.64	2	0	0.0014
	MEIKDAVAVVTGGASGLGLATTKR		33.29	782.44	2344.29	3	0.01	0.00076
	GAQVVVIDLR		33.05	535.32	1068.63	2	0	0.0045
	GAQVVVIDLRGEDAVR		30.85	848.97	1695.93	2	0	0.0013
	MEIKDAVAVVTGGASGLGLATTK		25.34	730.4	2188.19	3	0.01	0.0042
	MEIKDAVAVVTGGASGLGLATTKR		24.95	587.08	2344.28	4	0	0.0046
gi|497660570	11
	PAIGPGTYNLVVQLGNLR		108.37	941.55	1881.08	2	0.03	6.9e-11
	DVGAAVLAAYVYSLDNKR		100.05	642.34	1924.01	3	0.01	4.2e-10
	GLTNAPQYFIGDQPK		93.69	824.93	1647.84	2	0.01	1.6e-09
	DVGAAVLAAYVYSLDNK		87.23	884.97	1767.93	2	0.03	6.6e-09
	FTMVVTNIGLVACKR		86.5	566.63	1696.88	3	0	7.8e-09
	EGDDCPDSTLAVK		74.77	698.29	1394.57	2	0	4.5e-08
	DVGAAVLAAYVYSLDNK		64.46	590.31	1767.91	3	0	9e-07
	PAIGPGTYNLVVQLGNLR		47.93	628.03	1881.05	3	0.01	5.8e-05
	TFTPGEQVTTAVTWTGMGSAPHCPLPR		45.98	963.47	2887.39	3	0.04	4.9e-05
	LWSNLDCAPSNETLIK		44.3	925.46	1848.9	2	0.03	7e-05
	FTMVVTNIGLVACK		37.16	771.41	1540.8	2	0.02	0.00033
gi|497660843	11
	WYSFDPFTHISR		51.48	519.25	1554.72	3	0	1.5e-05
	KYLDDAPR		47.26	489.26	976.5	2	0	0.00026
	EQATVGALR		45.07	472.76	943.51	2	0	0.0005
	IALSEGGTGWIPYFLER		43.13	955.01	1908.01	2	0.03	9e-05
	MTYQNAMR		35.87	507.73	1013.44	2	0	0.00078
	GGSSFAEFAANAK		31.23	628.8	1255.59	2	0	0.0012
	EQATVGALRK		29.29	358.21	1071.6	3	0	0.0027
	WYSFDPFTHISR		27.9	778.38	1554.74	2	0.02	0.0024
	LPSEVFR		26.41	424.24	846.46	2	0	0.0033
	YLDDAPR		26.25	425.21	848.41	2	0	0.023
	LVHNPDGSDMWK		25.93	466.89	1397.64	3	0	0.0037
gi|497661552	11
	HPMLAAGNELGLVTLAR		65.85	588.33	1761.96	3	0	3.1e-06
	TIGPAEGATGGAEFGAAR		63.77	816.91	1631.8	2	0.01	1e-06
	ILALGAEDDPTKFNMAHMGLR		58.99	575.79	2299.15	4	0	2.9e-06
	LAALDQLSTNLR		55.55	657.87	1313.73	2	0	3.5e-05
	MRQEILAGIGGVR		52.36	467.26	1398.77	3	0	9.9e-05
	IWVAQVGR		42.33	464.77	927.53	2	0	0.00068
	HTLQTLGPK		38.61	497.79	993.56	2	0	0.0009
	HPMLAAGNELGLVTLAR	Oxidation (M)	34.79	593.66	1777.95	3	0	0.0034
	IAFLPDYDMSMAR		32.02	765.87	1529.73	2	1.02	0.00099
	MRQEILAGIGGVR		27.68	700.4	1398.78	2	0	0.018
	IRELMTGSGLDFDTALAVVR		26.13	722.05	2163.13	3	-0.01	0.0035
gi|497662498	11
	IAGFGYNEEATEDAWR		121.06	914.92	1827.82	2	0.02	4.5e-12
	RVFSFFGEHLAATP		75.33	526.94	1577.8	3	0	8.6e-08
	KVTADKNITADIK		63.09	472.94	1415.8	3	0	1.2e-06
	VYPEAGHSFANELPAQPLLR		62.2	737.06	2208.15	3	0.01	1.5e-06
	FALVMSPK		44.87	446.75	891.49	2	0	0.00037
	AGYLALTPNMYAR		37.23	720.87	1439.73	2	0.01	0.00032
	NITADIK		34.24	387.72	773.43	2	0	0.0068
	IAGFGYNEEATEDAWRR		33.18	662.31	1983.91	3	0.01	0.00077
	VFSFFGEHLAATP		30.44	711.86	1421.71	2	0.01	0.0014
	ALDDILAAR		28.42	479.27	956.53	2	0	0.019
	VTADKNITADIK		24.18	430.58	1288.71	3	1.01	0.0054
gi|497662811	11
	MVVGNPDSVADQIK		120.44	736.88	1471.74	2	0.01	1.1e-11
	MVVGNPDSVADQIK	Oxidation (M)	71.93	744.87	1487.73	2	0	2.5e-07
	ASDAFANPR		60	474.73	947.45	2	0	2.5e-06
	HFDHLNVIAGFDELPR		58.94	940.49	1878.96	2	0.02	3e-06
	TKVIDAGIDSVIINLPFYTPGIVQAAGEALRPLVGA		57.87	920.78	3679.1	4	1.06	1.7e-06
	VIDAGIDSVIINLPFYTPGIVQAAGEALRPLVGA		52.12	863.24	3448.95	4	0.05	1.2e-05
	VIDAGIDSVIINLPFYTPGIVQAAGEALRPLVGA		48.92	1150.67	3448.98	3	0.08	1.9e-05
	IPLMIGGSGEKK		42.93	410.9	1229.69	3	1	9.4e-05
	IITTLDVVSQGR		40.82	651.38	1300.74	2	0	0.00015
	LGLQIPNFSYGTGAEQLFPTVIAQAR		33.5	931.18	2790.52	3	0.05	0.00072
	HFDHLNVIAGFDELPR		33.45	627.32	1878.94	3	0	0.00073
gi|497664827	11
	GAVAGTLAFMVGGEPEALER		92.48	988.02	1974.02	2	0.03	2.1e-09
	DLGLAMDAVTSTGAAAPLGR		91.81	944	1885.98	2	0.02	2.5e-09
	VVVAFLGLGNMGAPMAANLVAAQHAVR		78.46	893.16	2676.47	3	0.03	4.4e-08
	FAASHGDKDFSAVIEMLR		66.47	499.25	1992.96	4	-0.01	5.9e-07
	VVVAFLGLGNMGAPMAANLVAAQHAVR	Oxidation (M)	63.22	898.49	2692.46	3	0.03	1.2e-06
	EVHAQAQSHGVAQLDAPVSGGVK		58.23	572.05	2284.15	4	0	3.5e-06
	VVVAFLGLGNMGAPMAANLVAAQHAVR		55.72	670.12	2676.44	4	0.01	6e-06
	DLGLAMDAVTSTGAAAPLGR		51.53	629.66	1885.96	3	0	1.5e-05
	GAVAGTLAFMVGGEPEALER		45.34	659.01	1974	3	0.01	5.6e-05
	FAASHGDKDFSAVIEMLR	Oxidation (M)	30.8	503.25	2008.96	4	-0.01	0.0013
	EVHAQAQSHGVAQLDAPVSGGVK		23.98	762.4	2284.17	3	0.02	0.0056
gi|497665388	11
	QVGRPVPGPDTEAGPMIAR		147.83	650.01	1947	3	0	1.4e-14
	EVLAGVDAHPR		65.51	388.54	1162.61	3	0	3.4e-06
	QVVILAAGLDSR		60.94	621.36	1240.71	2	-0.01	9.7e-06
	LDWPAATTIFELDQPQVLDFKR		49.64	868.47	2602.38	3	0.04	2.2e-05
	ALEAQKPDPLAVDPYAEIFCR		45.65	798.07	2391.18	3	0.02	5.2e-05
	NTLVSAVR		39.04	430.25	858.49	2	0	0.0023
	NTLVSAVRG		36.08	458.76	915.51	2	0	0.0046
	QVGRPVPGPDTEAGPMIAR	Gln->pyro-Glu (N-term Q)	31.12	644.66	1930.97	3	0.99	0.0012
	EIAVDLR		27.63	408.24	814.46	2	0	0.027
	QVGRPVPGPDTEAGPMIAR	Oxidation (M)	26.43	655.34	1962.99	3	0	0.0033
	EIAVDLREDWPQALR		25.49	604.32	1809.94	3	0	0.0041
gi|515076031	11
	GTGEAPGVGPTGQAFVDALHQR		144.35	1083.05	2164.09	2	0.03	2.9e-14
	GTGEAPGVGPTGQAFVDALHQR		139.13	722.37	2164.07	3	0.01	9e-14
	AMNFLGEPPVVIGPLFQDK		100.21	691.37	2071.09	3	0.01	4.3e-10
	SFDVYPVNYPATDQWDTGIDGIR		97.81	877.09	2628.25	3	0.03	1.4e-09
	GTGEAPGVGPTGQAFVDALHQR		92.69	542.02	2164.06	4	-0.01	2e-09
	AMNFLGEPPVVIGPLFQDK		70.46	1037.04	2072.06	2	0.98	2.6e-07
[truncated: 4,263 more rows]

## Sheet: PPDa-2_Peptide-List
NCBI_Acc	Peptide Sequence/Num. Pept	Modifications	Pept. Score	m/z	Mr (Da)	z (Charge)	Delta (Da)	pep_expect
gi|656316442	57
	LTGEIQPGVTATDVVLTVTEMLR		130.61	815.453	2443.34	3	1.033	5.7e-13
	EQGLWHDPAHEPAFSEYLELDLSQVVPSIAGPK		106.89	915.711	3658.82	4	0.021	9.5e-11
	VNPLAPADLVIDHSVIADLFGTADAFER		101.05	989.523	2965.55	3	0.03	3.4e-10
	EQIPSYVGDGDGQQGYSK		100.88	964.442	1926.87	2	0.009	3.5e-10
	VVPPGTGIVHQVNIEYLAR		97.53	688.054	2061.14	3	0.002	7.2e-10
	IDTPGEADYYR		96.8	650.292	1298.57	2	-0.009	5.5e-10
	DVSDTIASAINSEMFTK		90.08	914.941	1827.87	2	0.011	3.6e-09
	KAEQVALVETYAK		86.13	725.399	1448.78	2	-0.003	8.4e-09
	ATLGNMSPEFGSTAAIFPIDQETIDYLK		85	1010.5	3028.49	3	0.017	1.1e-08
	NLPTPSGNTFEWSPDSTYVR		84.97	756.695	2267.06	3	0.013	1.1e-08
	KAEQVALVETYAK		82.29	483.933	1448.78	3	-0.01	1.9e-08
	FVEFYGEGVAEVPLANR		80.42	948.98	1895.94	2	0.003	2.9e-08
	NLLLDDVAGGYTR		78.09	703.867	1405.72	2	0	5.8e-08
	AEQVALVETYAK		76.68	661.349	1320.68	2	-0.01	8.8e-08
	VVPPGTGIVHQVNIEYLAR		75.07	1031.58	2061.14	2	0.002	9.1e-08
	AEPSIEIQYTPAR		74.95	492.255	1473.74	3	-0.004	9.4e-08
	NLPTPSGNTFEWSPDSTYVR		74.62	1134.54	2267.07	2	0.021	1e-07
	TTMAPGSQVVHDYYDK		74.04	906.416	1810.82	2	-0.001	1.7e-07
	EAIADLGGNPEK		73.81	607.302	1212.59	2	-0.009	3e-07
	SNLIGMGVIPLQFPDGK		73.7	893.483	1784.95	2	0.001	1.2e-07
	FVEFYGEGVAEVPLANR		72.83	632.987	1895.94	3	-0.002	1.5e-07
	VVMQDFTGVPCIVDLATMR		72.56	714.349	2140.02	3	0.005	1.7e-07
	AEPSIEIQYTPAR		72.22	737.879	1473.74	2	-0.003	3.4e-07
	NYADVFKGDER		71.96	657.307	1312.6	2	-0.005	1.8e-07
	KPPYFEGMPAEPEPVADISGAR		71.84	1179.58	2357.14	2	0.008	1.8e-07
	LDAVPNTEKLPYSLK		69.46	563.641	1687.9	3	0.982	3.1e-07
	TDSVNSFGAR		66.8	527.247	1052.48	2	-0.009	9.8e-07
	WGQGAFSDFK		65.46	571.764	1141.51	2	-0.006	1.2e-06
	KPPYFEGMPAEPEPVADISGAR	Oxidation (M)	64.68	792.054	2373.14	3	0.009	8.6e-07
	EQIPSYVGDGDGQQGYSK		62.59	643.293	1926.86	3	-0.002	2.6e-06
	DLGLDGTEVFDITGIEELNK		61.54	1089.55	2177.08	2	0.01	3.3e-06
	VLAENLLR		60.82	464.282	926.55	2	-0.005	5.6e-06
	NGGILQYVLR		59.01	567.316	1132.62	2	0.978	6.1e-06
	KPPYFEGMPAEPEPVADISGAR		57.77	786.721	2357.14	3	0.006	3.8e-06
	NVEIEYQR		55.77	525.759	1049.5	2	-0.01	6e-06
	AGLWPYLEK		55.13	538.79	1075.57	2	-0.005	6.8e-06
	AVIAESFER		51.81	511.264	1020.51	2	-0.01	8.8e-05
	ASKNGSDAVEFDAVVR		49.54	555.939	1664.79	3	0.977	2.3e-05
	TTMAPGSQVVHDYYDK		49.25	604.948	1811.82	3	1.004	2.4e-05
	LDAVPNTEK		47.13	493.759	985.503	2	-0.005	0.0002
	NYADVFKGDER		46.89	438.868	1313.58	3	0.976	5.7e-05
	VGDKSYQIYR		46.02	410.216	1227.63	3	0.001	0.00028
	SNLIGMGVIPLQFPDGK		45.5	595.986	1784.93	3	-0.014	5.4e-05
	EQGLWHDPAHEPAFSEYLELDLSQVVPSIAGPK		44.71	1220.95	3659.82	3	1.024	6.4e-05
	MNYLASPPLVVAYALAGTMDFDFEK		43.92	922.132	2763.37	3	1.04	7.6e-05
	DHIEAIANWDPK		42.78	470.231	1407.67	3	-0.008	9.7e-05
	MNYLASPPLVVAYALAGTMDFDFEKQPLGK		40.87	1096.55	3286.62	3	0.98	0.00015
	VNPLAPADLVIDHSVIADLFGTADAFER		38.99	742.392	2965.54	4	0.02	0.00022
	GTFANIR		33.08	389.709	777.404	2	-0.01	0.003
	NYADVFK		32.76	428.71	855.405	2	-0.008	0.0025
	IALSQAK		31.45	365.722	729.43	2	-0.009	0.015
	AINDNDLSVTAVLSGNR		31.36	880.443	1758.87	2	0.98	0.0011
	VVMQDFTGVPCIVDLATMR	Oxidation (M)	31.3	719.69	2156.05	3	0.033	0.0012
	VLALLGDSVTTDHISPAGSIKPGTPAAQYLDEHGVDRK		30.9	655.682	3928.05	6	0.015	0.0013
	IDTPGEADYYRNGGILQYVLR		30.43	604.307	2413.2	4	0.991	0.0014
	SDELGEFVLDHGAVVIAAVTSCTNTSNPEVMLGAALLAR		30.19	1005.27	4017.03	4	1.065	0.0015
	VVPPGTGIVHQVNIEYLAR		27.83	516.29	2061.13	4	-0.006	0.0025
gi|497665169	55
	VVVTKDETTIVEGAGDSDAIAGR		164.01	768.394	2302.16	3	-0.004	4.2e-16
	SALQNAASIAGLFLTTEAVVADKPEK		160.12	882.478	2644.41	3	1.001	8.5e-16
	SALQNAASIAGLFLTTEAVVADKPEK		136.77	662.111	2644.41	4	1.001	1.5e-13
	KTDDVAGDGTTTATVLAQALVR		135.7	735.057	2202.15	3	0.001	3.8e-13
	KWGAPTITNDGVSIAK		131.82	829.448	1656.88	2	-0.003	8.8e-13
	KTDDVAGDGTTTATVLAQALVR		130.52	551.542	2202.14	4	-0.012	1.3e-12
	TDDVAGDGTTTATVLAQALVR		120.71	1038.04	2074.06	2	0.006	4.8e-12
	KVVVTKDETTIVEGAGDSDAIAGR		119.56	811.098	2430.27	3	0.012	6.2e-12
	WGAPTITNDGVSIAK		117.55	765.399	1528.78	2	-0.005	2.1e-11
	KVVVTKDETTIVEGAGDSDAIAGR		117.05	608.571	2430.26	4	-0.005	1.1e-11
	VIQAGKPLLIIAEDVEGEALSTLVVNK		116.47	705.663	2818.62	4	0.017	6e-12
	NSPAGTGLNAATGEYEDLLK		104.65	674.333	2019.98	3	0.001	1.5e-10
	AAVEEGIVAGGGVALLHAIPALDELKLEGDEATGANIVR		103.52	960.527	3838.08	4	0.031	1.7e-10
	DETTIVEGAGDSDAIAGR		102.16	888.919	1775.82	2	0.005	2.6e-10
	NSPAGTGLNAATGEYEDLLK		101.36	1011.5	2020.98	2	1.006	3.1e-10
	AGAATEVELKER		97.96	425.227	1272.66	3	-0.009	2.3e-09
	AAVEEGIVAGGGVALLHAIPALDELK		93.7	838.471	2512.39	3	0.001	1.6e-09
	LEGDEATGANIVR		92.03	672.836	1343.66	2	-0.01	6.7e-09
	AGAATEVELK		88.81	494.764	987.514	2	-0.009	2.2e-08
	TEIENSDSDYDREK		86.76	567.573	1699.7	3	-0.019	2.1e-09
	VIQAGKPLLIIAEDVEGEALSTLVVNK		86.58	940.552	2818.63	3	0.027	4.9e-09
	TDDVAGDGTTTATVLAQALVR		83.28	692.36	2074.06	3	0.005	1.6e-08
	GYISGYFVTDAER		83.25	739.349	1476.68	2	-0.004	1.6e-08
	GLNALADAVK		82.99	486.276	970.538	2	-0.007	1.7e-07
	QEAVLEDPFILLVSSK		82.67	894.496	1786.98	2	0.005	1.8e-08
	GLNALADAVKVTLGPK		81.01	522.976	1565.9	3	-0.009	2.5e-08
	DQIAATAAISAGDQSIGDLIAEAMDK		74.36	859.095	2574.26	3	0.015	1.1e-07
	AAAPAGDPTGGMGGMDF		72.86	761.817	1521.62	2	-0.002	5.2e-08
	NVAAGANPLGLKR		71.55	427.582	1279.72	3	-0.011	5e-07
	AAAPAGDPTGGMGGMDF	Oxidation (M)	69.51	769.815	1537.62	2	-0.003	1.1e-07
	AGVADPVK		68.46	378.713	755.411	2	-0.007	1.2e-06
	LAGGVAVIK		67.84	414.267	826.519	2	-0.008	9.6e-07
	VRNSPAGTGLNAATGEYEDLLK		63.52	759.718	2276.13	3	0.989	1.1e-06
	AGVADPVKVTR		62.8	371.882	1112.62	3	0.988	5.6e-06
	TIAYDEEAR		61.48	534.253	1066.49	2	-0.003	4.3e-06
	NVAAGANPLGLK		60.96	562.821	1123.63	2	-0.008	6.5e-06
	EIELEDPYEK		60.44	632.799	1263.58	2	-0.004	5.7e-06
	IGAELVK		60.43	365.224	728.434	2	-0.009	1.6e-05
	QEAVLEDPFILLVSSK	Gln->pyro-Glu (N-term Q)	59.58	885.985	1769.95	2	0.01	2.6e-06
	AAVEEGIVAGGGVALLHAIPALDELKLEGDEATGANIVR		59.06	768.62	3838.06	5	0.016	5e-06
	VALEAPLK		57.35	420.759	839.504	2	-0.008	1.5e-05
	TIAYDEEARR		54.21	408.535	1222.58	3	-0.01	1.3e-05
	QIAFNGGLEPGVVAEK		51	815.426	1628.84	2	0.98	1.7e-05
	DLLPLLEK		49.37	470.786	939.558	2	-0.006	6e-05
	QIAFNGGLEPGVVAEK	Gln->pyro-Glu (N-term Q)	48.23	806.914	1611.81	2	0.983	0.00017
	NVAAGANPLGLKR		45.18	640.864	1279.71	2	-0.023	0.00013
	WGAPTITNDGVSIAK		41.26	510.936	1529.79	3	0.998	0.0012
	APGFGDR		39.9	360.18	718.345	2	0.005	0.0011
	GYISGYFVTDAERQEAVLEDPFILLVSSK		39.05	812.419	3245.65	4	-0.003	0.00022
	VTETLLK		37.58	402.242	802.47	2	-0.01	0.0021
	TIAYDEEARR		36.14	612.295	1222.58	2	-0.019	0.00041
	KWGAPTITNDGVSIAK		35.72	553.627	1657.86	3	0.977	0.00045
	VRNSPAGTGLNAATGEYEDLLK		32.05	1139.08	2276.14	2	0.991	0.00099
	EGLRNVAAGANPLGLK		28.22	527.629	1579.86	3	0.98	0.017
	AKTIAYDEEAR		24.54	633.815	1265.62	2	-0.01	0.005
gi|497665296	52
	IVNEPTAAALAYGLDKGEK		136.71	654.016	1959.03	3	-0.004	1.5e-13
	RSETFTTADDNQPSVQIQVYQGER		130.67	923.778	2768.31	3	0.011	5.6e-13
	SVIADAGISVSDIDHVVLVGGSTR		127.88	789.756	2366.24	3	0.001	1e-12
	LLGSFELTGIPPAPR		124.03	784.447	1566.88	2	0.003	3.6e-12
	IVNEPTAAALAYGLDK		109.23	823.948	1645.88	2	1.009	6e-11
	TALGGTDITAIK		103.75	580.827	1159.64	2	-0.006	4.7e-10
	VPEETLSKVDAAIADAK		101.89	586.314	1755.92	3	-0.005	4.1e-10
	EAEGGSKVPEETLSK		98.25	781.383	1560.75	2	0.983	6.1e-10
	GVNPDEVVAVGAALQAGVLK		97.23	636.358	1906.05	3	0	7.6e-10
	SVIADAGISVSDIDHVVLVGGSTR		97.09	1184.13	2366.25	2	0.002	7.9e-10
	SETFTTADDNQPSVQIQVYQGER		97.07	871.742	2612.2	3	0.004	7.9e-10
	MIKDAEAHAEEDR	Oxidation (M)	94.06	383.425	1529.67	4	-0.007	1.2e-09
	IQEGSGLSKEEIDR		92.26	520.93	1559.77	3	-0.011	4e-09
	NQAESLVYQTEK		87.89	705.345	1408.68	2	-0.007	5.7e-09
	EAEGGSKVPEETLSK		86.06	520.927	1559.76	3	-0.007	8.5e-09
	EAGQIAGLNVLR		82.97	620.852	1239.69	2	-0.003	5.3e-08
	DVLLLDVTPLSLGIETK		81.42	913.532	1825.05	2	0.005	2.3e-08
	ELTGGKEPNKGVNPDEVVAVGAALQAGVLK		79.01	740.91	2959.61	4	0.011	3.9e-08
	DAEAYLGEDITDAVITVPAYFNDAQR		77.51	953.128	2856.36	3	0.018	5.4e-08
	MIKDAEAHAEEDR	Oxidation (M)	75.99	510.898	1529.67	3	-0.006	8.1e-08
	SVIADAGISVSDIDHVVLVGGSTR		75	592.569	2366.25	4	0.004	9.3e-08
	TTPSIVAFAR		73.19	531.798	1061.58	2	-0.005	3e-07
	MPAVTDLVK	Oxidation (M)	72.66	495.267	988.519	2	-0.007	9.5e-07
	ITQDLLDR		72.48	487.264	972.514	2	-0.01	9.9e-07
	MIKDAEAHAEEDRK		71.51	548.264	1641.77	3	-0.009	6.3e-07
	GTSGIDLTKDK		69.96	567.801	1133.59	2	-0.006	1.4e-06
	AKIELSSSQSTSINLPYITVDADKNPLFLDEQLTR		69.08	977.777	3907.08	4	1.051	3.3e-07
	MIKDAEAHAEEDR		69.01	379.425	1513.67	4	-0.01	5.4e-07
	FKGTSGIDLTK		67.86	583.818	1165.62	2	-0.013	4.7e-07
	MPAVTDLVK		66.77	487.271	972.527	2	-0.005	4e-06
	GTSGIDLTK		65.62	446.238	890.461	2	-0.01	3.6e-06
	KYTAQEISAR		65.25	389.541	1165.6	3	-0.007	3e-06
	VDAAIADAK		63.92	437.233	872.452	2	-0.008	1.7e-05
	MIKDAEAHAEEDRK	Oxidation (M)	63.67	415.448	1657.76	4	-0.009	2.7e-06
	IELSSSQSTSINLPYITVDADKNPLFLDEQLTR		62.24	927.735	3706.91	4	0.018	1.5e-06
	LLGSFELTGIPPAPR		60.95	523.298	1566.87	3	-0.005	8.9e-06
	VPEETLSK		59.88	451.741	901.468	2	-0.008	1.3e-05
	YTAQEISAR		53.79	519.761	1037.51	2	-0.006	9e-06
	NGEVLVGQPAK		53.72	556.8	1111.59	2	0.982	1e-05
	GTSGIDLTKDK		52.26	378.868	1133.58	3	-0.012	1.8e-05
	IVNWLVDK		44.4	493.785	985.555	2	-0.005	0.00039
	NQAESLVYQTEK		44.2	470.565	1408.67	3	-0.011	7.2e-05
	FKGTSGIDLTK		43.35	389.877	1166.61	3	0.974	8.6e-05
	IELSSSQSTSINLPYITVDADKNPLFLDEQLTR		42.38	1236.65	3706.94	3	0.048	0.00011
	ELTGGKEPNKGVNPDEVVAVGAALQAGVLK		39.62	987.542	2959.6	3	0.005	0.00019
	NQAVTNVDR		34.33	509.25	1016.49	2	0.981	0.001
	REEADVRNQAESLVYQTEK		33.89	567.278	2265.08	4	0.98	0.00066
	HMGTDWSIEIDGKK		32.56	539.931	1616.77	3	1.004	0.0046
	GVNPDEVVAVGAALQAGVLKGEVK		32.05	774.099	2319.28	3	-0.005	0.00099
	GEVKDVLLLDVTPLSLGIETK		31.07	747.1	2238.28	3	0.005	0.0023
	TALGGTDITAIKSAMEK		30.09	569.968	1706.88	3	0.99	0.0015
	QATKEAGQIAGLNVLR		28.1	556.981	1667.92	3	-0.01	0.0023
gi|489973362	47
	LLNEQLTSELTAINQYFLHSK		157.63	821.437	2461.29	3	0.003	1.9e-15
	LGVELYSAQCVSRPPS		153.3	876.428	1750.84	2	0.004	4.2e-15
	QDSTTATLFEQIVADEEKHIDYLETQLELMDK		134.59	939.216	3752.84	4	0.039	2.4e-13
	EQFEADLAIEYEVMDR		132.63	979.449	1956.88	2	0.007	2.3e-13
	MQDNWGFTELAEHTR	Oxidation (M)	127.22	617.608	1849.8	3	-0.003	5.2e-13
	EKQDSTTATLFEQIVADEEKHIDYLETQLELMDK		124.55	803.001	4009.97	5	0.035	2.1e-12
	QDSTTATLFEQIVADEEK		114.85	1012.99	2023.96	2	0.004	1.7e-11
	MQDNWGFTELAEHTR		112.81	612.278	1833.81	3	0.002	1.8e-11
	LLNEQLTSELTAINQYFLHSK		112.19	616.577	2462.28	4	0.995	3e-11
	ILLLDGLPNYQR		96.78	707.906	1413.8	2	-0.001	8.4e-10
	LLNEQLTSELTAINQYFLHSK		94.49	1231.66	2461.3	2	0.014	2e-09
	EQFEADLAIEYEVMDR		91.91	653.303	1956.89	3	0.01	2.8e-09
	EKQDSTTATLFEQIVADEEK		86.75	761.375	2281.1	3	0.006	7.3e-09
	HIDYLETQLELMDK		84.16	874.434	1746.85	2	0.003	1.3e-08
	AESFDEMRHAEAITDR	Oxidation (M)	81.52	474.213	1892.82	4	-0.01	2e-08
	LGVELYSAQCVSR		81.19	735.86	1469.71	2	0.005	2.4e-08
	MQGDPEVLR	Oxidation (M)	80.85	530.754	1059.49	2	-0.009	4.1e-08
	AESFDEMRHAEAITDR		78.33	470.216	1876.83	4	-0.003	5.2e-08
	HIDYLETQLELMDK		76.21	583.289	1746.85	3	-0.005	7.1e-08
	QDSTTATLFEQIVADEEKHIDYLETQLELMDK	Gln->pyro-Glu (N-term Q)	74.9	1246.62	3736.85	3	1.074	9.5e-08
	EKQDSTTATLFEQIVADEEKHIDYLETQLELMDK		74.8	1003.76	4011.01	4	1.072	9.7e-08
	MQGDPEVLR	Acetyl (Protein N-term)	70.97	544.26	1086.51	2	0.989	2.8e-07
	MQDNWGFTELAEHTR	Oxidation (M)	70.06	926.41	1850.81	2	1	2.5e-07
	MQGDPEVLR		69.63	522.757	1043.5	2	-0.007	7.5e-07
	QGDPEVLR		68.39	457.234	912.454	2	-0.012	4.3e-06
	LKPAIILCR		66.38	358.214	1071.62	3	-0.008	2.5e-06
	ILLLDGLPNYQR		65.68	472.601	1414.78	3	0.983	2.6e-06
	EKQDSTTATLFEQIVADEEK		63.65	1142.07	2282.12	2	1.022	1.1e-06
	HIDYLETQLELMDKLGVELYSAQCVSRPPS		58.26	871.189	3480.73	4	1.048	3.4e-06
	LKPAIILCR		55.22	536.819	1071.62	2	-0.007	1.7e-05
	HAEAITDR		54.87	456.726	911.437	2	-0.009	2.2e-05
	AESFDEMR		53.69	492.704	983.393	2	-0.008	4.5e-06
	LGVELYSAQCVSRPPS		53.12	584.619	1750.84	3	-0.003	1e-05
	QDSTTATLFEQIVADEEK	Gln->pyro-Glu (N-term Q)	52.25	1004.48	2006.95	2	0.015	1.3e-05
	QDSTTATLFEQIVADEEKHIDYLETQLELMDK	Gln->pyro-Glu (N-term Q)	51.22	934.96	3735.81	4	0.041	1.6e-05
	QDSTTATLFEQIVADEEK		49.92	675.66	2023.96	3	0	2.1e-05
	MQDNWGFTELAEHTRAESFDEMR		48.52	700.806	2799.19	4	-0.008	1.9e-05
	QGDPEVLR	Gln->pyro-Glu (N-term Q)	46.45	448.723	895.431	2	-0.009	9.4e-05
	AESFDEMR	Oxidation (M)	45.87	500.702	999.39	2	-0.007	2.6e-05
	EKQDSTTATLFEQIVADEEK		43.13	571.284	2281.11	4	0.011	9e-05
	MQGDPEVLR	Acetyl (Protein N-term); Oxidation (M)	40.77	552.27	1102.53	2	1.013	0.00015
	LKPAIILCREK		38.69	443.927	1328.76	3	-0.007	0.00091
	EKQDSTTATLFEQIVADEEKHIDYLETQLELMDK	Oxidation (M)	36.85	806.202	4025.97	5	0.043	0.00035
	EKQDSTTATLFEQIVADEEKHIDYLETQLELMDK	Oxidation (M)	36.32	1007.76	4027.02	4	1.089	0.00039
	EQFEADLAIEYEVMDR	Oxidation (M)	34.69	987.452	1972.89	2	0.017	0.0016
	MQDNWGFTELAEHTR		28.71	918.405	1834.8	2	0.984	0.0035
	ILLLDGLPNYQRLFSLR		25.35	677.73	2030.17	3	0.001	0.011
gi|489970303	46
	LLDQGQAGDNVGLLLR		145.14	841.466	1680.92	2	0.002	2.5e-14
	KLLDQGQAGDNVGLLLR		139.45	604.01	1809.01	3	-0.003	1e-13
	GITINISHVEYQTDKR		135.78	625.329	1872.97	3	-0.003	1.9e-13
	GQVVTKPGTTTPHTEFEGQVYILSK		134.98	680.11	2716.41	4	0.003	2.2e-13
	ELLAAQEFDEDAPVVR		122.62	901.455	1800.9	2	0.007	7.3e-12
	ADMVDDEELLELVEMEVR	Oxidation (M)	121.42	1076.02	2150.02	2	0.041	4.1e-12
	GITINISHVEYQTDKR		116.68	469.249	1872.96	4	-0.004	1.1e-11
	TKPHVNIGTIGHVDHGK		115.72	453.245	1808.95	4	-0.013	1.4e-11
	GVINVNEEVEIVGIRPSSTK		105.17	714.059	2139.16	3	0.003	1.4e-10
	ADMVDDEELLELVEMEVR		104.04	712.334	2133.98	3	0	2.3e-10
	GQVVTKPGTTTPHTEFEGQVYILSKDEGGR		101.42	647.133	3230.63	5	0.009	3.1e-10
	ADMVDDEELLELVEMEVR		98.34	1068.01	2134	2	0.017	6e-10
	TTVTGVEMFR		93.23	570.787	1139.56	2	-0.005	3.6e-09
	QVGVPYILVALNK		89.81	707.426	1412.84	2	-0.001	5.1e-09
	TTVTGVEMFRK		88.01	423.558	1267.65	3	-0.006	5.6e-09
	TTDVTGVVTLPEGTEMVMPGDNTNISVK		85.06	969.148	2904.42	3	0.014	1.1e-08
	ELLAAQEFDEDAPVVR	Glu->pyro-Glu (N-term E)	84.05	892.444	1782.87	2	-0.006	1.3e-08
	VLHDKYPDLNESR		83.67	529.268	1584.78	3	-0.009	1.4e-08
	ETDKPFLMPVEDVFTITGR		81.22	732.375	2194.1	3	0.005	2.4e-08
	LIQPVAMDEGLR	Oxidation (M)	78.72	679.356	1356.7	2	-0.009	5.5e-08
	AFDQIDNAPEER		77.23	702.82	1403.62	2	-0.007	7.4e-08
	GITINISHVEYQTDK		74.69	573.627	1717.86	3	0.99	4.2e-07
	LIQPVAMDEGLR		73.98	671.362	1340.71	2	-0.003	1.2e-07
	LIQPVAMDEGLR	Oxidation (M)	70.21	453.241	1356.7	3	-0.006	2.6e-07
	HYAHVDAPGHADYIK		66.13	424.203	1692.78	4	-0.017	6.3e-07
	GVINVNEEVEIVGIRPSSTK		64.7	1071.08	2140.15	2	0.993	8.6e-07
	TTLTAAITK		62.62	460.272	918.53	2	-0.008	4e-06
	ELLAAQEFDEDAPVVR		61.65	601.304	1800.89	3	0.001	1.7e-06
	WVESVEQLMEAVDESIPDPVR		59.1	810.066	2427.18	3	0.013	2.9e-06
	HTPFFNNYRPQFYFR		56.57	509.25	2032.97	4	-0.001	5e-06
	GQVVTKPGTTTPHTEFEGQVYILSK		54.99	906.476	2716.41	3	-0.001	7e-06
	GVINVNEEVEIVGIRPSSTK		54.99	535.795	2139.15	4	-0.001	7e-06
	TTVTGVEMFR	Oxidation (M)	51.96	579.296	1156.58	2	1.017	6.1e-05
	QVGVPYILVALNK	Gln->pyro-Glu (N-term Q)	47.59	698.912	1395.81	2	-0.002	3.4e-05
	ADMVDDEELLELVEMEVR	Oxidation (M)	45.47	717.663	2149.97	3	-0.008	5.4e-05
	EHVLLAR		45.16	419.247	836.48	2	-0.007	0.00013
	NMITGAAQMDGAILVVAATDGPMPQTR		43.2	910.793	2729.36	3	1.021	8.9e-05
	TKPHVNIGTIGHVDHGK		42.06	362.797	1808.95	5	-0.015	0.00011
	VLHDKYPDLNESR		41.86	397.201	1584.77	4	-0.016	0.00012
	LLDQGQAGDNVGLLLR		41.43	561.644	1681.91	3	0.995	0.00013
	TTDVTGVVTLPEGTEMVMPGDNTNISVK	Oxidation (M)	36.77	974.476	2920.41	3	0.002	0.00036
	YPDLNESR		32.9	497.231	992.447	2	-0.009	0.00082
	LIQPVAMDEGLRFAIR		31.76	610.687	1829.04	3	1.035	0.0011
	WVESVEQLMEAVDESIPDPVR	Oxidation (M)	29.75	815.743	2444.21	3	1.05	0.0016
	AFDQIDNAPEER		28.73	468.881	1403.62	3	-0.011	0.0051
	TTVTGVEMFRK	Oxidation (M)	28.32	428.888	1283.64	3	-0.012	0.015
gi|564987942	41
	MAQQIDSLGPETTKR		121.59	558.95	1673.83	3	-0.012	4e-12
	TTDFGAFVSLLPGR		120.92	740.894	1479.77	2	0.001	4.6e-12
	VALIDGTWVAFPTVEQLER		97.58	715.384	2143.13	3	-0.002	8.6e-10
	ALVPVLPSLEDFPYAIR		97.46	950.537	1899.06	2	0.009	7.3e-10
	GETQILGVTTLDMVK		95.55	802.932	1603.85	2	0	4.1e-09
	EHFDFFPLTVDVEER		89.34	627.3	1878.88	3	-0.002	5.6e-09
	VEDVVNVGDK		84.53	537.274	1072.53	2	-0.007	4.1e-08
	LDGIPSQVLAGALSQAK		84.11	834.471	1666.93	2	0.003	1.3e-08
	INAIANPQLPTVGER		82.66	797.424	1592.83	2	0.965	2.6e-08
	ALVPVLPSLEDFPYAIR		80	634.024	1899.05	3	-0.001	3.2e-08
	VEDVVNVGDKLR		75.34	448.247	1341.72	3	-0.005	8.6e-08
	VEIADIDKR		72.91	353.53	1057.57	3	-0.01	8.1e-07
	AARPTSDYPTFPDYGDDVYYSVASVATDELSK		72.46	1167.56	3499.65	3	0.054	1.6e-07
	LAQQAAGAVVAYLDDENMLLSATTASK		72.36	688.605	2750.39	4	0.01	1.6e-07
	LAETYEGR		67.14	469.729	937.443	2	-0.007	5.1e-07
	LAQQAAGAVVAYLDDENMLLSATTASK		64.86	917.805	2750.39	3	0.012	8.3e-07
	DFVTALQLDTK		63.73	625.833	1249.65	2	-0.005	3.8e-06
	MAQQIDSLGPETTK		63.29	760.372	1518.73	2	0.99	4.5e-06
	AVFDMVVAGR		60.77	532.779	1063.54	2	-0.005	2.8e-06
	LIDRPLRPSFVDGLR		58.84	439.255	1752.99	4	-0.008	3e-06
	ALSAEVAVVPR		57.07	556.323	1110.63	2	-0.009	1.3e-05
	IPGSFFR		54.7	412.224	822.434	2	-0.005	3.3e-05
	EVSAAFR		51.13	390.201	778.388	2	-0.01	8.6e-05
	IGEVIGPK		50.94	406.743	811.472	2	-0.008	7e-05
	IAKVEDVVNVGDK		50.62	462.589	1384.74	3	-0.011	0.00012
	TDELKAEVLAR		48.94	622.843	1243.67	2	-0.006	0.00013
	TTDFGAFVSLLPGRDGLVHISK		48.59	583.316	2329.24	4	-0.006	2.8e-05
	VAGTKDFVTALQLDTK		47.44	569.642	1705.9	3	-0.02	0.00024
	AHGSALFQR		45.68	493.759	985.503	2	-0.007	0.00027
	EIGHGALAER		43.93	351.518	1051.53	3	-0.009	0.00041
	LDGIPSQVLAGALSQAK		39.85	556.648	1666.92	3	-0.004	0.00018
	FLGTVVK		39.73	382.235	762.456	2	-0.008	0.00065
	INAIANPQLPTVGER		37.05	531.628	1591.86	3	-0.005	0.00051
	EGRPSTDAILTCR		34.97	488.901	1463.68	3	-0.004	0.00053
	TTDFGAFVSLLPGRDGLVHISK		34.31	777.425	2329.25	3	0.01	0.00061
	EIGHGALAER		33.94	526.774	1051.53	2	-0.008	0.0008
	GETQILGVTTLDMVK	Oxidation (M)	31.57	810.925	1619.84	2	-0.009	0.0011
	VEIADIDKR		29.63	529.792	1057.57	2	-0.008	0.0034
	TDELKAEVLAR		29.23	415.56	1243.66	3	-0.019	0.0023
	LRVEIADIDKR		26.65	443.258	1326.75	3	-0.008	0.0085
	DGLVHISK		24.58	434.744	867.474	2	-0.008	0.0097
gi|497664719	39
	AIEAGVNTLADAVR		127.35	700.378	1398.74	2	-0.005	3.1e-12
	KAFLEDLAIVTGGQVINPDTGLLLR		120.46	885.165	2652.47	3	-0.013	3.1e-12
	TNDVAGDGTTTATVLAQALVK		107.23	1023.54	2045.07	2	0.002	8.8e-11
	AAVEEGIVAGGGSALLQAR		105.72	590.324	1767.95	3	0.001	3.5e-10
	AFGGPAVTNDGVTVAR		104.15	766.395	1530.78	2	-0.004	5.1e-10
	LVAAGANPIELGAGISK		101.67	790.954	1579.89	2	0.001	5.3e-10
	KESVEDAVAAAK		100.82	609.319	1216.62	2	-0.006	1.1e-09
	RAIEAGVNTLADAVR		98.74	778.428	1554.84	2	-0.006	1.8e-09
	VAESGKPLLIIAEDIEGEALATLVVNSIR		96.29	755.932	3019.7	4	0.019	9.2e-10
	EIDLEDPFENLGAQLVK		90.48	965.498	1928.98	2	0.007	3.3e-09
	DQVLGELVGEAMTK		88.58	497.256	1488.75	3	-0.002	1.1e-08
	DQVLGELVGEAMTK		88.05	745.883	1489.75	2	1.003	2.2e-08
	LGYGDLIADGVIDPVK		87.82	822.945	1643.88	2	-0.001	7.9e-09
	RAIEAGVNTLADAVR		85.4	519.288	1554.84	3	-0.006	3.8e-08
	VGAATETALKER		83.23	623.342	1244.67	2	-0.003	1.4e-07
	SAVLNSASVAR		83.13	537.793	1073.57	2	-0.012	6.9e-08
	DAIAQVATVSSR		83.06	609.324	1216.63	2	-0.008	7e-08
	AFGGPAVTNDGVTVAR		82.08	511.265	1530.77	3	-0.006	2e-08
	AADAVSEALLASATPVSGK		80.78	586.645	1756.91	3	-0.006	2.7e-08
	VAELPAGHGLNAEK		72.62	469.249	1404.73	3	-0.01	7.5e-07
	EVGTEVLGSAR		70.85	559.291	1116.57	2	-0.009	1.1e-06
	LAGGVAVIK		67.84	414.267	826.519	2	-0.008	9.6e-07
	AADAVSEALLASATPVSGKDAIAQVATVSSR		64.64	986.191	2955.55	3	0	8.7e-07
	ISSLPDLLPMLEK		61.79	728.409	1454.8	2	-0.002	1.6e-06
	IIEYDETAR		58.22	555.273	1108.53	2	-0.009	1.3e-05
	VGAATETALK		58.11	480.762	959.51	2	-0.019	2.8e-05
	LGYGDLIADGVIDPVK		56.5	548.966	1643.88	3	-0.001	1.8e-05
	VAELPAGHGLNAEK		46.17	703.371	1404.73	2	-0.008	0.00012
	SKIIEYDETAR		45.03	442.233	1323.68	3	0.011	6e-05
	EIDLEDPFENLGAQLVK		44.93	643.998	1928.97	3	-0.001	6.1e-05
	DQVLGELVGEAMTK	Oxidation (M)	43.59	753.88	1505.74	2	1	8.2e-05
	VVVSKDDTIIVDGGGAK		41.94	558.307	1671.9	3	-0.005	0.00012
	TNDVAGDGTTTATVLAQALVK		41.92	683.025	2046.05	3	0.99	0.00012
	DAIAQVATVSSR		35.97	406.898	1217.67	3	1.032	0.0014
	APFFGDR		31.94	405.197	808.38	2	-0.007	0.0014
	SAVLNSASVAR		29.19	359.195	1074.56	3	0.98	0.016
	RVVVSKDDTIIVDGGGAK		25.64	458.25	1828.97	4	0.966	0.036
	VAESGKPLLIIAEDIEGEALATLVVNSIR		24.86	1007.58	3019.71	3	0.033	0.01
	AFLEDLAIVTGGQVINPDTGLLLR		24.59	842.477	2524.41	3	0.018	0.015
gi|497661747	38
	VISNSAAVSVNDAAQHR		135.65	580.294	1737.86	3	-0.016	1.9e-13
	SMIAGIAQPGQHELLKPFTPR		109.67	573.562	2290.22	4	-0.005	5.2e-11
	SITTVVFDALAGADTVIDIAADTVR		97.91	845.453	2533.34	3	0.01	6.8e-10
	EQAWTTVVEDDTLANITAR		97.16	1067.54	2133.06	2	1.017	7.8e-10
	FAVTQSGAAPGAGETR		95.26	760.374	1518.73	2	-0.008	1.2e-09
	LDAESLGTALDR		85.81	630.823	1259.63	2	-0.003	4e-08
	AELDVEGPVTEVPALVGVSR		85.3	679.699	2036.08	3	-0.003	1e-08
	ASLAQYMDAER		83.8	627.791	1253.57	2	-0.004	2e-08
	HVVTLADLLDHDPAELGLAGLEIDTDLR		76.43	753.65	3010.57	4	0.01	6.8e-08
	SLVWSAAWEMTR		75.94	718.852	1435.69	2	-0.001	7.6e-08
	IADIAEPLPR		73.18	547.81	1093.61	2	-0.007	4.1e-07
	DIDVSGYDESTGIPLQGLADR		72.16	1111.04	2220.06	2	0.008	1.7e-07
	AAETGSDHQLAFVNALCSSLLSTR		71.29	635.06	2536.21	4	0.008	2.1e-07
	AELDVEGPVTEVPALVGVSR		70.4	1019.05	2036.09	2	0.012	2.5e-07
	AALVTVAGYR		68.27	510.793	1019.57	2	-0.005	1.3e-06
	LVIGIYDDDGSGK		66.5	676.339	1350.66	2	-0.004	5.8e-07
	TTGLNTLRPDFDVDDR		64.22	612.305	1833.89	3	0.008	9.5e-07
	FLSDPQVPAALR		62.14	657.362	1312.71	2	-0.004	2.5e-06
	MSTYLVALIAGPYAEWK		58.22	638.332	1911.97	3	-0.007	3.5e-06
	SMIAGIAQPGQHELLKPFTPR		56.27	764.749	2291.22	3	0.999	5.3e-06
	LVLEGQAGVK		54.19	507.299	1012.58	2	-0.008	4.2e-05
	LVLVNDDDLTYCSVR		52.47	885.924	1769.83	2	0.001	1.2e-05
	AHAFGNATFDHLVAALEK		50.98	637.992	1910.95	3	-0.011	1.7e-05
	SITTVVFDALAGADTVIDIAADTVR		48.07	634.337	2533.32	4	-0.008	3.1e-05
	NVVVVDADCR		45.76	568.26	1134.51	2	-0.011	9.4e-05
	QLVAYVGLEHFLAGLR	Gln->pyro-Glu (N-term Q)	42.02	884.999	1767.98	2	0.017	0.00011
	QGFGFYHK	Gln->pyro-Glu (N-term Q)	41.87	483.724	965.433	2	-0.007	0.00034
	YFEAIPGVWAR		41.72	654.84	1307.66	2	-0.002	0.00012
	LLLQAQTALSSYAEPEWAR		40.34	716.38	2146.12	3	0.012	0.00016
	EQAWTTVVEDDTLANITAR		39.81	711.689	2132.05	3	0.006	0.00018
	ALPNLTR		39.57	392.733	783.451	2	-0.009	0.0009
	MFACFDQPDLK		37.83	680.79	1359.57	2	-0.002	0.00016
	YSNTGEGLHR		33.68	567.759	1133.5	2	0.978	0.0016
	HAAQAAAARPQLPVK		33.33	510.291	1527.85	3	-0.013	0.00075
	MSTYLVALIAGPYAEWK		30.54	957.006	1912	2	0.018	0.0014
	AAETGSDHQLAFVNALCSSLLSTR		28.37	846.75	2537.23	3	1.023	0.0022
	HAAQAAAARPQLPVK		28.1	382.969	1527.85	4	-0.016	0.0023
	FAVTQSGAAPGAGETR		25.1	507.252	1518.73	3	-0.01	0.0044
gi|497662711	38
	TDAEAANLLDSR		118.85	638.309	1274.6	2	-0.007	7.2e-12
	SHGIFSEVYQEVGEIIVAEVNRPR		90.77	682.86	2727.41	4	0.012	3.1e-09
	DQPFLLGATNLDIPSYK		88.48	946.496	1890.98	2	0.006	5.1e-09
	SITTFGPYSPGQAVTMK		86.8	892.95	1783.89	2	0.004	7.3e-09
	IAELLQPDR		78.82	527.794	1053.57	2	-0.008	2.5e-07
	VLVPSDEQIKR		69.97	428.579	1282.71	3	-0.01	3.5e-07
	TPEGYYQIR		66.75	563.777	1125.54	2	-0.007	6.4e-07
	TPQTLVGGPR		63.15	513.287	1024.56	2	-0.006	1.6e-06
	FVEVGVPGYHIEDQRPGTK		61.43	532.774	2127.07	4	-0.01	1.7e-06
	DLNGHLLYALPEAEYAEATAWLER		60.71	916.125	2745.35	3	1.007	2e-06
	SLAAAPFADILWMETK		58.84	588.635	1762.88	3	-0.014	4.6e-06
	SITTFGPYSPGQAVTMK		58.01	595.632	1783.88	3	-0.006	3.6e-06
	LQMSEQQR	Oxidation (M)	56.54	518.244	1034.47	2	-0.009	1.4e-05
	SDAALAASSGRTATTK		54.8	503.27	1506.79	3	0.023	7.2e-05
	ALLTADR		53	380.217	758.419	2	-0.01	9.5e-05
	VLVPSDEQIK		52.96	564.316	1126.62	2	-0.006	1.3e-05
	AMGEGSTQHQHLVQTEVPKK		52.59	441.824	2204.09	5	-0.015	1.2e-05
	ADERDQPFLLGATNLDIPSYK		52.17	788.404	2362.19	3	0.01	1.3e-05
	SDAALAASSGR		51.54	503.246	1004.48	2	-0.011	4.6e-05
	RAGSDVLELGIYGDGDEQLANVVVDPIKDR		50.93	804.168	3212.64	4	0.01	6.9e-05
	DAAAAFYER		50.73	507.235	1012.46	2	-0.007	2.9e-05
	GSTTEDPGPDLASYPLSQVPDDAAVLVR		50.2	957.476	2869.41	3	0.007	2e-05
	VPGIIVAR		48.37	412.767	823.519	2	-0.009	2.4e-05
	FVEVGVPGYHIEDQRPGTK		47.56	710.366	2128.07	3	1	0.00053
	FQLDIMR		44.1	461.742	921.47	2	-0.004	0.00041
	SLAAAPFADILWMETK		41.43	882.455	1762.9	2	-0.001	0.00013
	LVESPYR		41.03	432.23	862.446	2	-0.009	0.00098
	GGIPYAIAK		40.33	445.256	888.498	2	-0.009	0.0012
	DQPFLLGATNLDIPSYK		38.31	631.33	1890.97	3	-0.003	0.00026
	TDYTVAR		38.31	413.205	824.396	2	-0.007	0.00087
	ACFLAMVR		36.21	478.727	955.44	2	-0.004	0.001
	AIIDKETQVRPSFDDEVAATQR		34.58	623.071	2488.26	4	0	0.00057
	QGIQGVISDAVNTWR		32.88	822.441	1642.87	2	0.025	0.00083
	RFYELGVK		29.1	506.285	1010.55	2	0	0.035
	LQMSEQQR		27.02	510.25	1018.49	2	-0.001	0.0029
	AMGEGSTQHQHLVQTEVPK		26.94	693.009	2076.01	3	0.001	0.003
	FQLDIMR	Oxidation (M)	26.79	469.743	937.472	2	0.003	0.017
	FYELGVK		25.27	428.231	854.448	2	-0.006	0.015
gi|497664284	37
	NVLGPGIVPVLSESPGR		106.88	845.979	1689.94	2	0.002	9.5e-11
	LLGDMGADVIKVELPR		105.21	575.988	1724.94	3	-0.007	3.6e-10
	SAAGAAGPLDGIR		97.84	578.305	1154.6	2	-0.009	1.5e-09
	VSGYGQTGPDAAK		93.31	625.8	1249.59	2	-0.008	2.5e-09
	NAGPARPGQHNDEVYR		93.26	445.965	1779.83	4	-0.01	1.8e-09
	SDIVVENFRPGTLEK		89.08	568.635	1702.88	3	-0.006	1.7e-08
	RNVLGPGIVPVLSESPGR		81.19	616.355	1846.04	3	0.001	2.4e-08
	AGYASVAEAASGLR		79.45	661.837	1321.66	2	-0.004	1.2e-07
	QPDEIIETLSAAGVIAGPINTVAEVVNDPQLR		77.35	1110.61	3328.8	3	0.053	5.6e-08
	SADGSWVVIAANQDTVFAR		75.85	669.665	2005.97	3	-0.012	7.7e-08
	TWGQAEVDGHHVFWTVHAR		74.74	559.021	2232.05	4	-0.008	9.8e-08
	NAGPARPGQHNDEVYR		72.72	594.284	1779.83	3	-0.01	1.5e-07
	TAEELEELRAQEVL		70.14	815.426	1628.84	2	0.012	7.5e-07
	LLGDMGADVIK		69.74	566.306	1130.6	2	-0.004	1.5e-06
	LALSLGDSLAGMFGAQGALAALYR		69.28	789.753	2366.24	3	0.992	3.2e-07
	DMLVEHYDER		67.76	436.193	1305.56	3	-0.01	3.9e-07
	DMLVEHYDER		64	653.786	1305.56	2	-0.009	9.2e-07
	VRNAGPARPGQHNDEVYR		61.14	510.003	2035.98	4	0.974	1.8e-06
	LEGIAPSNIYR		60.36	616.831	1231.65	2	-0.009	7.8e-06
	QPDEIIETLSAAGVIAGPINTVAEVVNDPQLR	Gln->pyro-Glu (N-term Q)	58.12	828.938	3311.72	4	-0.003	3.5e-06
	TAEELEELR		57.81	545.271	1088.53	2	-0.008	1.4e-05
	NPGIILVR		56.15	441.278	880.542	2	-0.007	1.2e-05
	WNLGYDVLCER		53.72	707.317	1412.62	2	-0.003	1.3e-05
	SADGSWVVIAANQDTVFAR		52.7	1004.01	2006	2	0.014	1.1e-05
	AITLDLR		51.03	401.242	800.469	2	-0.006	0.00015
	LLGDMGADVIK	Oxidation (M)	50.62	574.299	1146.58	2	-0.012	1.8e-05
	QPDEIIETLSAAGVIAGPINTVAEVVNDPQLR		48.04	833.447	3329.76	4	1.008	3.1e-05
	ELFCELVEK		47.85	578.273	1154.53	2	-0.003	3.3e-05
	VRNAGPARPGQHNDEVYR		47.76	408.203	2035.98	5	0.969	8.1e-05
	ARDMLVEHYDER	Oxidation (M)	39.75	517.239	1548.7	3	-0.004	0.0005
	ARDMLVEHYDER		36.84	384.181	1532.69	4	-0.01	0.00035
	SAAGAAGPLDGIR	Acetyl (Protein N-term)	34.91	599.32	1196.62	2	0.01	0.0007
	HLNGFPGGPPPR		32.87	416.213	1245.62	3	0.975	0.00083
	NVLGPGIVPVLSESPGR		31.61	564.32	1689.94	3	-0.003	0.0011
	GRELFCELVEK		31.55	684.834	1367.65	2	-0.005	0.0011
	GQVVDVALTESCLAVQESTIPDYDVGGVVR		27.36	1056.19	3165.55	3	1.015	0.0027
	SDIVVENFRPGTLEK		25.28	852.449	1702.88	2	-0.006	0.0056
gi|564987547	37
	IREGGPYFDDLSVGQVFDWAPSVTLSSGLAAAHQAILGDR		156.01	844.234	4216.13	5	1.031	1.8e-15
	LVYGGHTIGLALAQAAR		145.59	570.993	1709.96	3	-0.001	2.5e-14
	TEVPGPHFDPALAGSVLHSTGDVVSSAPELAR		126.64	804.165	3212.63	4	0.021	1.3e-12
	MITIDQADQLVLDFYR	Oxidation (M)	121.46	978.989	1955.96	2	-0.004	4.1e-12
	EGGPYFDDLSVGQVFDWAPSVTLSSGLAAAHQAILGDR		121.45	987.495	3945.95	4	0.034	4.1e-12
	MITIDQADQLVLDFYR		119.29	970.996	1939.98	2	0.007	6.5e-12
	MITIDQADQLVLDFYR		117.29	647.664	1939.97	3	-0.001	1.2e-11
	RLVYGGHTIGLALAQAAR		116.22	467.521	1866.05	4	-0.005	1.4e-11
	RLVYGGHTIGLALAQAAR		106.74	623.026	1866.06	3	-0.004	9.8e-11
	LTLNIAATHHDSR		100.13	483.588	1447.74	3	-0.01	4.1e-10
	EGGPYFDDLSVGQVFDWAPSVTLSSGLAAAHQAILGDR		100.12	790.199	3945.96	5	0.039	4.1e-10
	LTLNIAATHHDSR		92.1	362.943	1447.74	4	-0.011	5.8e-09
	IREGGPYFDDLSVGQVFDWAPSVTLSSGLAAAHQAILGDR		91.87	703.528	4215.12	6	0.021	2.4e-09
	LVYGGHTIGLALAQAAR		87.69	855.988	1709.96	2	0.004	6e-09
	SLVYAVSDTPDER		87.34	726.352	1450.69	2	-0.004	6.5e-09
	MITIDQADQLVLDFYR	Oxidation (M)	86.04	652.996	1955.97	3	-0.001	1.2e-08
	GLVFHRFPVIGDSLYTR		85.36	495.271	1977.05	4	0.99	9.9e-09
	LALDADLCAAVTGLPAPLAHPGLVCDVAIGQSTLVTQR		84.97	966.259	3861.01	4	0.041	1.1e-08
	LLPNLVTVLGWR		84.15	690.92	1379.83	2	-0.003	1.3e-08
	TEVPGPHFDPALAGSVLHSTGDVVSSAPELAR		83.16	1071.89	3212.64	3	0.029	1.6e-08
	SLVYAVSDTPDERDR		82.46	574.946	1721.82	3	-0.006	2.7e-08
	APTGMAALR	Oxidation (M)	81.75	452.235	902.456	2	-0.009	8.2e-08
	APTGMAALR		79.2	444.238	886.462	2	-0.008	1.6e-07
	FPVIGDSLYTR		76.97	634.337	1266.66	2	-0.002	6.1e-08
	IREGGPYFDDLSVGQVFDWAPSVTLSSGLAAAHQAILGDR		67.85	1054.8	4215.18	4	0.075	4.3e-07
	TEVPGPHFDPALAGSVLHSTGDVVSSAPELAR		63.87	643.531	3212.62	5	0.008	1e-06
	VKANLFYR		60.04	506.297	1010.58	2	1.009	6.8e-06
	SLVYAVSDTPDER		57.61	484.569	1450.69	3	-0.008	4e-06
	TEVVGLR		57.16	387.225	772.435	2	-0.009	3.6e-05
	ANSPKPGRAPTGMAALR		56.89	565.636	1693.89	3	-0.017	4.6e-06
	SLVYAVSDTPDERDR		55.22	431.461	1721.81	4	-0.008	6.6e-06
	LTLNIAATHHDSR		54.41	724.879	1447.74	2	-0.009	1.8e-05
	GLVFHRFPVIGDSLYTR		43.13	660.016	1977.03	3	0.963	0.00013
	SLVYAVSDTPDERDR		42.84	861.916	1721.82	2	-0.004	0.00011
	TSDGYAR	Acetyl (Protein N-term)	42.58	406.18	810.346	2	-0.005	0.00029
	PTEHGGVLGLR		40.4	568.311	1134.61	2	-0.007	0.00016
	LTLNIAATHHDSRVGGR		37.84	455.245	1816.95	4	-0.014	0.00028
gi|489968974	35
	GSAAPVDSSADAGGFDQFNR		135.8	656.961	1967.86	3	-0.001	8e-14
	TYLESQLEELGQR		125.72	783.394	1564.77	2	0	2.4e-12
	PLTPADVHNVAFSKPPIGK		112.02	497.778	1987.08	4	-0.006	5.4e-11
	QRADAMLADAQAR	Gln->pyro-Glu (N-term Q)	109.17	700.338	1398.66	2	-0.006	8.6e-11
	RGYNEDEVDAFLDLVEAELTR		108.28	819.063	2454.17	3	0.995	7e-11
	GSAAPVDSSADAGGFDQFNR		106.91	984.934	1967.85	2	-0.007	5.7e-11
	VLSLAQDTADR		99.11	594.81	1187.61	2	-0.009	1.6e-09
	AAPAAAVSNEEQAIK		98.82	735.379	1468.74	2	-0.009	7.2e-10
	GYNEDEVDAFLDLVEAELTR		98.24	766.701	2297.08	3	0.012	6.9e-10
	QRADAMLADAQAR		94.43	708.85	1415.69	2	-0.008	3.4e-09
	LTSTAQAESEK		90.64	582.79	1163.57	2	-0.001	3.4e-09
	ANADQILSEAR		87.44	594.302	1186.59	2	-0.005	1.8e-08
	STAETTVAEAR		82.33	568.279	1134.54	2	-0.009	5.5e-08
	ADALQADAER		78.62	530.253	1058.49	2	-0.009	6.7e-08
	VLSLAQDTADRLTSTAQAESEK		76.57	584.299	2333.17	4	-0.004	6.6e-08
	KHSEIMGTINQQR		76.56	514.597	1540.77	3	-0.009	8.1e-08
	LKTYLESQLEELGQR		75.41	602.989	1805.94	3	-0.007	3.2e-07
	LIEENSDLR		71.76	544.779	1087.54	2	-0.008	8.5e-07
	QRADAMLADAQAR		71.52	472.903	1415.69	3	-0.006	6.5e-07
	ADAMLADAQAR		71.04	566.77	1131.53	2	-0.008	5.6e-07
	AAPAAAVSNEEQAIK		70.2	490.587	1468.74	3	-0.013	2.6e-07
	HSEIMGTINQQR		70.04	707.345	1412.67	2	-0.008	2.7e-07
	ADAMLADAQAR	Oxidation (M)	64.03	574.772	1147.53	2	0	9.9e-07
	HSEIMGTINQQR		63.81	471.898	1412.67	3	-0.012	1.5e-06
	VLSLAQDTADR		63.72	397.207	1188.6	3	0.986	8e-06
	VLSLAQDTADRLTSTAQAESEK		62.98	779.069	2334.18	3	1.014	7.7e-06
	TYLESQLEELGQR		60.69	522.597	1564.77	3	-0.004	2e-06
	PLTPADVHNVAFSKPPIGK		44.57	663.371	1987.09	3	0.003	6.6e-05
	HSEIMGTINQQR	Oxidation (M)	40.6	477.23	1428.67	3	-0.011	0.00016
	QRADAMLADAQAR	Oxidation (M)	39	478.235	1431.68	3	-0.006	0.00035
	LEQLRTFER		35.59	398.216	1191.63	3	0.986	0.0017
	LKTYLESQLEELGQR		33.02	904.473	1806.93	2	0.98	0.0008
	PLTPADVHNVAFSKPPIGK	Acetyl (Protein N-term)	27.14	677.706	2030.1	3	0.997	0.0028
	KHSEIMGTINQQR	Oxidation (M)	26.02	520.26	1557.76	3	0.986	0.0036
	GYNEDEVDAFLDLVEAELTR		25.74	1149.56	2297.11	2	0.039	0.0039
gi|497662669	35
	TDASQESTDVDSFAVLEPR		151.62	1033.98	2065.96	2	0.012	4.6e-15
	ASETAENVYEGHDR		112.09	526.564	1576.67	3	-0.005	1.5e-11
	AYLLGVTGPEMTVLVGGLR		104.97	649.364	1945.07	3	-0.002	2.9e-10
	DAGYEISVHFAPGR		95.88	759.87	1517.72	2	-0.001	1e-09
	DAITSGLEVVWTPTPTK		92.69	907.981	1813.95	2	0	2e-09
	APLEQLLLER		91.34	591.346	1180.68	2	-0.004	3.8e-09
	ALAEVYAQDDNQGK		87.33	761.359	1520.7	2	-0.008	6.5e-09
	APTMLVTDISLR		83.7	658.864	1315.71	2	-0.004	5.6e-08
	LHPHVAEANPLGEDFDYAEEFAK		80.52	867.079	2598.21	3	0.011	2.8e-08
	TDASQESTDVDSFAVLEPR		80.15	689.659	2065.95	3	0.011	3.1e-08
	IQQDFNASASGGK		77.22	661.818	1321.62	2	-0.005	5.7e-08
	SSDTSASRPPQPDTGTASK		73.45	630.632	1888.88	3	-0.001	1.8e-07
	VLASGLSVPQLVK		72.3	655.904	1309.79	2	-0.003	1.5e-07
	DAGYEISVHFAPGR		71.75	506.915	1517.72	3	-0.002	1.9e-07
	SPAGAWQFTAK		68.23	582.293	1162.57	2	-0.005	4.7e-07
	FVEDFVAAWVK		68.13	655.842	1309.67	2	-0.002	4.1e-07
	SPAGAWQFTAKDGAGAGTIPDPFGGPGR		64.86	896.111	2685.31	3	0.019	8.3e-07
	DGAGAGTIPDPFGGPGR		64.57	771.372	1540.73	2	0.003	1.3e-06
	WLDHPEELADAFAK		57.53	547.935	1640.78	3	0	4e-06
	APTMLVTDISLR	Oxidation (M)	55.95	666.855	1331.7	2	-0.016	5.7e-06
	NWEANEPSELDK		51.08	716.322	1430.63	2	-0.002	2.1e-05
	SESENPAIPSPHPK		49.86	497.571	1489.69	3	0.972	2.1e-05
	DMGPVSR	Oxidation (M)	46.6	389.177	776.34	2	-0.009	6.6e-05
	DAITSGLEVVWTPTPTK		46.2	605.985	1814.93	3	0.988	4.7e-05
	FAPLNSWPDNVSLDK		42.69	851.944	1701.87	2	0.036	9.9e-05
	WTATANDLVFGSNSVLR		41.42	926.467	1850.92	2	0.987	0.00013
	DWWPNQIDVSR		40.33	708.341	1414.67	2	0.004	0.00018
	ALAEVYAQDDNQGK		38.25	507.908	1520.7	3	-0.009	0.00026
	LDVEALK		38.08	394.228	786.442	2	-0.007	0.0031
	ADVISVMTTSQDWWPADYGHYGGLFIR		36.96	1029.16	3084.46	3	0.013	0.00034
	NWEANEPSELDKVLPVLEK		36.64	737.382	2209.12	3	-0.001	0.00037
	VLPVLEK		36.42	399.256	796.498	2	-0.008	0.001
	IQQDFNASASGGKK		35.71	484.245	1449.71	3	-0.007	0.00045
	WTATANDLVFGSNSVLR		25.26	617.649	1849.92	3	-0.007	0.0043
	AYLLGVTGPEMTVLVGGLR		25.06	974.051	1946.09	2	1.016	0.0045
gi|497664155	35
	LAEHMVEGAAIMAALLGPEVALTDGPGALSGR		112.32	780.164	3116.63	4	0.026	2.9e-11
	RPDYGITGWVILTLIQHGTPWQIER		104.63	738.403	2949.58	4	1.017	1.5e-10
	AADAVEQLVIEEEFR		100.18	859.937	1717.86	2	0.007	4e-10
	LAEHMVEGAAIMAALLGPEVALTDGPGALSGR		97.9	1040.22	3117.64	3	1.042	6.6e-10
	AVVTAALFGGDAPAADVFER		92.69	659.674	1976	3	0	2e-09
	ADAAAIAALDKDAQLDK		89.39	567.299	1698.88	3	-0.003	4.2e-09
	VSDADVLAGAR		84.33	537.28	1072.55	2	-0.007	1.4e-07
	SVEGTGPGPEGNVTK		82.23	714.849	1427.68	2	-0.005	5.1e-08
	AVAPGPFVPTVIASAVIAK		79.35	904.541	1807.07	2	0.007	3.2e-08
	GIALTDDHRELAEVAR		77.31	442.233	1764.9	4	-0.009	5.6e-08
	VGSYLAEETALR		71.94	654.841	1307.67	2	-0.004	7.6e-07
	LGDGVADGEAGILLGAGLAGLLLIAAGDDVLVLER		69.25	1106.62	3316.85	3	1.023	3.6e-07
	TLLAAEAVGGASDCVDAAVAYAK		69.17	738.03	2211.07	3	0.014	3.3e-07
	GMAIAGGTSEVTR		68.5	625.31	1248.61	2	-0.008	1.3e-06
	GMAIAGGTSEVTR	Oxidation (M)	63.14	633.307	1264.6	2	-0.01	1.4e-06
	VSIGGSGSFYEGLADQLVQLAQQRPDR		62.18	964.497	2890.47	3	0.012	1.5e-06
	GIALTDDHRELAEVAR		60.21	589.311	1764.91	3	-0.001	2.3e-06
	DNSLDLPPEAEELR		59.86	799.386	1596.76	2	-0.006	2.4e-06
	VSDADVLAGARPSALAR		58.9	556.971	1667.89	3	-0.004	1.6e-05
	VSIGGSGSFYEGLADQLVQLAQQRPDR		57.88	723.622	2890.46	4	0.002	3.7e-06
	AAGEDEDQFHLIAAVAAALAFPAYVR		55.95	906.132	2715.37	3	0.009	5.7e-06
	DRDGVSVDVPDNFDPTRR		54.93	515.749	2058.97	4	-0.006	1.3e-05
	VWTSGAHYCAR		50.59	432.855	1295.54	3	-0.012	1.6e-05
	GIALTDDHR		48.24	499.251	996.487	2	-0.012	8.7e-05
	SLLDATDEPR		46.7	558.783	1115.55	2	0.005	0.0001
	GFLTSQK		45.18	390.712	779.409	2	-0.008	0.00027
	TIATFQAVK		44.75	489.78	977.545	2	-0.009	0.00014
	SVEGTGPGPEGNVTK		37.99	476.899	1427.67	3	-0.015	0.00027
	AADAVEQLVIEEEFR		35.01	573.625	1717.85	3	0.002	0.00052
	TAAGTVRDNSLDLPPEAEELR		33.92	752.379	2254.11	3	0.991	0.00066
	APEVEVRPLR		30.87	389.224	1164.65	3	-0.011	0.0013
	AVAPGPFVPTVIASAVIAK		30.82	603.36	1807.06	3	-0.001	0.0027
	GMAIAGGTSEVTR		28.89	417.215	1248.62	3	0.01	0.0037
	HAGITTVIVDMK		28.45	429.237	1284.69	3	0.997	0.021
	ELAEVAR		27.93	394.214	786.412	2	-0.011	0.02
gi|497662827	34
	VPDIHDVALMEDR		136.12	504.251	1509.73	3	1.002	1.7e-13
	LQVATADGSVGLAEPEK		121.63	842.941	1683.87	2	-0.001	8.2e-12
	TYTTPDGQGELTLPGR		118.25	853.432	1704.85	2	0.018	1e-11
	AGATTAWVPSPTAATLHAMHYHYVDVGAVQEELAGK		109.17	750.776	3748.84	5	0.013	5.8e-11
	TTIEQLLTIPLAK		108.14	720.938	1439.86	2	0.001	6.3e-11
	VPDIHDVALMEDR	Oxidation (M)	106.34	509.245	1524.71	3	-0.012	1.1e-10
	TGDEIHTSMEAGPMIR		104.54	582.266	1743.78	3	-0.017	1.6e-10
	AGIKDVVLESAVTTIMDFEDSVAAVDADDKVLGYR		87.37	929.229	3712.89	4	1.031	6.4e-09
	AYEDANVDIGLAAGFK		78.78	827.419	1652.82	2	0.018	4.1e-08
	ISSQLLANWLR		77.67	650.87	1299.72	2	-0.005	2.4e-07
	VIEPLDIDAYR		76.65	652.346	1302.68	2	-0.004	3.5e-07
	GDLSEEVSKDGK		76.29	632.297	1262.58	2	-0.02	1.2e-07
	NVGHLMTNDAIVWSDGDEEKEVFEGIMDALFTGLTAIHGLK		70.64	895.448	4472.2	5	0.038	2.4e-07
	HGVITEEDVR		69.32	577.789	1153.56	2	-0.008	1e-06
	VEDVLGLPQGTLK		68.45	684.889	1367.76	2	-0.003	5.9e-07
	AGSIYIVKPK		68.08	359.218	1074.63	3	-0.012	7.8e-07
	GMWAMTELMADMVEQK		65.11	624.279	1869.82	3	0.002	1e-06
	VVTDLTPR		65.04	450.757	899.499	2	-0.009	4.6e-06
	IGIMDEER		55.47	481.732	961.45	2	-0.004	6.6e-06
	FALNAANAR		55.44	474.252	946.49	2	-0.009	4.1e-05
	RRDELQAQIDK		51.46	686.364	1370.71	2	-0.013	9.8e-05
	VVFINTGFLDR		51.2	640.852	1279.69	2	-0.004	6.4e-05
	MHGPDEVAFTCELFSR		50.66	628.94	1883.8	3	-0.002	1.4e-05
	TGEANGPLQNSR		48.52	622.791	1243.57	2	0.972	5.6e-05
	WGSLYDALYGTDVIPETDGAEK		45.52	1200.58	2399.15	2	0.032	5.9e-05
	MAPLVDAQNAK		44.46	579.297	1156.58	2	-0.012	6.8e-05
	NVGHLMTNDAIVWSDGDEEKEVFEGIMDALFTGLTAIHGLK		43.41	746.543	4473.22	6	1.049	8.5e-05
	WVAQGVGCSK		38.53	540.75	1079.48	2	-0.004	0.00024
	VLYDFVNDEALPGTDIDPDSFWAGVDK		37.99	1000.47	2998.4	3	1.005	0.00027
	IGIMDEERR		37.48	373.522	1117.54	3	-0.011	0.00041
	HGVITEEDVR		34.29	385.529	1153.56	3	-0.008	0.0032
	LQVATADGSVGLAEPEK		34.06	562.298	1683.87	3	0.005	0.00064
	RRDELQAQIDK		27.55	457.913	1370.72	3	-0.009	0.016
	AGSIYIVKPK		25.73	538.325	1074.63	2	-0.009	0.012
gi|497664289	33
	MDFTLPEHLPGVLAEMDAFIENEIKPLER		131.08	839.43	3353.69	4	0.024	5.1e-13
	SMAFGLTEPQHGSDATWLQTR		119.4	778.373	2332.1	3	0.007	6.4e-12
	MDFTLPEHLPGVLAEMDAFIENEIKPLER	Oxidation (M)	106.07	843.426	3369.67	4	0.011	1.1e-10
	DGSNVDMAVIR		100.55	588.783	1175.55	2	-0.008	6.7e-10
	TDWDNDGIPTREWEDLLAEMR		99.06	854.727	2561.16	3	0.01	5.2e-10
	QAASSLGAAQYCIDR		98.88	800.366	1598.72	2	0	5.7e-10
	VPADAVLGEVDR		93.01	620.825	1239.64	2	-0.01	2.3e-09
	ITEGAEEIQIR		88.54	629.831	1257.65	2	-0.008	2e-08
	GLEVAQTFLHENR		85.51	505.261	1512.76	3	-0.006	1.5e-08
	DGSNVDMAVIR	Oxidation (M)	84.13	596.784	1191.55	2	-0.003	1.3e-08
	EHIQYFDQR		81.34	618.29	1234.57	2	-0.008	3.9e-08
	AMQIFGGLGYSR		81.17	650.33	1298.64	2	0.001	2.5e-08
	TVFGKPLSVNQAVQWPLAELQTEAQMVR		81.05	786.175	3140.67	4	1.021	2.5e-08
	SMAFGLTEPQHGSDATWLQTR	Oxidation (M)	80.82	783.704	2348.09	3	0.005	2.6e-08
	EWEDLLAEMR		80.46	646.302	1290.59	2	-0.002	4.7e-08
	VPADAVLGEVDRGLEVAQTFLHENR		71.47	684.609	2734.41	4	0.004	2e-07
	EWSQALITGER		70.46	645.325	1288.64	2	-0.005	8.1e-07
	YGLPASLGGR		67.42	495.769	989.523	2	-0.006	1.6e-06
	YGLPASLGGRDGSNVDMAVIR		67.38	717.042	2148.1	3	1.025	4.8e-07
	QAASSLGAAQYCIDR	Gln->pyro-Glu (N-term Q)	66.32	791.859	1581.7	2	0.012	6e-07
	ATHDLIFAR		60.4	522.281	1042.55	2	-0.009	6.4e-06
	TDWDNDGIPTR		58.55	645.294	1288.57	2	0.005	3.2e-06
	VSMANYR		54.77	420.697	839.38	2	-0.016	1.5e-05
	PLSVNQAVQWPLAELQTEAQMVR		50.44	870.449	2608.32	3	0.977	1.9e-05
	LVCDAADR		48.97	454.699	907.383	2	-0.007	2.7e-05
	EHIQYFDQR		48.02	412.528	1234.56	3	-0.01	7.7e-05
	REWSQALITGER		47.29	723.375	1444.74	2	-0.006	0.00018
	GLEVAQTFLHENR		41.07	757.374	1512.73	2	-0.034	0.00014
	TVFGKPLSVNQAVQWPLAELQTEAQMVR		39.85	1047.91	3140.71	3	1.065	0.00018
	REWSQALITGER		32.77	482.585	1444.73	3	-0.008	0.0083
	MDFTLPEHLPGVLAEMDAFIENEIKPLER	Acetyl (Protein N-term)	27.68	1133.24	3396.69	3	1.008	0.0025
	AERDGDGWVINGAK		26.32	496.906	1487.7	3	0.98	0.0034
	YGLPASLGGRDGSNVDMAVIR		25.39	1074.55	2147.09	2	0.013	0.0043
gi|497664056	32
	IGTLLGSAGVNIQAAQLSEDAEGPGATILLR		151.16	1012.55	3034.64	3	0.013	5.3e-15
	LAESTVAALGDQVEVR		144.68	829.442	1656.87	2	0	4.6e-14
	GVLVVNAPTSNIHSAAEHALALLLAAAR		136.58	695.649	2778.57	4	0.018	8.1e-14
	AGVGLDNVDVDAATER		119.45	801.39	1600.77	2	-0.004	6.3e-12
	GLFSAVVEGPVTFVNAPALAEER		111.37	791.755	2372.24	3	0.006	9.5e-11
	AVSHDGTVVNVAGTLSGPQLVEK		103	760.071	2277.19	3	-0.005	2.2e-10
	IGTLLGSAGVNIQAAQLSEDAEGPGATILLR		99.02	759.67	3034.65	4	0.02	5.2e-10
	GGLVDEAALADAVR		90.69	678.858	1355.7	2	-0.004	9.9e-09
	SATTVDAEVLAAAPK		88.54	722.386	1442.76	2	-0.004	2.1e-08
	LAESTVAALGDQVEVR		80.87	553.296	1656.87	3	-0.003	1.1e-07
	SATTVDAEVLAAAPK		78.65	481.925	1442.75	3	-0.009	1.4e-07
	SSFSGTEIFGK		77.58	580.282	1158.55	2	-0.006	5.3e-08
	GELASEDVEVLK		76.17	644.834	1287.65	2	-0.003	3.2e-07
	AGTDVAASVK		74.95	459.744	917.474	2	-0.008	4.3e-07
	LSAFGTHLIAYDPYVSPAR		73.32	693.36	2077.06	3	-0.004	1.3e-07
	IGQLVAQR		71.44	442.765	883.514	2	-0.009	8.4e-07
	LDQDVPADVR		70.71	564.285	1126.56	2	-0.007	6.7e-07
	GINLVINYVDQPGALGK		68.2	590.992	1769.95	3	-0.015	6e-07
	TPETAGLIDKDALAK		66.47	514.948	1541.82	3	-0.007	9.3e-07
	SAIGAAVGANKLEVVDLS		64.79	857.473	1712.93	2	0	4.1e-06
	AAQLGIELLSLDELLAR		60.86	913.03	1824.05	2	0.011	2e-06
	GINLVINYVDQPGALGK		53.15	885.991	1769.97	2	0	1e-05
	LLAAVPEADALLVR		50.7	725.934	1449.85	2	-0.003	2.3e-05
	TVGVVGLGR		45.62	429.26	856.505	2	-0.008	0.00076
	MNLPVVLIADK		43.11	606.853	1211.69	2	-0.002	9.1e-05
	LLAAVPEADALLVR		40.8	484.288	1449.84	3	-0.013	0.00015
	AAGLDVFSK		39.86	454.243	906.472	2	-0.009	0.00037
	TPETAGLIDKDALAK		35.35	771.907	1541.8	2	-0.03	0.00048
	EIPAADASLR		31.76	522.288	1042.56	2	1.015	0.01
	NLPVVLIADK		30.43	541.33	1080.64	2	-0.01	0.0038
	GLFSAVVEGPVTFVNAPALAEER		28.82	1187.62	2373.22	2	0.983	0.002
	WVDGPDREK		28.19	367.844	1100.51	3	-0.015	0.0023
gi|656316315	32
	VVDVVSGGAAASAGLPK		136.15	749.416	1496.82	2	-0.003	2.9e-13
	ASHASLGVQVTNDKGTPGAK		126.78	646.67	1936.99	3	-0.008	1.7e-12
	VQGMSGLTPISLGSSSDLR		118.62	952.992	1903.97	2	0.002	7.6e-12
	TAPFTVVGADPTSDIAVIR		110.25	644.015	1929.02	3	0.002	6.7e-11
	TAPFTVVGADPTSDIAVIR		104.23	965.522	1929.03	2	0.009	4.9e-10
	VDDRPINSANALVAAVR		102.76	594.324	1779.95	3	-0.008	6.1e-10
	VVDVVSGGAAASAGLPKNVVVTK		99.27	713.407	2137.2	3	-0.011	4.9e-10
	TTVTFSDGR		97	492.24	982.464	2	-0.008	9.8e-10
	VVPSVVMLETDLGR		94.71	757.915	1513.82	2	-0.002	4.8e-09
	VQGMSGLTPISLGSSSDLR	Oxidation (M)	91.4	960.991	1919.97	2	0.006	2.7e-09
	SKAPGDKITLTFSDPAGGGSR		89.23	688.023	2061.05	3	-0.001	4.3e-09
	SKAPGDKITLTFSDPAGGGSR		89.22	516.268	2061.04	4	-0.005	4.3e-09
	TAPFTVVGADPTSDIAVIR		85.84	483.261	1929.02	4	-0.005	1.3e-08
	VVPSVVMLETDLGR	Oxidation (M)	83.11	765.91	1529.81	2	-0.007	7.7e-08
	GPAAPPVVPLPPGGPGGGPGAGTPK		82.82	701.384	2101.13	3	-0.002	1.7e-08
	ITLTFSDPAGGGSR		77.44	689.85	1377.68	2	-0.003	9.1e-08
	IADELIATGK		74.17	515.789	1029.56	2	-0.007	6.5e-07
	VVDVVSGGAAASAGLPK		72.47	499.945	1496.81	3	-0.007	1.6e-07
	ASHASLGVQVTNDKGTPGAK		70.12	485.254	1936.99	4	-0.009	2.7e-07
	VQGMSGLTPISLGSSSDLR		66.06	635.662	1903.96	3	-0.003	6.4e-07
	GPAAPPVVPLPPGGPGGGPGAGTPK		53.12	526.288	2101.12	4	-0.01	1e-05
	RIADELIATGK		51.99	396.227	1185.66	3	-0.012	9.2e-05
	ASHASLGVQVTNDK		50.17	476.246	1425.72	3	-0.005	2.3e-05
	TLPVTLGK		49.77	414.757	827.5	2	-0.011	0.00012
	QSEEGSGIILSTDGLILTNNHVVAAAAGPPK		43.47	1020.88	3059.63	3	1.035	8.4e-05
	ITLTFSDPAGGGSR		43.22	460.236	1377.69	3	-0.003	8.9e-05
	VDDRPINSANALVAAVR		42.16	890.984	1779.95	2	-0.006	0.00016
	AGLLTVGAVAIAVVSAGIGGAAATAVEMGTHATGSGGGR		40.37	845.46	3377.81	4	0.039	0.00016
	SQPSQTTQFR		37.37	590.788	1179.56	2	0.992	0.00045
	APGDKITLTFSDPAGGGSR		36.2	616.313	1845.92	3	-0.004	0.0004
	TTVTFSDGRTAPFTVVGADPTSDIAVIR		34.25	965.843	2894.51	3	1.024	0.00061
	VQGMSGLTPISLGSSSDLR	Oxidation (M)	33.05	640.999	1919.97	3	0.012	0.0008
gi|497661528	31
	YKDLQDIIAILGIDELSEEDKQLVNR		145.31	758.407	3029.6	4	0.007	2.4e-14
	FTQAGSEVSTLLGR		112.57	733.385	1464.76	2	-0.003	2.8e-11
	FLSQNMMAAEQFTGQPGSTVPLKETIEAFDR		112.55	861.926	3443.68	4	1.023	2.8e-11
	MPSAVGYQPTLADEMGELQER		107.16	775.029	2322.06	3	0.997	9e-11
	GEFDHVPEQAFFLIGGLDDLAK		102.57	806.741	2417.2	3	0.012	2.4e-10
	VTGPVVDVEFPR		101.31	657.855	1313.69	2	-0.003	1e-09
	GIFPAVDPLASSSTILDPGVVGEEHYR		100.61	942.821	2825.44	3	0.017	3.7e-10
	TLTLEVAQHLGDNLVR		99.49	593.663	1777.97	3	-0.002	1e-09
	GSVPGLFNALHAEITFEELAK		98.02	748.396	2242.17	3	0.003	6.5e-10
	FLSQNMMAAEQFTGQPGSTVPLKETIEAFDR		93.48	1148.57	3442.7	3	0.048	1.7e-09
	TLTLEVAQHLGDNLVR		88.42	889.991	1777.97	2	-0.001	5.1e-09
	MPSAVGYQPTLADEMGELQER		87.26	1161.55	2321.08	2	0.018	8.9e-09
	KPPPFEELEPR		82.23	446.903	1337.69	3	-0.01	5.4e-08
	NFGGTSVFAGVGER		79.95	699.838	1397.66	2	0.988	3.2e-08
	ETIEAFDR		74.52	490.734	979.453	2	-0.008	2.1e-07
	TVLIQEMINR		74.44	608.836	1215.66	2	-0.008	6e-07
	TISLQPTDGLVR		71.64	650.365	1298.72	2	-0.004	2.7e-07
	DTALVFGQMDEPPGTR		66.05	867.413	1732.81	2	0.002	6.4e-07
	VALSALTMAEWFR		59.25	747.891	1493.77	2	-0.003	2.8e-06
	SISVPVGQEVK		54.93	571.822	1141.63	2	-0.006	5.1e-05
	VAQEVIR		54.67	407.738	813.462	2	-0.008	4.6e-05
	VALSALTMAEWFRDEAGQDVLLFIDNIFR		54.18	835.938	3339.72	4	0.028	8.3e-06
	VVDLLTPYVR		53.76	587.842	1173.67	2	-0.005	1.2e-05
	IALFGGAGVGK		52	495.288	988.561	2	-0.009	7.6e-05
	TEMLETGLK		50.66	511.264	1020.51	2	-0.002	2.6e-05
	GVEVIDTGR		50.61	473.249	944.484	2	-0.009	0.00011
	KAESLGAKL		49.84	458.773	915.532	2	-0.007	0.00016
	TEMLETGLK	Oxidation (M)	48.33	519.26	1036.51	2	-0.006	3.2e-05
	VALSALTMAEWFRDEAGQDVLLFIDNIFR		34.03	1114.58	3340.71	3	1.018	0.00064
	TREGNDLWVELQEANVLKDTALVFGQMDEPPGTR		27.39	957.985	3827.91	4	0.03	0.0027
	TVLIQEMINR	Oxidation (M)	25.43	616.835	1231.65	2	-0.004	0.0093
gi|497661552	31
	ILALGAEDDPTKFNMAHMGLR		112.34	575.794	2299.15	4	0.002	2.9e-11
	RAEEAWPNIVITDVDSTGLPDSPVLGSK		110.98	989.851	2966.53	3	1.028	3.9e-11
	TIGPAEGATGGAEFGAAR		110.98	816.902	1631.79	2	-0.001	3.9e-11
	CGSDPVALLGAVKPAR		108.78	533.948	1598.82	3	-0.004	1.7e-10
	ILALGAEDDPTK		96.53	621.828	1241.64	2	-0.009	8.9e-10
	HPMLAAGNELGLVTLAR		88.78	588.325	1761.95	3	-0.004	1.5e-08
	VPLLLLDSDVPENEHDLR		88.09	692.032	2073.07	3	0	5.5e-09
	AYTTIHGLPEPEVFHMNEGHAGFLGAER		86.08	616.898	3079.45	5	-0.009	8.5e-09
	LAALDQLSTNLR		85.48	657.87	1313.73	2	-0.004	4e-08
	LDELAVDETFLGR		81.05	739.874	1477.73	2	0.987	8.4e-08
	WSWDKPTQDLFASIDPELWQR		73.32	873.431	2617.27	3	0.012	1.3e-07
	SASDLGVPLVAVGLYYR		71.16	593.991	1778.95	3	-0.006	2.1e-07
	IAFLPDYDMSMAR		65.09	765.36	1528.71	2	0.001	7.9e-07
	SSTVFTTHTPVPAGIDR		64.14	893.459	1784.9	2	-0.002	9.7e-07
	DDLESGALYR		64.02	569.771	1137.53	2	-0.003	9.9e-07
	QEILAGIGGVR		62.85	556.821	1111.63	2	-0.007	5.1e-06
	LLEEAVAPK		57.14	485.279	968.544	2	-0.01	1.9e-05
	ALIQQVVR		54.14	463.789	925.563	2	-0.008	2.5e-05
	SASDLGVPLVAVGLYYR		48.7	890.484	1778.95	2	-0.004	2.7e-05
	DYVEQYYTPAAQSWR		48.25	626.287	1875.84	3	-0.002	6.4e-05
	HTLQTLGPK		45.62	497.784	993.553	2	-0.008	0.00013
	HPMLAAGNELGLVTLAR		45.53	881.981	1761.95	2	-0.008	5.4e-05
	SALNGGLNLSIR		45.45	608.335	1214.65	2	0.977	0.00045
	LLTDATGDPALVELTLPDSAQLHAR		45	873.14	2616.4	3	0.023	6e-05
	LQQLLLDEQRPIQLIVAGK		44.75	725.767	2174.28	3	0.001	5.4e-05
	RDDLESGALYR		34.78	432.215	1293.62	3	-0.01	0.00055
	ELMTGSGLDFDTALAVVR		32.88	947.993	1893.97	2	0.02	0.00083
	LYFDDHADDAAGAPVLLPGVPTAR		32.78	827.753	2480.24	3	0.003	0.00084
	SSTVFTTHTPVPAGIDRFPIDMVR		31.9	882.126	2643.36	3	0.009	0.001
	FPIDMVR		24.72	439.233	876.452	2	-0.001	0.0083
	SSTVFTTHTPVPAGIDR		24.48	595.973	1784.9	3	-0.009	0.0051
gi|497663397	31
	EHAMGAILSGIVLHGPTR		131.31	620.335	1857.98	3	-0.004	4.9e-13
	GVEITTGPLGQGLASAVGMAMASR		125.18	1137.59	2273.16	2	0.01	1.8e-12
	GVEITTGPLGQGLASAVGMAMASR		116.64	758.728	2273.16	3	0.012	1.2e-11
	AHGAALGEEEVAAVK		110.37	484.584	1450.73	3	-0.011	1.1e-10
	QGLPVLEGTDADGVAR		101.23	799.409	1596.8	2	-0.007	3.2e-10
	GNGSGPVGLVLTR		97.55	614.335	1226.65	2	0.977	7.1e-10
	VAVEAGVAQSWHK		85.64	461.243	1380.71	3	-0.009	9.3e-09
	LLADKDIVAR		84.58	371.888	1112.64	3	-0.013	4.2e-08
	AHGAALGEEEVAAVK		83.44	726.374	1450.73	2	-0.009	1.7e-08
	ASGAVLNAVAPK		80.28	549.317	1096.62	2	-0.005	5.3e-08
	AVTDRPSFIELR		79.6	468.591	1402.75	3	-0.007	1.6e-07
	AHGAALGEEEVAAVKK		71.14	395.715	1578.83	4	-0.004	2.1e-07
	IISIEHYGESADYK		66.48	542.264	1623.77	3	-0.006	5.8e-07
	VLAADAVQK		65.98	457.765	913.516	2	-0.008	3.4e-06
	AYGGTFLQFSDYMR		65.8	828.38	1654.75	2	0.001	1.2e-06
	VEGGENVVAIEEAIAAAK		64.67	885.467	1768.92	2	-0.001	1.1e-06
	TIIGYPAPNAMNTGK		61.3	774.396	1546.78	2	-0.004	2.1e-06
	QGLPVLEGTDADGVAR	Gln->pyro-Glu (N-term Q)	56.73	790.897	1579.78	2	-0.004	4.8e-06
	AHGAALGEEEVAAVKK		50.67	527.283	1578.83	3	-0.011	1.8e-05
	LLADKDIVAR		43.42	557.329	1112.64	2	-0.011	0.00053
	YEAYGWHVQR		42.86	436.874	1307.6	3	-0.006	9.6e-05
	KASGAVLNAVAPK		42.44	409.243	1224.71	3	-0.011	0.00042
	VGNGHPGTAMSLAPLAYTLFQR		41.96	768.061	2301.16	3	0.989	0.00012
	WQTDFDAWAQR		40.88	712.327	1422.64	2	0.007	0.00034
	HDPSDTHWLGR		39.59	441.2	1320.58	3	0.976	0.00019
	VGNGHPGTAMSLAPLAYTLFQR	Oxidation (M)	38.42	773.393	2317.16	3	0.988	0.00025
	VEGGENVVAIEEAIAAAK		35.35	590.979	1769.91	3	0.993	0.00048
	ILGFDPDKTFQVR		32.52	768.902	1535.79	2	0.975	0.00089
	EFTASWYGR		32.37	558.761	1115.51	2	0.004	0.0023
	VLHFGVR		31.82	414.243	826.471	2	-0.01	0.0061
	QGLPVLEGTDADGVAR		24.15	533.609	1597.81	3	0.994	0.0054
gi|497664304	31
	LSADTAAEIGAADGDAVTVSTPR		123.04	1094.54	2187.07	2	0.002	2.9e-12
	DADGSLQPASWSHAIAAATR		122.11	676.006	2025	3	1.025	3.6e-12
	GLESALGNTGVLVGGR		119.06	750.41	1498.81	2	-0.004	1.7e-11
	AAGPDVAAAEPTPPGAGEAVLTGWR		92.97	787.734	2360.18	3	0.003	4e-09
	LATGEVGDLLSTPGAVIMVGER		90.34	729.059	2184.16	3	0.009	7.8e-09
	AAELMGIQIPR		82.99	599.834	1197.65	2	-0.001	6.1e-08
	AQIASAWNVSELPCGPGR		81.8	951.467	1900.92	2	0.026	2.1e-08
	AGAFVNWEGR		77.2	553.769	1105.52	2	-0.006	5.8e-08
	IVLGSNDIDFR		76.15	624.83	1247.64	2	-0.006	1.7e-07
	MQDGEPHLAGTAR		74.82	461.887	1382.64	3	0.998	9.7e-08
	GSISLPLVITDMPDR		74.2	807.434	1612.85	2	0.004	1.1e-07
	WAFSYATQPDVITTPLVR		74.03	689.033	2064.08	3	0.008	1.1e-07
	LATAPGGLSAAAR		73.54	578.323	1154.63	2	-0.009	2.6e-07
	IAGRPITVSYSDLESAPVVLLAGFEPEDESPIVFLR		73.13	972.778	3887.08	4	1.041	1.4e-07
	VTQPEMVTLSIDGNEISVPK		72.99	1079.06	2156.1	2	-0.001	1.4e-07
	QCLVEVEGQR		65.32	603.781	1205.55	2	-0.005	7.5e-07
	ATWEDAYAYSK		58.84	652.79	1303.57	2	-0.007	3.1e-06
	AAELMGIQIPR	Oxidation (M)	58.02	608.343	1214.67	2	1.022	2.3e-05
	QLGVTVGATVR		57.18	550.821	1099.63	2	-0.007	2e-05
	FRPFQAALR		52.44	369.21	1104.61	3	-0.01	6.9e-05
	VTQPEMVTLSIDGNEISVPK		52.04	719.706	2156.1	3	-0.007	1.3e-05
	VVWLPLNSSGSAVHR		48.77	541.294	1620.86	3	-0.013	2.7e-05
	FSEQIAGDPFIDMQER		48.36	941.936	1881.86	2	0.001	2.9e-05
	KHGVPVYAVAPFATR		46.96	538.302	1611.88	3	-0.006	0.00024
	ADVVFPVAPTTQK		45.33	686.87	1371.73	2	-0.014	6.9e-05
	TQLTSEAADK		43.63	532.263	1062.51	2	-0.008	8.1e-05
	TFAKPINISAQVLLDR		38.77	596.011	1785.01	3	-0.003	0.00083
	GALEAGALPGILPGGRPVADDDAR		38.27	763.732	2288.18	3	0.982	0.00068
	TEYAALPYWEGK		37.46	714.346	1426.68	2	0	0.00051
	ARPSSAEETDFLAAR		31.03	811.385	1620.76	2	0.965	0.0012
	FSEQIAGDPFIDMQER		27.01	628.293	1881.86	3	-0.001	0.0099
gi|489971349	29
	ISGSLHMTVQTAVLIETLVALGAEVR		115.14	903.51	2707.51	3	0.015	1.6e-11
	VTVTEIDPINALQALMEGYNVK		111.11	806.764	2417.27	3	0.018	3.8e-11
	AILGNIGHFDNEIQIAR		110.23	627.67	1879.99	3	-0.001	4.6e-11
	AILGNIGHFDNEIQIAR		106.92	941.004	1879.99	2	0.003	1.9e-10
	RVEDVIGEADIVITATGNKDIITLEHMK		100.43	770.916	3079.64	4	0.012	3.8e-10
	GSVESLAGQGAR		94.05	566.288	1130.56	2	-0.007	4.3e-09
	AGVVPPDDEDDSAEHR		92.79	570.251	1707.73	3	-0.003	9.7e-10
	EQAEYIGVDVDGPYK		92.48	841.899	1681.78	2	0	2.1e-09
	VADLSLADYGR		85.51	590.301	1178.59	2	-0.006	3.5e-08
	IHVEALGGELTK		85.5	422.904	1265.69	3	-0.007	9.6e-09
	TTTENALTPDVR		85.21	659.333	1316.65	2	-0.006	2.3e-08
	GVTEETTTGVLR		80.24	631.83	1261.64	2	-0.007	8.4e-08
	TTTENALTPDVR	Acetyl (Protein N-term)	77.02	680.344	1358.67	2	0.006	1.4e-07
	DIELSEQEMPGLMSLR		73.35	924.452	1846.89	2	0.008	1.3e-07
	TNIRPQVDLWTFPDTGK		69.16	663.346	1987.02	3	-0.001	3.3e-07
	SIIVLSEGR		67.25	487.283	972.552	2	-0.008	3.1e-06
	RVEDVIGEADIVITATGNK		66.68	667.361	1999.06	3	0.002	1.5e-06
	RVEDVIGEADIVITATGNK		51.92	1001.03	2000.05	2	0.993	1.4e-05
	GTDVLIGGK		49.22	430.243	858.472	2	-0.009	0.00023
	LYQFAAAGDLAFPAINVNDSVTK		48.84	809.419	2425.23	3	1.001	2.6e-05
	VFLNLLR		47.53	437.776	873.537	2	-0.007	7.3e-05
	NDEYDNEVYRLPK		46.9	552.261	1653.76	3	-0.001	4e-05
	WASCNIFSTQDHAAAAVVVGPHGTPEEPR		44.78	774.359	3093.41	4	0.984	0.00013
	NVLVCGYGDVGK		43.93	635.301	1268.59	2	-0.001	7.6e-05
	IHVEALGGELTK		42.63	633.849	1265.68	2	-0.014	0.00056
	DIELSEQEMPGLMSLR		36.07	616.635	1846.88	3	0.002	0.00041
	EYHDVQPLK		32.51	376.858	1127.55	3	-0.008	0.00089
	GVPVFAWK		32	452.252	902.489	2	-0.013	0.0022
	EYHDVQPLK		29.17	565.301	1128.59	2	1.027	0.0026
gi|497663399	29
	AFAEGHAYDSQIAELAAR		146.96	640.646	1918.91	3	-0.002	1.7e-14
	TAQNPNLAALSAAGVSVWLDDLSR		139.43	823.767	2468.28	3	0.012	8.8e-14
	LAGDTDKTIAQAVELWK		109.86	620.333	1857.98	3	-0.005	8.5e-11
	LAYAAYQEVFEGGQR		99.87	851.415	1700.82	2	0	4.3e-10
	SGNLQELIDTK		97.68	609.318	1216.62	2	-0.009	2.3e-09
	FVDSWTELMEETQK		93.64	871.903	1741.79	2	0.005	2.1e-09
	VFDELAAVGVDLPDVFVVLENEGVEK		93.41	934.828	2801.46	3	0.024	1.7e-09
	TIAQAVELWK		78.84	579.828	1157.64	2	-0.003	1.5e-07
	TIDAVADHGVIR		76.84	422.895	1265.66	3	-0.009	2.4e-07
	VQRPLWASTGVK		73.88	447.924	1340.75	3	-0.008	1.2e-07
	AVMDAYLAGMEK		71.98	649.806	1297.6	2	-0.007	2.5e-07
	IPATQAGLPAITAVLAEGISVNVTLIFSVER		70.87	1050.94	3149.81	3	0.041	1.4e-07
	CVVGVTTNPSIFQK		66.11	769.891	1537.77	2	0.004	6.3e-07
	AVMDAYLAGMEK	Oxidation (M)	66.08	657.806	1313.6	2	-0.001	1e-06
	VSIEVDPR		65.21	457.747	913.479	2	-0.008	2.9e-06
	LAGDTDKTIAQAVELWK		64.1	929.996	1857.98	2	-0.005	9.8e-07
	GADVDATIR		62.74	459.235	916.455	2	-0.007	6e-06
	IHSVASFFVSR		62.02	417.226	1248.66	3	-0.005	8.7e-06
	LAYAAYQEVFEGGQR		56.06	567.945	1700.81	3	-0.003	5.5e-06
	IHSVASFFVSR		46.46	625.337	1248.66	2	-0.003	8.8e-05
	FVDSWTELMEETQK		46.34	581.602	1741.79	3	-0.002	9.5e-05
	NACDVLTR		44.78	469.21	936.406	2	-0.009	0.00011
	TIDAVADHGVIR		41.58	633.838	1265.66	2	-0.012	0.00083
	EWENSDGVDGR		41.22	632.262	1262.51	2	-0.006	8.3e-05
	AFAEGHAYDSQIAELAAR		36.91	960.467	1918.92	2	0.002	0.00035
	PLWASTGVK		34.64	479.769	957.524	2	-0.004	0.00065
	IVDRPNLFIK		27.7	405.578	1213.71	3	-0.007	0.0044
	VDTEIDKRLEK		27.63	449.241	1344.7	3	-0.022	0.011
	TAQNPNLAALSAAGVSVWLDDLSRDR		24.18	914.147	2739.42	3	0.026	0.0054
gi|497663814	29
	ATEYNNAAEAFAAQLVTAEQSVEDLK		141.99	928.454	2782.34	3	0.011	4.9e-14
	QALTLADQATAAGDTAK		129.54	823.422	1644.83	2	-0.003	1.4e-12
	MQEQVSASLQSMSELAAPGNVPSLDEVR		120.12	991.822	2972.44	3	0.021	5.5e-12
	THQALTQQAAQVIGNQR		113.5	621.997	1862.97	3	-0.003	2.3e-11
	MLEVEQAGVQMAGHSR		111.03	871.919	1741.82	2	-0.001	6.4e-11
	KAVEQNAMVLQQNFAER		109.77	659.337	1974.99	3	-0.004	5.1e-11
	MLEVEQAGVQMAGHSR		107.48	581.614	1741.82	3	-0.003	9.7e-11
	AVEQNAMVLQQNFAER		107.09	924.46	1846.9	2	0.005	9.1e-11
	YANAIGAAELAQGSVQGR		106.91	888.455	1774.89	2	-0.001	2.6e-10
	YANAIGAAELAQGSVQGR		103.01	592.638	1774.89	3	-0.005	2.7e-10
	MLEVEQAGVQMAGHSR	Oxidation (M)	101.16	586.945	1757.81	3	-0.006	5.5e-10
	GEALPTGGTPAAGGTPATPAPGQGAGDAVSEKPLGQ		101	1062.86	3185.57	3	1.006	3.4e-10
	QALTLADQATAAGDTAK	Gln->pyro-Glu (N-term Q)	98.86	814.91	1627.81	2	0	5.4e-10
	VQIQQAIEEAQR		88.48	706.875	1411.74	2	-0.006	5.1e-09
	KAVEQNAMVLQQNFAER	Oxidation (M)	87.99	664.669	1990.98	3	-0.005	5.6e-09
	TLHDQALNAAAQAK		70.54	484.588	1450.74	3	-0.01	4e-07
	FNATIDER		65.91	483.241	964.467	2	0.006	2.4e-06
	LLSQLEQAK		65.12	515.297	1028.58	2	-0.008	5.5e-06
	AVEQNAMVLQQNFAER		62.42	616.642	1846.9	3	0.004	1.4e-06
	GEALPTGGTPAAGGTPATPAPGQGAGDAVSEKPLGQ		61.98	797.398	3185.56	4	1.001	1.5e-06
	RYANAIGAAELAQGSVQGR		54.95	645.003	1931.99	3	0.99	7e-06
	THQALTQQAAQVIGNQR		40.54	466.747	1862.96	4	-0.011	0.00022
	THQALTQQAAQVIGNQR		38.09	932.975	1863.93	2	0.964	0.00027
	MQEQVSASLQSMSELAAPGNVPSLDEVRDKIER		35.95	904.703	3614.78	4	1.012	0.00043
	VQIQQAIEEAQR		35.6	471.585	1411.73	3	-0.009	0.0033
	TLHDQALNAAAQAK		30.85	726.873	1451.73	2	0.979	0.0013
	MLEVEQAGVQMAGHSR	2 Oxidation (M)	30.4	592.276	1773.81	3	-0.009	0.0047
	KAVEQNAMVLQQNFAER		30.33	988.996	1975.98	2	0.983	0.0014
	MLEVEQAGVQMAGHSRLEQIR		29.43	596.302	2381.18	4	-0.015	0.0017
gi|489970321	28
	KFEETFEVTAAAPVAVAAAGPAAGGAPAEAAEEQSEFDVILESAGDKK		135.69	1187.6	4746.37	4	0.055	1.9e-13
	MSTDDLLDAFKEMTLLELSDFVK		122.82	887.777	2660.31	3	0.014	3.1e-12
	MSTDDLLDAFK	Oxidation (M)	110.02	636.299	1270.58	2	0.008	4.8e-11
	AKMSTDDLLDAFKEMTLLELSDFVK		107.86	715.867	2859.44	4	0.011	7.7e-11
	AKLEAAGATVTVK		104.15	629.869	1257.72	2	-0.007	3.7e-10
	EMTLLELSDFVK		102.75	712.87	1423.73	2	0	3.2e-10
	MSTDDLLDAFKEMTLLELSDFVK	Oxidation (M)	97.37	893.443	2677.31	3	1.016	7.4e-10
	EAKDLVDGAPKPLLEK		93.7	574.991	1721.95	3	-0.006	3.8e-09
	AKMSTDDLLDAFK	Oxidation (M)	93.13	735.864	1469.71	2	0.007	1.9e-09
	KFEETFEVTAAAPVAVAAAGPAAGGAPAEAAEEQSEFDVILESAGDKK		92.25	950.278	4746.35	5	0.034	2.2e-09
	MSTDDLLDAFK		90.17	628.295	1254.58	2	-0.005	3.5e-09
	EAKDLVDGAPKPLLEK		89.06	431.494	1721.95	4	-0.01	1.1e-08
	KFEETFEVTAAAPVAVAAAGPAAGGAPAEAAEEQSEFDVILESAGDKK		88.85	792.065	4746.35	6	0.028	4.7e-09
	LEAAGATVTVK		88.83	530.302	1058.59	2	-0.007	2.1e-08
	AKMSTDDLLDAFK		88.38	727.863	1453.71	2	-0.001	5.2e-09
	DLVDGAPKPLLEK		79.14	465.599	1393.78	3	-0.007	1.2e-07
	AKLEAAGATVTVK		78.16	420.248	1257.72	3	-0.008	1.3e-07
	EIVSGLGLK		76.93	458.277	914.539	2	-0.004	3.6e-07
	MSTDDLLDAFKEMTLLELSDFVK		68.39	666.084	2660.31	4	0.009	3.9e-07
	AKMSTDDLLDAFK		62.98	485.914	1454.72	3	1.008	1.2e-06
	EMTLLELSDFVK	Oxidation (M)	55.68	720.868	1439.72	2	0	6e-06
	DLVDGAPKPLLEK		46.77	697.897	1393.78	2	-0.003	0.0002
	EMTLLELSDFVK	Glu->pyro-Glu (N-term E)	44.53	703.865	1405.72	2	0	6.7e-05
	IGVIKVVR		40.8	442.303	882.592	2	-0.01	0.00017
	EIVSGLGLK	Glu->pyro-Glu (N-term E)	35.78	449.271	896.528	2	-0.005	0.002
	EMTLLELSDFVK	Glu->pyro-Glu (N-term E); Oxidation (M)	35.44	712.371	1422.73	2	1.017	0.00047
	LEAAGATVTVK		25.81	353.868	1058.58	3	-0.015	0.041
	AKMSTDDLLDAFK	Acetyl (Protein N-term)	24.08	749.37	1496.73	2	1.003	0.0055
gi|497665388	28
	QVGRPVPGPDTEAGPMIAR		143.91	650.005	1946.99	3	-0.006	3.2e-14
	LDWPAATTIFELDQPQVLDFKR		138.38	868.458	2602.35	3	0.008	1.1e-13
	ALEAQKPDPLAVDPYAEIFCR		131.2	798.063	2391.17	3	0.008	6.7e-13
	AVGGSAADVLDGKDPDHQLK		103.28	499.001	1991.98	4	-0.015	2.1e-10
	EIAVDLREDWPQALR		96.89	604.319	1809.94	3	-0.002	8.2e-10
	LDWPAATTIFELDQPQVLDFK		91.56	816.426	2446.26	3	0.013	2.6e-09
	TDDFGVHFVNFQGAR		84.43	855.407	1708.8	2	0.004	1.2e-08
	GWTAVPTPLADYLR		76.86	780.416	1558.82	2	0.003	6.2e-08
	EVLAGVDAHPR		76.21	388.54	1162.6	3	-0.01	7.7e-08
	QVGRPVPGPDTEAGPMIAR	Gln->pyro-Glu (N-term Q)	75.24	644.331	1929.97	3	-0.001	1.4e-07
	QVVILAAGLDSR		74.62	621.361	1240.71	2	-0.007	4.3e-07
	ALEAQKPDPLAVDPYAEIFCR		71.51	1196.6	2391.18	2	0.018	2e-07
	LDWPAATTIFELDQPQVLDFKR		70.66	651.592	2602.34	4	-0.003	2.4e-07
	PVPGPDTEAGPMIAR		69.1	754.38	1506.75	2	-0.004	3.3e-07
	QVGRPVPGPDTEAGPMIAR	Oxidation (M)	66.27	655.671	1963.99	3	0.996	6.1e-07
	QVVILAAGLDSR	Gln->pyro-Glu (N-term Q)	64.99	612.847	1223.68	2	-0.007	3.1e-06
	TKYFDEYFR		62.95	423.536	1267.59	3	-0.002	1.3e-06
	IFFQLVYNEQCAPAAEWFGSR		56.65	841.731	2522.17	3	1.015	4.9e-06
	ALEAQKPDPLAVDPYAEIFCR		56.34	598.796	2391.16	4	-0.004	5.2e-06
	EVLAGVDAHPR	Glu->pyro-Glu (N-term E)	53.08	382.872	1145.6	3	0.997	1.1e-05
	NTLVSAVR		52.79	430.249	858.483	2	-0.009	0.00011
	EDWPQALR		52.67	507.75	1013.49	2	-0.008	1.2e-05
	QVGRPVPGPDTEAGPMIAR	Gln->pyro-Glu (N-term Q); Oxidation (M)	52.57	649.989	1946.94	3	0.977	1.2e-05
	NTLVSAVRG		40.35	458.76	915.506	2	-0.008	0.0017
	EIAVDLR		39.48	408.231	814.448	2	-0.007	0.0017
	YFDEYFR		38.8	520.227	1038.44	2	-0.005	0.0003
	AVGGSAADVLDGKDPDHQLK		30.2	665.004	1991.99	3	-0.002	0.0015
	EIAVDLR	Glu->pyro-Glu (N-term E)	24.41	399.222	796.43	2	-0.014	0.021
gi|489974104	27
	LSDELGGGSMTGLPIIETK		96.38	959.496	1916.98	2	0	9.2e-10
	TGEVLSVPVGDAFLGR		87.93	808.936	1615.86	2	0.001	5.9e-09
	QPQYQPMPVEEQVVSIFLGTGGHLDSVPVEDVR		84.46	913.468	3649.84	4	0.036	1.2e-08
	VVNPLGQPIDGQGDIETDIR		76.74	1068.55	2135.09	2	0.003	6.4e-08
	LSDEAAEELEK		73.58	617.292	1232.57	2	-0.007	1.3e-07
	ALEIQAPSVVQR		72.93	655.873	1309.73	2	-0.004	5.1e-07
	QPQYQPMPVEEQVVSIFLGTGGHLDSVPVEDVR		70.21	1217.95	3650.84	3	1.031	2.6e-07
	ALEIQAPSVVQR		65.39	437.583	1309.73	3	-0.008	1.7e-06
	VVNPLGQPIDGQGDIETDIRR		62.78	764.736	2291.19	3	-0.001	1.3e-06
	AIDAMTPIGR		61.47	522.776	1043.54	2	-0.006	9.1e-06
	EAYPGDVFYLHSR		61.37	518.584	1552.73	3	-0.001	1.8e-06
	LDLSQFR		61.29	439.737	877.459	2	-0.007	1e-05
	EPLQTGIK		55.59	443.251	884.488	2	-0.008	3.1e-05
	RFETELLDHMR		54.84	482.908	1445.7	3	-0.005	3.4e-05
	WLAPYTGSAIAQHWMYDGK		52.77	732.699	2195.08	3	1.046	1.1e-05
	AISLLLR		49.41	393.263	784.511	2	-0.006	7.2e-05
	QSVKEPLQTGIK	Gln->pyro-Glu (N-term Q)	47.48	655.866	1309.72	2	-0.008	9.6e-05
	RTGEVLSVPVGDAFLGR		46.28	591.659	1771.95	3	-0.003	8.3e-05
	ALEEGGAMDYTTIVAAPASDSAGFK		45.31	824.72	2471.14	3	-0.016	0.00014
	QLIIGDR		44.23	407.739	813.462	2	-0.008	0.00051
	VVNPLGQPIDGQGDIETDIR		40.59	712.702	2135.08	3	-0.002	0.00016
	ILAGIRDTQK		38.64	372.219	1113.64	3	-0.015	0.0016
	GTTIASVR		35.31	402.726	803.438	2	-0.012	0.0039
	ELEAFAAFASDLDATSK		29.95	893.448	1784.88	2	0.035	0.0016
	GFAATGGASVVPDEHVEALDEEELEKESVK		29.08	786.385	3141.51	4	0.012	0.0019
	QSVKEPLQTGIK		25.42	443.251	1326.73	3	-0.019	0.012
	QPQYQPMPVEEQVVSIFLGTGGHLDSVPVEDVR	Gln->pyro-Glu (N-term Q); Oxidation (M)	23.88	913.467	3649.84	4	1.062	0.039
gi|5031428	27
	ISYDPDPELALENTR		112.07	866.923	1731.83	2	0	3.1e-11
	VKDYVDWGLNHLVFHAPGHDQR		108.8	521.464	2602.28	5	-0.001	6.3e-11
	ITLGTSVLTPTFR		87.08	703.401	1404.79	2	-0.009	1.3e-08
	HSIDDPIEMEK		84.99	657.303	1312.59	2	-0.006	1.5e-08
	FLELFEKDLAPR		81.58	493.271	1476.79	3	-0.008	2.2e-08
	ASAEQFAPR		81.27	488.743	975.47	2	-0.007	7.2e-08
	YNPAVVAQAFATMACLYPGR		75.41	730.356	2188.05	3	0.02	8.5e-08
	VKDYVDWGLNHLVFHAPGHDQR		74.03	868.769	2603.28	3	1.001	1.1e-07
	WIVASDPDEAVAK		69.9	700.854	1399.69	2	-0.005	2.8e-07
	VKDYVDWGLNHLVFHAPGHDQR		67.87	651.827	2603.28	4	0.997	4.3e-07
	ISYDPDPELALENTR		67.22	578.283	1731.83	3	-0.003	5e-07
	FWAPLSLTAEQK		66.7	695.87	1389.73	2	-0.003	8.7e-07
	HEGGHAPFSLAWMTAVGER		63.96	684.996	2051.97	3	0.001	1e-06
	AADALPIEQVAK		63.01	613.341	1224.67	2	-0.004	5.1e-06
	LIPAVMEGAAINDR		56.27	735.882	1469.75	2	0.978	5.3e-06
	IFLGVGTGEALNEIATGYQGEWPEFK		53.22	943.14	2826.4	3	1.007	1e-05
	HSIDDPIEMEK		50.79	438.537	1312.59	3	-0.008	4e-05
	RWIVASDPDEAVAK		46.97	519.607	1555.8	3	0	3.9e-05
	AADALPIEQVAKR		46.25	461.262	1380.76	3	-0.009	4.6e-05
	RWIVASDPDEAVAK		43.24	779.4	1556.79	2	0.985	8.8e-05
	FLELFEK		41.04	463.254	924.493	2	-0.003	0.0025
	HSIDDPIEMEK	Oxidation (M)	31.69	665.31	1328.61	2	0.014	0.0028
	GASIYDVPDGGVPIYIAAGGPAVAK		30.52	787.084	2358.23	3	1.003	0.0014
	FLELFEKDLAPR		30.25	739.388	1476.76	2	-0.036	0.0015
	DYVDWGLNHLVFHAPGHDQR		30.07	595.033	2376.11	4	0.985	0.0015
	GDRVDFDGEYYR		28.27	746.34	1490.66	2	0.023	0.0058
	VKDYVDWGLNHLVFHAPGHDQR		27.54	434.72	2602.28	6	-0.005	0.0026
gi|489969457	26
	GSLVSMRPDDLAVQIVR		125.05	619.339	1854.99	3	-0.003	4e-12
	IVSTGVSGLSPEIMGLGPIEATKK		109.65	795.771	2384.29	3	0.987	5.2e-11
	ADGKLPDIYIAMGQTAENVALLTGISR		109.45	940.171	2817.49	3	1.016	5.5e-11
	ITTTLLNNLQTHDK		106.29	537.959	1610.86	3	-0.007	1.1e-10
	SAAAAEGAEEWHDPR		94.85	532.903	1595.69	3	-0.01	8.5e-10
	LPDIYIAMGQTAENVALLTGISR		91.18	816.106	2445.3	3	0.003	2.8e-09
	GSLVSMRPDDLAVQIVR		87.69	928.508	1855	2	0.004	1.4e-08
	ELGIDEDKLNVSGGAIALGHPFGMTGAR		84.41	942.482	2824.42	3	0.005	1.2e-08
	IVSTGVSGLSPEIMGLGPIEATK		83.67	1129.14	2256.26	2	1.051	1.4e-08
	VVAVELGFDFLPGTTVNR		80.14	645.35	1933.03	3	-0.004	1.2e-07
	NPLFSEAQER		66.63	595.789	1189.56	2	-0.008	8e-07
	PEAVIVSTAR		64.94	521.789	1041.56	2	-0.019	3.7e-06
	EITPVTLPDGTTVSTDDGPRPGTTYEK		63.7	949.808	2846.4	3	0.019	1.1e-06
	ADGKLPDIYIAMGQTAENVALLTGISR		58.2	705.131	2816.49	4	0.02	3.5e-06
	GSADSWPDTK		56.83	532.249	1062.48	2	0.021	7.3e-06
	VVAVELGFDFLPGTTVNR		54.29	967.521	1933.03	2	-0.003	4.7e-05
	AGEGDAFISAGVETVSR		52.8	833.408	1664.8	2	0.001	1.1e-05
	GSADSWPDTKNPLFSEAQER		52.42	745.683	2234.03	3	0.004	1.2e-05
	ELGLTPLAR		48.88	485.285	968.555	2	-0.01	0.00011
	ELGIDEDKLNVSGGAIALGHPFGMTGAR		40.4	707.112	2824.42	4	0.002	0.00016
	AALDKVPALNPHQIDDLILGCGQPGGESGFNLAR		38.34	883.945	3531.75	4	-0.011	0.00025
	IVSTGVSGLSPEIMGLGPIEATK		34.9	752.745	2255.21	3	0.005	0.00053
	IVSTGVSGLSPEIMGLGPIEATKK	Oxidation (M)	33.29	800.776	2399.31	3	0.008	0.00076
	PEAVIVSTAR	Acetyl (Protein N-term)	30.87	542.795	1083.58	2	-0.017	0.0013
	GSLVSMRPDDLAVQIVR	Oxidation (M)	29.73	624.999	1871.97	3	0.981	0.0016
	EDQDHWGVR		25.33	571.263	1140.51	2	0.017	0.011
gi|489973377	26
	WETFLTSELPSYLASNK		120.39	993.502	1984.99	2	0.012	5.2e-12
	NDPSLHIPELVGHNTR		116.53	450.484	1797.91	4	-0.005	1.2e-11
	LWVYCGNGTPSELGGANMPAEFLENFVR		110.37	1040.15	3117.44	3	1.017	4.5e-11
	ADAMWGPSSDPAWQR		109.22	837.869	1673.72	2	-0.002	3.1e-11
	WETFLTSELPSYLASNKGVK		107.68	757.393	2269.16	3	-0.005	8e-11
	ADAMWGPSSDPAWQR	Oxidation (M)	100.53	845.866	1689.72	2	-0.003	1.8e-10
	AGCSTYKWETFLTSELPSYLASNK		94.31	914.768	2741.28	3	0.011	1.4e-09
	PGLPVEYLQVPSAGMGR		91.33	885.966	1769.92	2	0.004	2.7e-09
	WETFLTSELPSYLASNK		87.24	662.667	1984.98	3	0.002	6.6e-09
	NDPSLHIPELVGHNTR		85.49	600.311	1797.91	3	-0.001	9.6e-09
	LWVYCGNGTPSELGGANMPAEFLENFVR	Oxidation (M)	81.06	1045.48	3133.43	3	1.011	3.1e-08
	ADAMWGPSSDPAWQR		78.18	558.914	1673.72	3	-0.005	3e-08
	VQFQSGGNGSPAVYLLDGLR		74.83	693.689	2078.05	3	0.986	9.6e-08
	VQFQSGGNGSPAVYLLDGLR		74.38	1040.03	2078.05	2	0.991	1.1e-07
	PGLPVEYLQVPSAGMGR	Oxidation (M)	69.84	596.309	1785.9	3	-0.005	2.8e-07
	ADAMWGPSSDPAWQR	Oxidation (M)	67.4	564.246	1689.71	3	-0.005	3.1e-07
	PGLPVEYLQVPSAGMGR		61.04	590.978	1769.91	3	-0.001	1.9e-06
	NDPSLHIPELVGHNTR		57.73	900.454	1798.89	2	0.982	3.9e-06
	TGSAAVGISMSGSSAMILAVNHPDQFIYAGSLSALLDPSQGMGPSLIGLAMGDAGGYK		54.15	1128.98	5639.88	5	1.139	1.4e-05
	PDLQGTLGASPGGGG		47.5	642.313	1282.61	2	-0.004	3.5e-05
	DIKVQFQSGGNGSPAVYLLDGLR		42.03	812.421	2434.24	3	0.976	0.00011
	PGLPVEYLQVPSAGMGRDIK		33.54	710.055	2127.14	3	1.023	0.00072
	PGLPVEYLQVPSAGMGR	Oxidation (M)	30.2	893.961	1785.91	2	0	0.0015
	ADAMWGPSSDPAWQRNDPSLHIPELVGHNTR	Oxidation (M)	29.58	695.127	3470.6	5	0.978	0.0017
	ADAMWGPSSDPAWQRNDPSLHIPELVGHNTR		24.97	864.666	3454.63	4	1.006	0.0045
	ADAMWGPSSDPAWQRNDPSLHIPELVGHNTR		24.75	691.93	3454.61	5	0.988	0.0048
gi|489975797	26
	PLPPDPHPSLQEYAHPER		100.23	520.761	2079.01	4	-0.003	4e-10
	SNWWAAYALWVFTLFGHPDVR		96.36	846.098	2535.27	3	0.025	9.2e-10
	AFKDDVLAILGSQPLIDVR		95.25	690.725	2069.15	3	0.001	2.1e-09
	TPIVAGEEPGQAPAGV		81.39	746.884	1491.75	2	-0.002	1e-07
	AELEELYGFLRPDDK		78.66	598.967	1793.88	3	-0.005	1.3e-07
	TSTGYPVVTR		77.3	540.784	1079.55	2	-0.008	1.7e-07
	SSHTWFVLTHLLGK		74.69	542.628	1624.86	3	-0.01	9.9e-08
	AFKDDVLAILGSQPLIDVR		71.23	518.294	2069.14	4	-0.007	2.1e-07
	LVTADWLSANLGAPGLVIVESDEDVLLYDVGHIPGAVK		67.83	987.284	3945.11	4	0.029	8.2e-07
	NYDGSWTEWGNTVR		67.66	842.874	1683.73	2	0.006	5.8e-07
	ETTLDVPTK		67.45	502.265	1002.51	2	-0.008	2.7e-06
	THMPEYPEEGVLR		66.15	779.372	1556.73	2	0	6.7e-07
	THMPEYPEEGVLR		63.54	519.916	1556.73	3	-0.003	1.1e-06
	IDWHTDLNDPR		60.68	461.218	1380.63	3	-0.009	2.4e-06
	DDTVVIYGDK		55.64	562.773	1123.53	2	-0.009	1.6e-05
	GISRDDTVVIYGDK		52.02	513.261	1536.76	3	-0.017	1.3e-05
	FAELMDR		48.93	441.209	880.403	2	-0.009	6.5e-05
	THMPEYPEEGVLR	Oxidation (M)	45.03	525.246	1572.72	3	-0.007	0.00014
	RETTLDVPTK		44.01	387.21	1158.61	3	-0.016	0.00056
	SRAELEELYGFLRPDDK		43.86	510.26	2037.01	4	-0.005	7.7e-05
	VRDYIDGAR		43.06	532.772	1063.53	2	-0.012	0.00055
	VRDYIDGAR		42.38	355.52	1063.54	3	-0.002	0.00069
	SRAELEELYGFLRPDDK		41.77	680.018	2037.03	3	0.014	0.00012
	DLWLAER		38.07	451.737	901.459	2	-0.006	0.0021
	FAELMDR	Oxidation (M)	36.41	449.215	896.415	2	0.009	0.0042
	AELEELYGFLRPDDK		25.4	897.947	1793.88	2	-0.005	0.0041
gi|497661023	26
	ISTVVNIGIGGSDLGPVMVYQALR		115.25	820.45	2458.33	3	0.003	1.8e-11
	TSVHTLPDITATPAWDALR	Acetyl (Protein N-term)	104.22	1054.05	2106.08	2	0.008	1.7e-10
	TAEEIAAEGTPADIVPHK		102.54	616.982	1847.92	3	-0.002	2.4e-10
	ELTVTVGDLYIDYSK		95.22	858.441	1714.87	2	0.001	1.2e-09
	EAFADFLSGFHIVDR		95.03	575.284	1722.83	3	-0.008	1.2e-09
	WITDALGDAAVAHHFVAVSTNK		83.47	581.55	2322.17	4	-0.005	1.5e-08
	TAEEIAAEGTPADIVPHK		80.87	462.988	1847.92	4	-0.002	2.6e-08
	TFSTLETLTNATAAR		78.92	798.914	1595.81	2	-0.002	4e-08
	NQMFAGVHINTSEDR		77.74	860.403	1718.79	2	1.008	5.1e-08
	TSVHTLPDITATPAWDALR		76.18	689.03	2064.07	3	0.005	1.9e-07
	NVVADVHEVLDAMGEFTDR		70.36	706.339	2115.99	3	0.005	2.5e-07
	TSVHTLPDITATPAWDALR	Acetyl (Protein N-term)	70.28	703.033	2106.08	3	0.003	2.6e-07
	AVLPYSNDLAR		67.47	609.824	1217.63	2	-0.006	4.7e-07
	QFFEEDPDRGR		65.61	698.316	1394.62	2	-0.004	1.2e-06
	ADGSPVTTDTGEIFWGEPGTNGQHAFYQLLYQGTR		64.28	954.454	3813.78	4	1.015	9.4e-07
	LTPSVLGQLIALYEHQVFTEGVIWGIDSFDQWGVELGK		62.76	1062.06	4244.23	4	0.045	1.3e-06
	ISTVVNIGIGGSDLGPVMVYQALR		62.22	1230.17	2458.33	2	0.002	1.7e-06
	SGEWTGATGK		59.49	497.233	992.451	2	-0.005	2.6e-06
	ALLPVITADNSPAPQSDSSTDALVR		58.02	846.775	2537.3	3	0.006	3.6e-06
	QFFEEDPDRGR		55.12	465.878	1394.61	3	-0.009	1.1e-05
	HYADAGISAR		54.51	530.758	1059.5	2	-0.009	1.3e-05
	DAELIVDGR		53.82	494.261	986.507	2	0.003	5.7e-05
	VMPGNRPSTSILANR		51.71	538.287	1611.84	3	-0.013	1.4e-05
	LLVDLAR		47.71	400.253	798.491	2	-0.006	0.00016
	AVLHTALR		43.94	440.767	879.519	2	-0.01	0.00015
	RNQMFAGVHINTSEDR		34.88	469.478	1873.88	4	-0.003	0.00054
gi|497661755	26
	AATVTDTAGNTIDTSEFFGK		116.88	1023.49	2044.97	2	0.011	1.1e-11
	LVSGEHAGQDAQVTVTVK		116.47	613.655	1837.94	3	-0.009	2.2e-11
	YGQAVAESEVHPLGQPEIEVTKK		114.14	628.078	2508.28	4	-0.003	2e-11
	EAMLDQVVTEALPAR		112.23	821.927	1641.84	2	0.001	3e-11
	ISVDPIEVTDEDVDAELQSLR		100.78	781.728	2342.16	3	0.015	3.6e-10
	ISVDPIEVTDEDVDAELQSLR		97.04	1172.09	2342.17	2	0.017	8e-10
	QLLLDALADKLQVQVGQEDLTER		93.73	865.804	2594.39	3	-0.001	1.6e-09
	LQVQVGQEDLTER		90.72	757.893	1513.77	2	-0.003	3.1e-09
	LVSGEHAGQDAQVTVTVK		78.61	919.983	1837.95	2	-0.001	4.3e-08
	EAMLDQVVTEALPAR		71.78	548.286	1641.84	3	-0.004	2.2e-07
	STVEQLSPTR		69.27	559.289	1116.56	2	-0.015	1.6e-06
	QLLLDALADKLQVQVGQEDLTER	Gln->pyro-Glu (N-term Q)	67.89	860.469	2578.39	3	1.02	5.2e-07
	INVEVPFAELEPDFQR		67.61	951.987	1901.96	2	0.007	4.6e-07
	ALAIAEVIR		66.92	478.297	954.579	2	-0.007	1.2e-06
	QLLLDALADK		65.88	550.32	1098.62	2	-0.003	1.5e-06
	INVEVPFAELEPDFQR		65.46	634.994	1901.96	3	0.007	7.3e-07
	LIEGLDEALIGMSVDESR		63.64	649.663	1945.97	3	0.001	1.1e-06
	AATVTDTAGNTIDTSEFFGK		54.26	682.664	2044.97	3	0.012	8.2e-06
	IRDAAIDTLLEQVDIPLPEAIVK		54.07	844.818	2531.43	3	0.01	1.5e-05
	YGQAVAESEVHPLGQPEIEVTK		51.39	794.404	2380.19	3	-0.001	1.5e-05
	LQVQVGQEDLTER		48.35	505.596	1513.77	3	-0.008	2.9e-05
	DAAIDTLLEQVDIPLPEAIVK		47.93	755.088	2262.24	3	0.007	3.2e-05
	ELPGPDDEFAQLASEFDTIDELR		46.91	870.092	2607.25	3	1.052	4e-05
	SREEFENETR		38.99	432.865	1295.58	3	0	0.00049
	RALAIAEVIR		36.83	556.347	1110.68	2	-0.008	0.00093
	EAMLDQVVTEALPAR	Oxidation (M)	28.98	829.917	1657.82	2	-0.016	0.0022
gi|497662165	26
	ADDPSVAETAELLYGTALLAEGGALDDPAR		127.11	1001.17	3000.5	3	0.042	1.6e-12
	TPATEEGGEETVTR		113.08	738.84	1475.67	2	-0.008	2.2e-11
	RTPATEEGGEETVTR		111.68	544.93	1631.77	3	-0.007	5.3e-11
	ELISNASDALDK		96.81	638.322	1274.63	2	-0.006	1.1e-09
	VEQLEFQAEAR		94.57	660.331	1318.65	2	-0.005	3.7e-09
	ELISNASDALDKLR		89.9	515.611	1543.81	3	-0.009	3.7e-09
	NKDLDVDTSDLHIQIEVDKDAR		88.17	635.571	2538.26	4	0	5.4e-09
	LTDSPACLITDAFGITPALAR		85.87	1097.07	2192.12	2	1.022	8.9e-09
	QLLDLMVHSVYSNK		83.97	549.623	1645.85	3	-0.004	1.3e-08
	ASGQDIPVGK		82.05	486.258	970.501	2	-0.007	2e-08
	GVVDAQDMSLNVSR		81.94	745.867	1489.72	2	-0.001	2.1e-08
	QAHQDRADDPSVAETAELLYGTALLAEGGALDDPAR		81.42	934.963	3735.82	4	0.026	2.3e-08
	QLLDLMVHSVYSNK	Gln->pyro-Glu (N-term Q)	80.35	815.417	1628.82	2	-0.005	2.9e-08
	AEVVDLIGTLAK		76.7	614.859	1227.7	2	-0.005	3e-07
	LTDSPACLITDAFGITPALAR		73.94	731.377	2191.11	3	0.007	1.3e-07
	YSDFIAWPIR		64.45	634.326	1266.64	2	-0.003	9.1e-07
	EVETLNSMK		57.48	525.756	1049.5	2	-0.008	9.8e-06
	EGQTQIFYATGETR		56.09	801.378	1600.74	2	0.989	8.2e-06
	FAEILADR		52.13	467.75	933.485	2	-0.007	8.4e-05
	ILELNPK		45.19	414.265	826.516	2	1.02	0.00017
	HPLVTGLR		40.25	446.767	891.519	2	-0.01	0.00067
	EILQQDR		33.53	451.237	900.459	2	-0.008	0.017
	ASGQDIPVGKR		33.23	564.307	1126.6	2	-0.01	0.00076
	QLLDLMVHSVYSNKDSFLR	Gln->pyro-Glu (N-term Q)	30.41	750.383	2248.13	3	0.99	0.0014
	EFADLLAWLK		29.27	603.329	1204.64	2	-0.006	0.0018
	VFIMGDCDQLMPEYLR		28.22	659.295	1974.86	3	-0.009	0.0034
gi|497663790	25
	IATFSAPDKPVIFWTADHGAFVVR		151.82	662.102	2644.38	4	-0.001	5.8e-15
	YESLGGPAGSDLGFPTTNETDGGIGPSSR		114.58	947.108	2838.3	3	0.007	1.8e-11
	QGGPTPVGGDGIVQNFAGGK		114.56	928.468	1854.92	2	-0.001	1.8e-11
	LGSSGGVLGVPVGDETYTGEVSTQK		96.58	813.077	2436.21	3	0.006	8.8e-10
	VVTFSASDKPVIFWTPEHGAHVVR		92.59	536.686	2678.39	5	-0.004	2.1e-09
	LGAPVGDQAVDGDVISQQFTGGK		83.91	1130.07	2258.13	2	0.011	1.4e-08
	VFFTPATGANALESDILAK		81.23	983.023	1964.03	2	0.006	2.4e-08
	FSGGQVSWNR		79.9	569.27	1136.53	2	-0.011	6.4e-08
	AGGDTSPLGAR		78.73	501.254	1000.49	2	-0.001	1.1e-07
	GLQVAIDPTAAINTAWR		78.38	898.987	1795.96	2	0.002	4.5e-08
	KGDVYPVGDGFALDFDGGK		77.57	978.974	1955.93	2	0.006	5.3e-08
	AAGGPGGPLGAK		68.55	476.76	951.505	2	-0.008	8.1e-07
	LGAPVGDQAVDGDVISQQFTGGK		58.61	753.713	2258.12	3	-0.001	3.2e-06
	QFSTEPPGLADQLK		54.62	765.894	1529.77	2	0.001	7.6e-06
	GAINSAWDK		51.21	481.236	960.457	2	-0.009	6.8e-05
	FAYGPILDK		48.27	512.274	1022.53	2	-0.01	0.00017
	GLQVAIDPTAAINTAWR		44.98	599.658	1795.95	3	-0.007	6.1e-05
	YGLYYTPGSDLYR		44.63	784.874	1567.73	2	0.999	6.5e-05
	MFFTPATGAK		42.93	535.769	1069.52	2	-0.003	9.4e-05
	KGDVYPVGDGFALDFDGGK		41.59	652.985	1955.93	3	0.005	0.00013
	QFSTEPPGLADQLK	Gln->pyro-Glu (N-term Q)	34.82	757.381	1512.75	2	0.002	0.00054
	VVTFSASDKPVIFWTPEHGAHVVR		29.2	670.606	2678.4	4	-0.001	0.0018
	IATFSAPDKPVIFWTADHGAFVVR		28.44	882.472	2644.39	3	0.013	0.0022
	FAYGPILDKYESLGGPAGSDLGFPAINEVPGLAGPDSR		27.43	962.992	3847.94	4	1.029	0.0027
	VFFTPATGANALESDILAK		25.52	656.017	1965.03	3	1.002	0.004
gi|497665596	25
	DGTGAGHNMADQVVK		110.17	500.566	1498.67	3	-0.008	3.7e-11
	LGLVGLINSLALEGAK		108.96	784.475	1566.94	2	0.002	5.4e-11
	VALFENAGVTYDKPPTVQDVAAR		107.28	1231.63	2461.25	2	0.986	8.7e-11
	VIVVTGAGGGLGR		106.52	385.897	1154.67	3	-0.008	2e-10
	VALFENAGVTYDKPPTVQDVAAR		106.28	821.425	2461.26	3	0.99	1.1e-10
	TALDEFGAVHGVVSNAGILR		101.44	1013.54	2025.07	2	0.004	3.4e-10
	VVVATSTSGLFGNFGQTNYGAAK		101.05	1145.59	2289.16	2	1.016	3.4e-10
	VVVATSTSGLFGNFGQTNYGAAK		92.37	763.724	2288.15	3	0.007	2.2e-09
	DGTGAGHNMADQVVK		89.74	750.346	1498.68	2	-0.005	3.8e-09
	EGASVVVNDLGGAR		86.51	672.346	1342.68	2	-0.006	7.7e-09
	AVANYDSVAEPAGAENIIK		85.35	966.489	1930.96	2	0	9.9e-09
	TALDEFGAVHGVVSNAGILR		83.65	676.027	2025.06	3	-0.005	2.1e-08
	VIVVTGAGGGLGR		83.55	578.343	1154.67	2	-0.006	3.7e-08
	LTPEYVAPVVAYLCTEENPNSASVFVVGGGK		80.71	814.906	3255.6	4	0.013	2.7e-08
	MSFENWDAVLK		66.02	670.32	1338.63	2	-0.001	6.5e-07
	YNIHANAIAPIAATR		63.32	532.625	1594.85	3	-0.005	1.5e-06
	VHLYGGYNVIR		57.4	430.901	1289.68	3	-0.006	2.4e-05
	WDEITDLSAAK		55.21	624.807	1247.6	2	-0.004	6.7e-06
	MTEDILPK	Oxidation (M)	53.46	481.745	961.476	2	-0.003	8.5e-05
	EYALTLAR		51.45	468.758	935.501	2	-0.007	7.6e-05
	MTEDILPK		47.08	473.745	945.476	2	-0.008	0.00026
	AAWPHFR		39.26	442.726	883.438	2	-0.007	0.00076
	DGTGAGHNMADQVVK	Oxidation (M)	38.21	505.896	1514.67	3	-0.013	0.00043
	EGASVVVNDLGGARDGTGAGHNMADQVVK		36.92	706.848	2823.36	4	0.007	0.00034
	YNIHANAIAPIAATR		30.15	798.435	1594.86	2	-0.002	0.0015
gi|500044420	25
	APQVTNPSGQAAQSAAVSTATANSTSTNTTK		153.87	988.15	2961.43	3	0.001	3.7e-15
	APQVTNPSGQAAQSAAVSTATANSTSTNTTK		138.58	741.363	2961.42	4	-0.006	1e-13
	ALPGLGGLGGMLGGGAAAAHPVAALGGAGSIGGK		133.86	928.509	2782.51	3	0.013	2.8e-13
	IYSGPGSGSLVAAASAWSSLAAELNAAALSYDK		129.27	1066.88	3197.62	3	0.036	7.6e-13
	ALPGLGGLGGMLGGGAAAAHPVAALGGAGSIGGK	Oxidation (M)	127.25	933.84	2798.5	3	0.012	1.2e-12
	ALQSLAQPASSSTTATK		119.8	831.437	1660.86	2	-0.004	1.4e-11
	AAAAAYEAALAASVPPPLIAANR		115.41	727.069	2178.18	3	0.005	1.8e-11
	IYSGPGSGSLVAAASAWSSLAAELNAAALSYDK		114.39	800.41	3197.61	4	0.023	1.9e-11
	ALQSLAQPASSSTTATK		113.33	554.625	1660.85	3	-0.009	6.2e-11
	VVTALASEEWLGSASASMASAVAPYVGWMSTTAAQAEEAASQAR		112.34	1104.54	4414.15	4	1.058	2.9e-11
	VVTALASEEWLGSASASMASAVAPYVGWMSTTAAQAEEAASQAR		102.38	883.628	4413.1	5	0.014	2.5e-10
	ALPGLGGLGGMLGGGAAAAHPVAALGGAGSIGGK		86.89	696.631	2782.49	4	0.004	7.1e-09
	VVTALASEEWLGSASASMASAVAPYVGWMSTTAAQAEEAASQAR	Oxidation (M)	83.93	1108.29	4429.14	4	0.059	1.4e-08
	VVTALASEEWLGSASASMASAVAPYVGWMSTTAAQAEEAASQAR		83.81	736.524	4413.1	6	0.013	1.4e-08
	MLDYGTFPPEFNSAR		79.24	872.902	1743.79	2	-0.003	3.7e-08
	MLDYGTFPPEFNSAR	Oxidation (M)	74.92	880.904	1759.79	2	0.005	9.4e-08
	AAAAAYEAALAASVPPPLIAANR		73.52	1090.11	2178.2	2	0.016	1.3e-07
	AAAAAYEAALAASVPPPLIAANR		72.91	545.798	2179.16	4	0.983	5.3e-07
	YGFRPTVMARPPFAG		65.3	556.289	1665.85	3	0.002	7.5e-07
	VVTALASEEWLGSASASMASAVAPYVGWMSTTAAQAEEAASQAR	Oxidation (M)	59.4	886.825	4429.09	5	0.004	2.7e-06
	MLDYGTFPPEFNSAR		41.5	582.269	1743.79	3	-0.007	0.00034
	SVGAIGGAAPAAAK		35.37	570.816	1139.62	2	-0.012	0.0011
	ALPGLGGLGGMLGGGAAAAHPVAALGGAGSIGGK	Oxidation (M)	34.98	700.629	2798.49	4	-0.001	0.00052
	LSVPVAWSGAPATPALGHAIPVSSISAAPEAAGGPGNLLGGMPLAGAGAGGHGAAGPK		26.9	853.957	5117.7	6	0.05	0.0069
	LSVPVAWSGAPATPALGHAIPVSSISAAPEAAGGPGNLLGGMPLAGAGAGGHGAAGPK	Oxidation (M)	24.17	1027.75	5133.71	5	0.066	0.015
gi|656316264	25
	TNVGHLESAAGAASLAK		145.87	532.951	1595.83	3	0.006	2.1e-14
	VEAQTSQTSEVGK		93.65	682.335	1362.65	2	-0.008	4e-09
	IPVFVFHPAGGSTVVYEPLLK		93.61	757.425	2269.25	3	0.001	1.7e-09
	VTFATWAIVTGK		83.72	647.362	1292.71	2	-0.003	1.4e-08
	WSPDSGETVAER		82.49	667.302	1332.59	2	-0.004	2.1e-08
	AVVLAHDHEEAIK		78.73	477.924	1430.75	3	-0.003	1.4e-07
	MALELTWEALEHAR		78.67	557.278	1668.81	3	-0.016	4.2e-08
	TVDYIEAHGTGTVLGDPIEAEALGR		75.78	862.1	2583.28	3	-0.003	7.8e-08
	SAGGIFNPLPK		63.89	550.805	1099.6	2	-0.007	3e-06
	ADIDEPQENTPAKK		62.68	519.253	1554.74	3	-0.017	4.3e-06
	TYLEAGQIDGFVR		59.4	734.872	1467.73	2	-0.007	2.7e-06
	IPASSLR		47.18	372.218	742.422	2	-0.011	0.00021
	RAGADVR		44.45	372.717	743.419	2	0.016	0.00063
	SEGGGMFVLK		42.7	512.772	1023.53	2	0.023	9.9e-05
	NGETDLAALVR		41.47	580.301	1158.59	2	0.983	0.00013
	VIDSPTDWPR		40.04	593.297	1184.58	2	-0.003	0.00078
	FVGLIDTVR		36.04	510.293	1018.57	2	-0.009	0.00044
	YLPAGTGK		32.36	403.719	805.424	2	-0.009	0.0035
	TLTPEEIAK		31.51	501.275	1000.54	2	-0.008	0.0024
	GRPADRPALLGAVK		29.55	474.282	1419.82	3	-0.007	0.0055
	LVTTMTR		27.36	411.226	820.437	2	-0.011	0.021
	SFSADADGYTR		26.37	595.763	1189.51	2	1.006	0.0052
	AIALEELAAQQESEPTKPLIPLAVSAFLTSR		26	824.212	3292.82	4	0.028	0.0077
	ADGPITVEDVQAAETIEALAER		25.01	767.057	2298.15	3	1.011	0.0045
	TEADNIDPQQR		24	643.798	1285.58	2	-0.008	0.017
gi|489970531	24
	MINTTCDAEQILAATR		138.39	898.922	1795.83	2	0.003	1.2e-13
	MINTTCDAEQILAATR	Oxidation (M)	124.12	906.922	1811.83	2	0.007	2.3e-12
	RMINTTCDAEQILAATR	Oxidation (M)	119.48	656.982	1967.92	3	0.002	6.3e-12
	RMINTTCDAEQILAATR		108.86	651.65	1951.93	3	-0.001	6.2e-11
	NYSENFYAPQADPLWEAWPNHMK		105.1	936.761	2807.26	3	0.018	1.3e-10
	RMINTTCDAEQILAATR		100.23	489.237	1952.92	4	0.99	4.6e-10
	MINTTCDAEQILAATRDTSPVYYQR		97.37	969.461	2905.36	3	0.02	7.4e-10
	YMIDFNNHPNVQQATIDK	Oxidation (M)	91.69	722.334	2163.98	3	0.975	2.5e-09
	MINTTCDAEQILAATR		87.7	599.614	1795.82	3	-0.005	6e-09
	RMINTTCDAEQILAATR		78.22	977.474	1952.93	2	1.006	1e-07
	YMIDFNNHPNVQQATIDK		72.5	716.674	2147	3	-0.01	1.6e-07
	RMINTTCDAEQILAATRDTSPVYYQR	Oxidation (M)	72.01	770.376	3077.47	4	0.038	1.8e-07
	RMINTTCDAEQILAATRDTSPVYYQR		67.9	766.618	3062.44	4	0.999	4.3e-07
	AHWFYALSPQDR		67.35	745.86	1489.71	2	-0.004	4.8e-07
	MINTTCDAEQILAATR	Oxidation (M)	67.33	604.947	1811.82	3	-0.003	9.2e-07
	AHWFYALSPQDR		65.3	497.575	1489.7	3	-0.007	2.5e-06
	DTSPVYYQR		63.28	564.766	1127.52	2	-0.007	1.2e-06
	AHWFYALSPQDRR		60.57	823.911	1645.81	2	-0.004	2.1e-06
	AHWFYALSPQDRR		57.2	412.458	1645.8	4	-0.009	4.6e-06
	AHWFYALSPQDRR		55.62	549.61	1645.81	3	-0.005	6.1e-06
	YMIDFNNHPNVQQATIDK	Oxidation (M)	43.06	1083.01	2164	2	0.991	9.2e-05
	YMIDFNNHPNVQQATIDK		42.69	1074.51	2147.01	2	-0.006	9.9e-05
	RNYSENFYAPQADPLWEAWPNHMK		42.12	741.846	2963.35	4	0.008	0.00029
	NYSENFYAPQADPLWEAWPNHMK	Oxidation (M)	34.15	942.092	2823.26	3	0.016	0.0012
gi|489975287	24
	SLSDSASGLGFAIPINEAK		115.78	938.99	1875.96	2	0.008	1.5e-11
	KVADADEFVVAVR		113.13	709.882	1417.75	2	-0.007	7e-11
	QLTIGQDSPIEVVR		108.43	777.928	1553.84	2	0.001	1.9e-10
	SVSNAIASGAQVANVK		101.06	758.406	1514.8	2	-0.007	3.3e-10
	IVHPTLGVSTR		94.7	393.896	1178.67	3	-0.011	1.3e-09
	VAAATAGAVVTIESK		92.26	694.388	1386.76	2	-0.01	3.6e-09
	VADADEFVVAVR		87.01	645.836	1289.66	2	-0.004	6.9e-09
	QLTIGQDSPIEVVR	Gln->pyro-Glu (N-term Q)	83.72	769.414	1536.81	2	-0.001	2.5e-08
	VGDEVLAAGAPLGLR		75.96	719.407	1436.8	2	0.001	1.8e-07
	HVTLTVKPDPDGS		72.96	455.902	1364.68	3	-0.009	3.1e-07
	GGVLENDVVVK		64.85	564.815	1127.62	2	-0.004	4.5e-06
	KVADADEFVVAVR		62.97	473.591	1417.75	3	-0.005	2.3e-06
	EVAQTLIR		60.56	465.27	928.525	2	-0.009	1.4e-05
	IVHPTLGVSTR		56.92	590.34	1178.66	2	-0.012	6.5e-06
	EVAQTLIRDGK		55.83	615.338	1228.66	2	-0.017	9.4e-06
	EVAQTLIRDGK		53.12	410.562	1228.66	3	-0.012	1.4e-05
	QLTIGQDSPIEVVRDGR		43.85	628.336	1881.99	3	-0.005	7.7e-05
	TDLAVLK		42.85	380.229	758.444	2	-0.01	0.001
	SLSDSASGLGFAIPINEAK		41.15	626.327	1875.96	3	0.001	0.00014
	SVSNAIASGAQVANVK		34.13	506.267	1515.78	3	0.973	0.00063
	EVPANLVGR		33.88	477.762	953.51	2	-0.019	0.0037
	QLTIGQDSPIEVVRDGR	Gln->pyro-Glu (N-term Q)	28.33	622.66	1864.96	3	-0.006	0.0023
	HVTLTVKPDPDGS		28.15	683.344	1364.67	2	-0.019	0.0023
	QLTIGQDSPIEVVRDGR	Gln->pyro-Glu (N-term Q)	24.97	933.493	1864.97	2	0.006	0.0046
gi|497665152	24
	VLSYIAIGKDEGATIITGGER		127.31	721.726	2162.16	3	-0.004	1.2e-12
	SDEADVDKALDAAHAAAPAWGK		121.65	553.273	2209.06	4	1.017	3.9e-12
	EALAADIPLAADHFR		118.29	537.282	1608.82	3	-0.002	8.1e-12
	YFENPTPVTGQTFCEVAR		102.62	702.32	2103.94	3	-0.002	1.9e-10
	PGSAGALMSYESR		101.97	663.308	1324.6	2	-0.006	3e-10
	YDNFIGGQWVAPAR		99.43	797.395	1592.78	2	0.003	4.8e-10
	TVFARPGSAGALMSYESR		98.46	633.984	1898.93	3	-0.001	5.9e-10
	SLIQADIYDEFLELAAIR		95.73	694.04	2079.1	3	0.009	3.7e-09
	PGSAGALMSYESR	Oxidation (M)	91.77	671.308	1340.6	2	-0.001	2.5e-09
	LIMQYASQNLIPVTLELGGK		81.77	1094.61	2187.2	2	0.008	2.2e-08
	ALDAAHAAAPAWGK		79.63	450.567	1348.68	3	-0.011	1.3e-07
	IAFTGETTTGR		78.64	577.293	1152.57	2	-0.007	4.2e-08
	YFENPTPVTGQTFCEVAR		73.78	1053	2103.99	2	0.053	1.3e-07
	SPNIFFSDVMAK		61.97	678.337	1354.66	2	0	1.5e-06
	DEGATIITGGER		56.13	609.795	1217.58	2	-0.012	2.2e-05
	LIMQYASQNLIPVTLELGGK		55.17	730.072	2187.19	3	-0.003	6.7e-06
	VLSYIAIGK		46.48	482.295	962.575	2	-0.005	7.3e-05
	MMLDHYQQTK		46.17	432.199	1293.58	3	-0.008	0.00012
	SDEADVDKALDAAHAAAPAWGK		45.19	737.021	2208.04	3	-0.003	5.8e-05
	EALAADIPLAADHFR		43.51	805.417	1608.82	2	-0.006	8.3e-05
	SPNIFFSDVMAK	Oxidation (M)	41.98	686.335	1370.65	2	0.001	0.00012
	AQEGSLSQIDDDTVAYHFHEPLGVVGQIIPWNFPILMGAWK		35.19	1145.59	4578.32	4	0.056	0.0005
	YFAGALR		33.59	399.215	796.415	2	-0.008	0.003
	EALAADIPLAADHFR	Glu->pyro-Glu (N-term E)	28.78	796.42	1590.83	2	0.011	0.002
gi|497665492	24
	VVFADGSDEEFNR		101.12	742.833	1483.65	2	-0.007	2.5e-10
	EELPQIEEWFEFVGEK		97.32	1004.98	2007.95	2	0.002	7.5e-10
	LAAELVEAGTLKK		91.62	448.266	1341.78	3	-0.011	6.5e-09
	AGGQDTPIGIVPK		84.83	626.845	1251.67	2	-0.008	1.1e-08
	AEDLDLDGLDVSVDDVAK		83.21	944.964	1887.91	2	0.019	1.6e-08
	LPTGVRDEFEALK		76.62	492.266	1473.78	3	-0.006	2.2e-07
	ALAVNPDEWR		71.47	585.796	1169.58	2	-0.005	3.2e-07
	EELPQIEEWFEFVGEK		69.85	670.654	2008.94	3	0.992	2.8e-07
	TSATIPGLDTAPTNHQGLLSWVQEVAELTQPDR	Acetyl (Protein N-term)	68.35	897.697	3586.76	4	-0.03	3.9e-07
	TNLAMLQPTIPGWR		66.59	799.428	1596.84	2	-0.003	5.7e-07
	KHPNSYLALSDPSDVAR		64.74	624.312	1869.91	3	0.975	1.1e-06
	KTTVPLVTQAR		48.56	405.24	1212.7	3	-0.022	0.00017
	VFFVNWFR		44.17	557.792	1113.57	2	-0.006	0.00014
	TTVPLVTQAR		40.9	543.309	1084.6	2	-0.021	0.00061
	AYYFAAAFPSACGK		40.67	757.336	1512.66	2	0.999	0.00023
	ALHSVGAPLEPGQK		39.56	468.919	1403.73	3	0.978	0.0002
	YITHFPETR		37.97	388.531	1162.57	3	-0.004	0.0018
	LYAVNPEFGFFGVAPGTNWK		33.7	1107.57	2213.12	2	0.022	0.00069
	LPTGVRDEFEALK		33	737.895	1473.78	2	-0.007	0.008
	EIWSYGSGYGGNALLGK		32.45	886.437	1770.86	2	0.001	0.00091
	DEFEALK		30.96	426.205	850.396	2	-0.011	0.0065
	LYAVNPEFGFFGVAPGTNWK		30.14	738.705	2213.09	3	0	0.0015
	YITHFPETR		25.26	582.292	1162.57	2	-0.008	0.015
	AETLGDDIAWMR		24.98	689.33	1376.65	2	0.006	0.0045
gi|497665758	24
	LYGIEDSAYSSEKEMFDLIHQMR		152.8	691.327	2761.28	4	0.007	3.4e-15
	GLAEASDDVQLMKPIPGLDELLQR		147.54	870.127	2607.36	3	0.002	1.5e-14
	ALTEGLTVDQSDEQFNATLDK		106.77	1148.56	2295.11	2	1.019	9.8e-11
	GFIAALDQSGGSTPK		95.9	724.871	1447.73	2	-0.003	3.2e-09
	LSLPTEANFYRPLIEHPK		95.44	532.041	2124.13	4	-0.003	1.1e-09
	IDKGLAEASDDVQLMKPIPGLDELLQR		85.5	741.901	2963.58	4	0.012	9.6e-09
	ALTEGLTVDQSDEQFNATLDK		82.97	765.706	2294.1	3	0.005	1.7e-08
	VLAAILFEQTMDR		76.08	753.904	1505.79	2	0.003	7.4e-08
	IITSPAFTGDR		71.92	589.309	1176.6	2	-0.01	2.6e-06
	NAGLIASFSR		70.53	518.28	1034.55	2	-0.006	1.2e-06
	QLDSVPDGQR		69.95	557.776	1113.54	2	-0.004	2.8e-07
	GFIAALDQSGGSTPK		68.75	483.909	1448.7	3	0.973	3.6e-07
	VVALSGGYSR		59.78	504.773	1007.53	2	-0.008	2.5e-06
	AEGILRDEITK		54.61	622.84	1243.67	2	-0.011	3.2e-05
	AIQSIYDASVAG		51.54	597.803	1193.59	2	-0.001	1.5e-05
	DIEGKPSTTYLWETK		47.89	589.963	1766.87	3	-0.007	3.2e-05
	IITSPAFTGDR		45.25	393.214	1176.62	3	0.006	9.4e-05
	AEGILRDEITK		43.94	415.563	1243.67	3	-0.011	0.0004
	GVVPILK		36.49	363.246	724.477	2	-0.008	0.00046
	VVALSGGYSREEANELLAK		34.59	669.684	2006.03	3	0.984	0.00057
	EEANELLAK		31.66	508.763	1015.51	2	-0.007	0.0084
	GLAEASDDVQLMKPIPGLDELLQR		28.94	652.848	2607.36	4	0.007	0.0019
	LSLPTEANFYR		25.15	656.346	1310.68	2	1.011	0.025
	EMFDLIHQMR	Glu->pyro-Glu (N-term E); Oxidation (M)	25.12	659.814	1317.61	2	1.013	0.0044
gi|727253996	24
	DRDAHHVYEDPPYPAQAAGFIAGR		148.09	664.07	2652.25	4	0.004	1.3e-14
	GTAEPPGLGAVGDALFAALQPALGNR		125.87	821.773	2462.3	3	0.004	1.6e-12
	AIDLCSDGDPVCVVGGR		113.92	884.382	1766.75	2	0.003	7.9e-12
	LVLGGFSQGAAAVSMLAGVPPVGQR		112.38	794.772	2381.3	3	0.006	4.9e-11
	FNTPLSTTGAFAGR		107.87	720.366	1438.72	2	-0.003	1.8e-10
	DAHHVYEDPPYPAQAAGFIAGR		101.36	596.288	2381.12	4	0.003	3.1e-10
	GTAEPPGLGAVGDALFAALQPALGNR		98.51	1232.16	2462.31	2	0.02	5.8e-10
	DRDAHHVYEDPPYPAQAAGFIAGR		97.89	531.456	2652.24	5	-0.003	6.6e-10
	DRDAHHVYEDPPYPAQAAGFIAGRV		96.4	688.838	2751.32	4	0.009	9.2e-10
	IGNFGSAPPLDPGLASK		89.58	820.936	1639.86	2	0	8.2e-09
	IAAVAVFGNPGNR		80.2	643.352	1284.69	2	-0.004	6.9e-08
	LVLGGFSQGAAAVSMLAGVPPVGQR		73.3	596.329	2381.29	4	-0.003	1.3e-07
	DRDAHHVYEDPPYPAQAAGFIAGR		70.83	885.091	2652.25	3	0.003	2.3e-07
	LVLGGFSQGAAAVSMLAGVPPVGQR	Oxidation (M)	63.52	800.446	2398.32	3	1.032	1.1e-06
	LVLGGFSQGAAAVSMLAGVPPVGQR	Oxidation (M)	62.98	600.328	2397.28	4	-0.001	1.2e-06
	DRDAHHVYEDPPYPAQAAGFIAGRV		59.64	918.131	2751.37	3	0.056	2.6e-06
	DAHHVYEDPPYPAQAAGFIAGRV		58.27	621.056	2480.2	4	0.008	3.4e-06
	DHIAEMVDR		46.07	543.251	1084.49	2	-0.009	9e-05
	DAHHVYEDPPYPAQAAGFIAGR		45.35	795.056	2382.15	3	1.027	5.6e-05
	NVDAYAVNYPASYNFLTTADGANDAR		42.57	932.09	2793.25	3	0.979	0.00021
	IGNFGSAPPLDPGLASK		39.32	547.951	1640.83	3	0.976	0.00021
	DHIAEMVDR	Oxidation (M)	33.25	367.839	1100.49	3	0.003	0.002
	IAAVAVFGNPGNR		32.41	429.232	1284.67	3	-0.021	0.019
	FNTPLSTTGAFAGR		24.86	480.579	1438.71	3	-0.005	0.0047
gi|489976263	23
	AHVPLSEMFGYVGDLR		77.57	597.632	1789.87	3	-0.008	5.3e-08
	VEANVGKPQVAYK		75.98	468.257	1401.75	3	-0.013	7.5e-08
	VTLLDGAFHEVDSSEMAFK		73.44	699.338	2094.99	3	0	1.3e-07
	EGVEPQSEQVWR		70.02	722.352	1442.69	2	0.01	2.7e-07
	YDVVDIPADLQEK		69.22	752.882	1503.75	2	0.003	3.2e-07
	ILYYTGISYK		61.17	610.829	1219.64	2	-0.005	1.8e-06
	IGEVHDGAATMDWMEQEQER		58.31	778.006	2331	3	0.007	3e-06
	LAEEDPTFK		54.88	525.257	1048.5	2	-0.009	8.4e-06
	YLGGEELTIEEIK		54.75	747.393	1492.77	2	0.005	7.3e-06
	ANYSMVFDSYAEVPANVSK		51.85	697.994	2090.96	3	-0.001	1.4e-05
	GQIQAMEER		50.42	531.253	1060.49	2	-0.006	1.9e-05
	KPSTDEPFSALAFK		49.71	513.264	1536.77	3	-0.012	2.2e-05
	IAGSQVLK		46.55	408.249	814.483	2	-0.008	0.00038
[truncated: 8,152 more rows]

## Sheet: PPDa-3_Peptide-List
NCBI_Acc	Peptide Sequence/Num. Pept	Modifications	Pept. Score	m/z	Mr (Da)	z (Charge)	Delta (Da)	pep_expect
[truncated: 9,340 more rows]
