# Supplementary material for: Proteomic characterisation of bovine and avian purified protein derivatives and identification of specific antigens for serodiagnosis of bovine tuberculosis
Source: Clin Proteomics. 2017 Nov 2;14:36. doi: 10.1186/s12014-017-9171-z (PMC5669029; doi:10.1186/s12014-017-9171-z)
Supplement: Supplementary file 3 — Additional file 3. Peptides and proteins identified in P22. [file 12014_2017_9171_MOESM3_ESM.xlsx]

## Sheet: Comparative
				Sample: P22-1					Sample: P22-2					Sample: P22-3
NCBI_Acc	Description	MW (Da)	pI	Protein score	PSMs	Num. Pept	Coverage	% PSM	Protein Score	PSMs	Num. pept	Coverage	% PSM	Protein Score	PSMs	Num. pept	Coverage	% PSM		Mean % PSM	SD % PSM
gi|489509783	MULTISPECIES: cell surface protein [Mycobacterium tuberculosis complex]	19153	4.75	965.97	226	11	29	0.289373	1126.77	167	14	44	0.239598	1293.23	310	12	29	0.252033		0.260334	0.0259049
gi|489509769	MULTISPECIES: cell surface protein [Mycobacterium tuberculosis complex]	22194	4.86	676.99	37	9	36.4	0.0473752	1015.41	36	14	56.4	0.0516499	1369.1	79	14	36.4	0.0642276		0.0544176	0.00876051
gi|489495046	MULTISPECIES: hypothetical protein [Mycobacterium tuberculosis complex]	9898	4.48	626.8	15	9	93.7	0.0192061	603.45	28	8	93.7	0.0401722	1165.57	92	14	98.9	0.0747967		0.044725	0.0280736
gi|489505073	MULTISPECIES: hypothetical protein [Mycobacterium tuberculosis complex]	25023	4.84	702.72	20	11	36.4	0.0256082	824.17	19	12	48.7	0.0272597	1006.81	31	14	45.6	0.0252033		0.0260237	0.00108937
gi|489497323	MULTISPECIES: molecular chaperone GroEL [Mycobacterium tuberculosis complex]	56692	4.85	1335.12	24	22	52.2	0.0307298	708.75	13	12	35	0.0186514	1811.78	30	23	51.9	0.0243902		0.0245905	0.00604172
gi|489495023	MULTISPECIES: ESAT-6-like protein EsxB [Mycobacterium tuberculosis complex]	10787	4.59	574.85	16	10	81	0.0204866	586.56	18	10	89	0.025825	1117.63	30	13	85	0.0243902		0.0235673	0.00276272
gi|489498552	MULTISPECIES: elongation factor Tu [Mycobacterium tuberculosis complex]	43566	5.28	935.14	16	15	40.4	0.0204866	718.39	12	12	46	0.0172166	1464.45	26	21	52.5	0.0211382		0.0196138	0.00210142
gi|489505308	MULTISPECIES: alpha-crystallin [Mycobacterium tuberculosis complex]	16217	5	682.38	13	10	61.8	0.0166453	870.89	19	15	84.7	0.0272597	856.83	18	11	61.1	0.0146341		0.0195131	0.00678373
gi|489501012	MULTISPECIES: 5-methyltetrahydropteroyltriglutamate--homocysteine methyltransferase [Mycobacterium tuberculosis complex]	81761	5.13	910.16	18	17	22.8	0.0230474	530.88	12	12	22.4	0.0172166	1012.14	17	16	25.8	0.0138211		0.0180284	0.00466638
gi|489504801	MULTISPECIES: hypothetical protein [Mycobacterium tuberculosis complex]	16504	4.92	454.66	10	6	57.2	0.0128041	613.12	11	7	57.2	0.0157819	678.06	18	8	57.2	0.0146341		0.0144067	0.00150188
gi|489516779	MULTISPECIES: ESAT-6-like protein EsxL [Mycobacterium tuberculosis complex]	10012	4.72	489.93	10	7	50	0.0128041	529.27	12	6	77.7	0.0172166	472.64	15	5	50	0.0121951		0.014072	0.00274035
gi|489509793	MULTISPECIES: protein disulfide oxidoreductase [Mycobacterium tuberculosis complex]	18463	5.2	403.72	10	9	50.3	0.0128041	623.09	10	7	50.3	0.0143472	804.99	18	9	50.3	0.0146341		0.0139285	0.000984259
gi|489503953	MULTISPECIES: ESAT-6-like protein EsxN [Mycobacterium tuberculosis complex]	9982	4.76	297.89	6	4	50	0.00768246	520.99	11	7	77.7	0.0157819	628.29	16	8	50	0.0130081		0.0121575	0.00411619
gi|499253276	MULTISPECIES: hypothetical protein [Mycobacterium tuberculosis complex]	24557	5.35	344.03	7	6	48.5	0.00896287	519.66	11	8	48.5	0.0157819	487.28	14	7	26.9	0.0113821		0.0120423	0.00345713
gi|489996587	MULTISPECIES: secretion protein EspC [Mycobacterium tuberculosis complex]	10834	5.11	213.82	7	4	27.2	0.00896287	311.64	8	5	27.2	0.0114778	315.61	14	5	28.2	0.0113821		0.0106076	0.00142517
gi|489506256	MULTISPECIES: cell wall synthesis protein Wag31 [Mycobacterium tuberculosis complex]	28260	4.8	307.77	7	6	28.5	0.00896287	200.2	5	4	13.1	0.0071736	944.97	19	13	35	0.0154472		0.0105279	0.00435314
gi|554796584	aconitate hydratase [Mycobacterium bovis AN5]	102661	4.95	381.93	9	9	10.9	0.0115237	488.67	8	8	16.6	0.0114778	524.52	10	9	13.7	0.00813008		0.0103772	0.00194618
gi|489997754	MULTISPECIES: diacylglycerol acyltransferase [Mycobacterium tuberculosis complex]	35802	6.08	334.33	9	7	25.1	0.0115237	242.73	6	5	20.7	0.00860832	413.69	12	7	37.3	0.0097561		0.0099627	0.00146862
gi|489501322	MULTISPECIES: PE family protein [Mycobacterium tuberculosis complex]	9610	4.56	89.91	6	2	31.3	0.00768246					0	135.76	27	2	31.3	0.0219512		0.00987789	0.0111391
gi|489504572	MULTISPECIES: diacylglycerol acyltransferase [Mycobacterium tuberculosis complex]	34697	5.62	341.11	7	6	22.5	0.00896287	403.83	7	7	27.1	0.010043	638.51	13	9	27.1	0.0105691		0.00985834	0.000818893
gi|489513185	MULTISPECIES: molecular chaperone GroES [Mycobacterium]	10798	4.62	469.54	10	9	90	0.0128041	258.35	5	5	80	0.0071736	441.01	11	6	80	0.00894309		0.00964026	0.00287926
gi|489495992	MULTISPECIES: diacylglycerol acyltransferase [Mycobacterium tuberculosis complex]	36794	5.92	245.73	5	4	12.4	0.00640205	335.85	7	6	23.5	0.010043	586.3	15	10	25	0.0121951		0.00954674	0.00292825
gi|489504453	MULTISPECIES: alanine and proline-rich secreted protein Apa [Mycobacterium tuberculosis complex]	32667	4.93	266.17	5	4	18.8	0.00640205	440.56	8	7	31.7	0.0114778	671.46	13	9	35.4	0.0105691		0.00948297	0.00270656
gi|489499868	MULTISPECIES: phosphate-binding protein PstS [Mycobacterium tuberculosis complex]	38160	5.76	347.09	9	7	18.1	0.0115237	333.03	8	7	24.9	0.0114778	314.35	6	5	12.7	0.00487805		0.00929317	0.00382367
gi|489501664	MULTISPECIES: hypothetical protein [Mycobacterium tuberculosis complex]	24951	5.26	261.55	7	5	31.1	0.00896287	444.94	8	6	36.9	0.0114778	543.76	9	6	38.1	0.00731707		0.00925257	0.00209542
gi|489997833	MULTISPECIES: heat-shock protein Hsp20 [Mycobacterium tuberculosis complex]	17775	5.21	474.63	8	7	58.5	0.0102433	248.8	7	6	62.9	0.010043	430.04	7	6	72.3	0.00569106		0.00865913	0.00257237
gi|489496900	MULTISPECIES: molecular chaperone DnaK [Mycobacterium tuberculosis complex]	66790	4.85	266.76	7	7	10.7	0.00896287	211.68	5	5	9.1	0.0071736	745.72	12	11	20.5	0.0097561		0.00863086	0.00132287
gi|489495247	MULTISPECIES: thiol reductase thioredoxin [Mycobacterium tuberculosis complex]	12629	5.06	377.1	7	6	44.8	0.00896287	303.23	7	6	53.4	0.010043	291.42	8	5	41.4	0.00650407		0.00850332	0.00181369
gi|554797021	hypothetical protein O217_06580, partial [Mycobacterium bovis AN5]	16301	11.62	514.36	6	5	48.5	0.00768246	427.86	5	5	25.7	0.0071736	836.32	12	10	64.7	0.0097561		0.00820405	0.00136798
gi|489505095	MULTISPECIES: cutinase [Mycobacterium tuberculosis complex]	21953	5.52	300.74	8	4	26.7	0.0102433	260.99	6	3	23.5	0.00860832	318.68	6	4	26.7	0.00487805		0.00790988	0.00274996
gi|489504514	MULTISPECIES: bacterioferritin [Mycobacterium tuberculosis complex]	18421	4.5	328.59	6	6	43.4	0.00768246	392.36	6	6	49.1	0.00860832	495.28	8	6	57.2	0.00650407		0.00759828	0.00105465
gi|489496308	MULTISPECIES: acyl dehydratase [Mycobacterium tuberculosis complex]	35950	6.49	280.05	6	6	25.8	0.00768246	234.7	5	5	22.6	0.0071736	580.24	9	8	29.7	0.00731707		0.00739104	0.000262369
gi|489510012	MULTISPECIES: hypothetical protein [Mycobacterium tuberculosis complex]	24263	5.03	98.93	2	2	11.2	0.00256082	384.48	9	8	48.9	0.0129125	505.55	8	7	52.4	0.00650407		0.00732579	0.00522452
gi|489506601	MULTISPECIES: glutamine synthetase 1 [Mycobacterium tuberculosis complex]	53674	5.04	142.34	3	3	6.7	0.00384123	452.66	8	8	27.4	0.0114778	334.13	7	7	17.8	0.00569106		0.00700335	0.00398381
gi|499253275	MULTISPECIES: electron transfer flavoprotein subunit alpha [Mycobacterium tuberculosis complex]	31700	4.71	352.03	6	6	31.4	0.00768246	285.94	5	5	24.8	0.0071736	325.02	5	5	27.7	0.00406504		0.00630703	0.00195822
gi|499253317	MULTISPECIES: adenosylhomocysteinase [Mycobacterium tuberculosis complex]	54441	5.07	216.15	5	5	11.3	0.00640205	132.43	3	3	9.1	0.00430416	642.74	10	10	25.7	0.00813008		0.00627876	0.00191594
gi|489500440	MULTISPECIES: peptidase M22 [Mycobacterium tuberculosis complex]	10986	5.17	207.84	4	4	32.7	0.00512164	215.88	6	4	24.5	0.00860832	281.26	6	5	43.9	0.00487805		0.00620267	0.00208691
gi|489516087	MULTISPECIES: ferritin BfrB [Mycobacterium tuberculosis complex]	20429	4.73	227.62	4	4	29.3	0.00512164	204.41	4	3	23.8	0.00573888	355.43	9	5	34.8	0.00731707		0.0060592	0.00113223
gi|489501402	MULTISPECIES: malate dehydrogenase [Mycobacterium tuberculosis complex]	34347	4.65	205.91	5	4	14	0.00640205	160.71	5	4	16.1	0.0071736	230.55	5	3	13.4	0.00406504		0.00588023	0.00161864
gi|489998280	MULTISPECIES: catalase peroxidase [Mycobacterium tuberculosis complex]	80649	5.05	184.16	4	4	6.6	0.00512164	220.61	4	4	6.9	0.00573888	305.58	8	6	10.8	0.00650407		0.00578819	0.000692531
gi|489513178	MULTISPECIES: molecular chaperone GroEL [Mycobacterium tuberculosis complex]	55843	4.98	310.99	5	5	12.8	0.00640205	184.5	3	3	8	0.00430416	511.53	8	8	16.1	0.00650407		0.00573676	0.00124171
gi|554794629	2,5-diketo-D-gluconic acid reductase [Mycobacterium bovis AN5]	30506	4.76	280.06	5	5	21.6	0.00640205	142.57	4	4	18.1	0.00573888	413.81	6	6	27.7	0.00487805		0.00567299	0.000764133
gi|489497426	MULTISPECIES: heparin-binding hemagglutinin [Mycobacterium tuberculosis complex]	21522	9.17	209.19	5	5	25.6	0.00640205	180.7	4	4	19.6	0.00573888	282.1	6	4	27.6	0.00487805		0.00567299	0.000764133
gi|489510308	MULTISPECIES: ketol-acid reductoisomerase [Mycobacterium tuberculosis complex]	36604	4.98	149.33	5	4	14.8	0.00640205	152.53	4	4	18.1	0.00573888	322.95	6	4	16.9	0.00487805		0.00567299	0.000764133
gi|499253407	MULTISPECIES: superoxide dismutase [Fe] [Mycobacterium tuberculosis complex]	23008	5.96	279.41	5	5	38.6	0.00640205	164.94	3	3	22.2	0.00430416	395.07	7	7	41.5	0.00569106		0.00546576	0.00106694
gi|489515950	MULTISPECIES: MPT51/MPB51 antigen [Mycobacterium tuberculosis complex]	31069	6.13	232.24	3	3	12	0.00384123	284.16	4	4	25.8	0.00573888	495.06	8	7	35.5	0.00650407		0.00536139	0.00137097
gi|489508727	MULTISPECIES: universal stress protein [Mycobacterium tuberculosis complex]	31724	5.46	221.73	4	4	15.8	0.00512164	265.47	5	5	18.2	0.0071736	181.81	4	4	13.5	0.00325203		0.00518242	0.00196149
gi|489499877	MULTISPECIES: phosphate-binding protein [Mycobacterium tuberculosis complex]	38054	4.97	147.21	3	3	9.2	0.00384123	179.8	4	3	17	0.00573888	269.76	7	5	22.4	0.00569106		0.00509039	0.00108207
gi|489499879	MULTISPECIES: phosphate-binding protein [Mycobacterium tuberculosis complex]	38329	5.14	126.15	4	4	14.2	0.00512164	255.08	5	5	21.1	0.0071736	180.87	3	3	16	0.00243902		0.00491142	0.00237428
gi|489496971	MULTISPECIES: calcium dodecin [Mycobacterium tuberculosis complex]	7961	8.09	189.38	5	4	70.4	0.00640205	133.06	2	2	28.2	0.00286944	193.9	6	2	18.3	0.00487805		0.00471651	0.00177184
gi|489496705	MULTISPECIES: beta-1,3-glucanase [Mycobacterium tuberculosis complex]	32230	4.83	105.59	4	3	13.6	0.00512164	160.26	4	4	18.4	0.00573888	199.46	4	3	15	0.00325203		0.00470418	0.00129492
gi|489514552	MULTISPECIES: uncharacterized protein [Mycobacterium tuberculosis complex]	18960	4.93	127.86	3	2	16.5	0.00384123	188.94	4	3	27.3	0.00573888	218.44	5	3	27.3	0.00406504		0.00454838	0.00103706
gi|489506244	MULTISPECIES: hypothetical protein [Mycobacterium tuberculosis complex]	18622	5.41	179.6	5	5	36.9	0.00640205	75.06	2	2	13.6	0.00286944	149.28	5	5	39.8	0.00406504		0.00444551	0.00179677
gi|489997328	MULTISPECIES: S-adenosylmethionine synthase [Mycobacterium tuberculosis complex]	43112	4.95	127.11	3	3	9.2	0.00384123	155.48	3	3	8.9	0.00430416	344.41	6	6	20.3	0.00487805		0.00434115	0.000519398
gi|499253107	MULTISPECIES: NAD(P)H nitroreductase [Mycobacterium tuberculosis complex]	36736	5.28	124.06	3	3	11.8	0.00384123	252.9	6	5	23.3	0.00860832					0		0.00414985	0.00431245
gi|499252785	MULTISPECIES: hypothetical protein [Mycobacterium tuberculosis complex]	56135	4.95	178.28	5	5	8.8	0.00640205	184.28	4	4	9.2	0.00573888					0		0.00404698	0.00352043
gi|489495617	MULTISPECIES: single-stranded DNA-binding protein [Mycobacterium tuberculosis complex]	17389	5.12	139.06	4	3	19.5	0.00512164	102.24	2	2	15.9	0.00286944	248.1	5	5	34.8	0.00406504		0.00401871	0.00112681
gi|489502497	MULTISPECIES: glyceraldehyde-3-phosphate dehydrogenase [Mycobacterium tuberculosis complex]	36072	5.19	124.7	3	3	9.1	0.00384123	116.3	3	3	9.1	0.00430416	196.97	4	4	12.4	0.00325203		0.00379914	0.000527325
gi|489503193	MULTISPECIES: universal stress protein [Mycobacterium tuberculosis complex]	15303	5.51	69.72	3	3	21.2	0.00384123	122.72	3	3	24	0.00430416	165.36	4	3	24	0.00325203		0.00379914	0.000527325
gi|489506480	MULTISPECIES: hypothetical protein [Mycobacterium tuberculosis complex]	16314	4.75	63.44	2	2	20.1	0.00256082	160.21	3	3	25	0.00430416	252.29	5	5	45.8	0.00406504		0.00364334	0.000945084
gi|554797149	hypothetical protein O217_06570, partial [Mycobacterium bovis AN5]	22804	3.8	129.53	2	2	10.3	0.00256082	111.08	4	3	16.6	0.00573888	179.52	3	3	16.6	0.00243902		0.00357957	0.00187101
gi|490015326	MULTISPECIES: cyclase [Mycobacterium tuberculosis complex]	16050	4.55	73.35	2	2	11.6	0.00256082	123.96	4	2	17.1	0.00573888	151.26	3	2	15.1	0.00243902		0.00357957	0.00187101
gi|489508733	MULTISPECIES: hypoxic response protein 1 [Mycobacterium tuberculosis complex]	15646	4.96	211.85	4	4	35	0.00512164	133.49	2	2	21	0.00286944	266.56	3	3	29.4	0.00243902		0.0034767	0.00144072
gi|489500222	MULTISPECIES: molybdenum cofactor biosynthesis protein [Mycobacterium tuberculosis complex]	18476	4.53	276.7	6	5	35.9	0.00768246					0	227.34	3	3	23.2	0.00243902		0.00337383	0.00392561
gi|489996047	MULTISPECIES: hypothetical protein [Mycobacterium tuberculosis complex]	20377	6.02	83.45	2	2	16.4	0.00256082	91.76	3	2	16.4	0.00430416	242.26	4	3	16.4	0.00325203		0.00337234	0.000877875
gi|499252920	MULTISPECIES: 3-hydroxyacyl-CoA dehydrogenase [Mycobacterium tuberculosis complex]	76178	5.42	98.11	3	3	5	0.00384123	89.8	2	2	2.8	0.00286944	158.23	4	4	7.2	0.00325203		0.0033209	0.000489541
gi|554799228	peptidyl-prolyl cis-trans isomerase [Mycobacterium bovis AN5]	19274	5.59	83.52	2	2	14.8	0.00256082	168.57	4	4	36.8	0.00573888	179.34	2	2	17	0.00162602		0.00330857	0.00215598
gi|499253342	MULTISPECIES: dehydrogenase [Mycobacterium tuberculosis complex]	30477	5.17	266.83	5	5	20.7	0.00640205	144.44	2	2	8.6	0.00286944					0		0.0030905	0.00320674
gi|489501803	MULTISPECIES: ATP synthase subunit beta [Mycobacterium tuberculosis complex]	53153	4.86	135.21	5	4	9.1	0.00640205	50.14	2	2	3.9	0.00286944					0		0.0030905	0.00320674
gi|489507394	MULTISPECIES: Low molecular weight antigen MTB12 [Mycobacterium tuberculosis complex]	16625	6.04					0	201.2	3	3	19.6	0.00430416	347.55	6	5	48.2	0.00487805		0.00306074	0.00266616
gi|489497388	MULTISPECIES: dihydrolipoyl dehydrogenase [Mycobacterium tuberculosis complex]	49392	5.53	135.36	3	3	7.8	0.00384123					0	366.48	6	6	23.9	0.00487805		0.00290643	0.00256987
gi|489505156	MULTISPECIES: hypothetical protein [Mycobacterium tuberculosis complex]	27398	4.74	64.82	2	2	8.1	0.00256082	145.12	3	3	21.7	0.00430416	128.2	2	2	11.6	0.00162602		0.00283033	0.00135926
gi|490015893	MULTISPECIES: ATP-dependent Clp protease proteolytic subunit [Mycobacterium tuberculosis complex]	21125	4.88	118.9	2	2	11.3	0.00256082	72.46	3	2	9.8	0.00430416	112.61	2	2	13.9	0.00162602		0.00283033	0.00135926
gi|489998779	MULTISPECIES: oxidoreductase [Mycobacterium tuberculosis complex]	49455	8.32	197.28	4	4	9	0.00512164					0	288.92	4	4	12.9	0.00325203		0.00279122	0.00259173
gi|499253254	MULTISPECIES: elongation factor Ts [Mycobacterium tuberculosis complex]	28859	5.26	142.84	3	3	12.5	0.00384123	90.14	2	2	10	0.00286944	108.39	2	2	10.3	0.00162602		0.0027789	0.00111038
gi|489996861	MULTISPECIES: 3-oxoacyl-ACP reductase [Mycobacterium tuberculosis complex]	46893	6.04	161.47	5	5	13.9	0.00640205					0	104.28	2	2	6.6	0.00162602		0.00267602	0.00332768
gi|489500810	MULTISPECIES: enoyl-CoA hydratase [Mycobacterium tuberculosis complex]	27348	4.93	148.95	4	4	17.1	0.00512164	103.94	2	2	10.1	0.00286944					0		0.00266369	0.00256701
gi|489499444	MULTISPECIES: TIGR04255 family protein [Mycobacterium tuberculosis complex]	30171	5.09	88.69	4	3	16.2	0.00512164	80.16	2	2	10.7	0.00286944					0		0.00266369	0.00256701
gi|489509166	MULTISPECIES: hypothetical protein [Mycobacterium tuberculosis complex]	29240	5.71					0	156.24	2	2	10.4	0.00286944	406.53	6	6	30.7	0.00487805		0.0025825	0.00245165
gi|489498348	MULTISPECIES: enoyl-CoA hydratase [Mycobacterium tuberculosis complex]	24431	5.52	168.01	4	4	17.7	0.00512164					0	181.29	3	3	11.7	0.00243902		0.00252022	0.00256178
gi|489500822	MULTISPECIES: acetyl-CoA acetyltransferase [Mycobacterium tuberculosis complex]	42812	4.92					0	111.52	3	3	9.9	0.00430416	351.12	4	4	17.5	0.00325203		0.00251873	0.00224382
gi|489496942	MULTISPECIES: class II fructose-bisphosphate aldolase [Mycobacterium tuberculosis complex]	36705	5.49	95.76	3	3	9	0.00384123					0	295.76	4	4	17.2	0.00325203		0.00236442	0.00206873
gi|489503959	MULTISPECIES: ESX secretion-associated protein EspG [Mycobacterium tuberculosis complex]	32471	4.86	62.41	2	2	8.3	0.00256082	128.21	2	2	7.7	0.00286944	103.35	2	2	7.7	0.00162602		0.00235209	0.000647458
gi|489511113	MULTISPECIES: NADP-dependent alcohol dehydrogenase C [Mycobacterium tuberculosis complex]	37420	5.11	98.81	2	2	6.4	0.00256082	65.46	2	2	5.5	0.00286944	120.55	2	2	8.7	0.00162602		0.00235209	0.000647458
gi|489997867	MULTISPECIES: hypothetical protein [Mycobacterium tuberculosis complex]	52407	4.76					0	64.92	2	2	4.7	0.00286944	259.1	5	5	10.5	0.00406504		0.00231149	0.00208917
gi|499253062	MULTISPECIES: PPE family protein [Mycobacterium tuberculosis complex]	38548	4.48					0	132.13	3	3	9.4	0.00430416	180.76	3	3	14.8	0.00243902		0.00224773	0.00215845
gi|489501660	MULTISPECIES: hypothetical protein [Mycobacterium tuberculosis complex]	12726	8.76					0	209.51	3	3	30.6	0.00430416	132.24	3	2	17.7	0.00243902		0.00224773	0.00215845
gi|499253075	MULTISPECIES: hypothetical protein [Mycobacterium tuberculosis complex]	69700	4.7	90.06	2	2	3.1	0.00256082					0	317.63	5	4	7.7	0.00406504		0.00220862	0.00205528
gi|489496532	MULTISPECIES: S-adenosylmethionine-dependent methyltransferase [Mycobacterium tuberculosis complex]	33070	4.88	109.24	3	3	11.3	0.00384123					0	168.53	3	3	14.2	0.00243902		0.00209342	0.0019438
gi|489503632	MULTISPECIES: hypothetical protein [Mycobacterium tuberculosis complex]	10646	6.18	85.27	3	3	37.2	0.00384123					0	172.7	3	3	39.4	0.00243902		0.00209342	0.0019438
gi|490008984	MULTISPECIES: pyruvate dehydrogenase E1 component [Mycobacterium tuberculosis complex]	103560	5.62	72.32	3	3	4.3	0.00384123					0	113.1	3	3	3.2	0.00243902		0.00209342	0.0019438
gi|489997788	MULTISPECIES: hypothetical protein [Mycobacterium tuberculosis complex]	31904	6.97	113.58	3	3	13.2	0.00384123					0	90.99	3	2	11.6	0.00243902		0.00209342	0.0019438
gi|489496750	MULTISPECIES: hypothetical protein [Mycobacterium tuberculosis complex]	13066	4.46					0	120.7	2	2	20.2	0.00286944	244.83	4	4	39.5	0.00325203		0.00204049	0.00177744
gi|489501991	MULTISPECIES: co-chaperone YbbN [Mycobacterium tuberculosis complex]	32197	4.63					0	181.08	3	3	15.1	0.00430416	92.7	2	2	8.6	0.00162602		0.00197673	0.00217341
gi|554798311	isocitrate lyase [Mycobacterium bovis AN5]	47209	5.03					0	111.08	3	3	13.3	0.00430416	148.53	2	2	7.5	0.00162602		0.00197673	0.00217341
gi|489506576	MULTISPECIES: dihydrolipoyllysine-residue acetyltransferase component of pyruvate dehydrogenase complex [Mycobacterium tuberculosis complex]	57099	4.9	137.06	3	3	5.8	0.00384123					0	185.23	2	2	3.1	0.00162602		0.00182242	0.00192813
gi|489507723	MULTISPECIES: nucleoside-diphosphate kinase [Mycobacterium tuberculosis complex]	14499	5.34	126.16	3	3	27.2	0.00384123					0	151.73	2	2	19.9	0.00162602		0.00182242	0.00192813
gi|489513510	MULTISPECIES: DNA-directed RNA polymerase subunit alpha [Mycobacterium tuberculosis complex]	37729	4.64	110.6	3	2	6.3	0.00384123					0	79.61	2	2	6.9	0.00162602		0.00182242	0.00192813
gi|489496413	MULTISPECIES: uncharacterized protein [Mycobacterium tuberculosis complex]	10935	4.47	68.03	2	2	15.5	0.00256082	78.76	2	2	17.5	0.00286944					0		0.00181009	0.00157516
gi|489498141	MULTISPECIES: hypothetical protein [Mycobacterium tuberculosis complex]	23714	4.57	105.99	2	2	8.3	0.00256082	97.91	2	2	8.3	0.00286944					0		0.00181009	0.00157516
gi|489508089	MULTISPECIES: hypothetical protein [Mycobacterium tuberculosis complex]	25400	9.52	73.55	2	2	7.1	0.00256082	65.63	2	2	7.1	0.00286944					0		0.00181009	0.00157516
gi|554793963	hypothetical protein O217_19000 [Mycobacterium bovis AN5]	28252	5.84	158.68	2	2	13.2	0.00256082	142.04	2	2	13.6	0.00286944					0		0.00181009	0.00157516
gi|489498084	MULTISPECIES: hypothetical protein [Mycobacterium tuberculosis complex]	9517	5.7					0	84.91	2	2	46.6	0.00286944	195.78	3	3	35.2	0.00243902		0.00176949	0.00154746
gi|489499385	MULTISPECIES: sulfurtransferase [Mycobacterium tuberculosis complex]	31088	5.14					0	60.37	2	2	7.2	0.00286944	96.51	3	3	12.6	0.00243902		0.00176949	0.00154746
gi|489499716	MULTISPECIES: phosphoserine aminotransferase [Mycobacterium tuberculosis complex]	40255	4.77					0	79.22	2	2	7.7	0.00286944	139.4	3	3	13.3	0.00243902		0.00176949	0.00154746
gi|489502554	MULTISPECIES: transaldolase [Mycobacterium tuberculosis complex]	40712	4.87					0	69.59	2	2	5.4	0.00286944	151.4	3	3	10.5	0.00243902		0.00176949	0.00154746
gi|489504387	MULTISPECIES: malate synthase G [Mycobacterium tuberculosis complex]	80537	5.03					0	92.27	2	2	3.2	0.00286944	170.46	3	3	4.7	0.00243902		0.00176949	0.00154746
gi|489502422	MULTISPECIES: hypothetical protein [Mycobacterium tuberculosis complex]	24625	7.77	68.92	2	2	7.6	0.00256082					0	189.47	3	3	9.3	0.00243902		0.00166661	0.00144461
gi|489499504	MULTISPECIES: hypothetical protein [Mycobacterium tuberculosis complex]	16335	5.1	137.76	2	2	19	0.00256082					0	91.93	3	2	14.3	0.00243902		0.00166661	0.00144461
gi|489495603	MULTISPECIES: 30S ribosomal protein S6 [Mycobacterium tuberculosis complex]	10928	8.01					0	92.5	2	2	26	0.00286944	111.01	2	2	26	0.00162602		0.00149849	0.00143896
gi|489496681	MULTISPECIES: hypothetical protein [Mycobacterium tuberculosis complex]	22790	8.54					0	82.58	2	2	12.4	0.00286944	145.6	2	2	13.3	0.00162602		0.00149849	0.00143896
gi|489498101	MULTISPECIES: hypothetical protein [Mycobacterium tuberculosis complex]	27371	4.41					0	120.25	2	2	14.9	0.00286944	174.42	2	2	14.9	0.00162602		0.00149849	0.00143896
gi|489506697	MULTISPECIES: beta-ketoacyl-[acyl-carrier-protein] synthase II [Mycobacterium tuberculosis complex]	43427	5.11					0	95.79	2	2	10.8	0.00286944	122.25	2	2	8.4	0.00162602		0.00149849	0.00143896
gi|554797776	transcription antitermination protein NusG [Mycobacterium bovis AN5]	25461	4.7					0	95.84	2	2	9.2	0.00286944	69.63	2	2	11.3	0.00162602		0.00149849	0.00143896
gi|489506350	MULTISPECIES: division/cell wall cluster transcriptional repressor MraZ [Mycobacterium tuberculosis complex]	15948	6.06	76.96	2	2	18.9	0.00256082					0	105.08	2	2	18.9	0.00162602		0.00139561	0.00129586
gi|489514714	MULTISPECIES: ESX-1 secretion-associated protein EspA [Mycobacterium tuberculosis complex]	39922	5.19	81.65	2	2	9.7	0.00256082					0	80.84	2	2	9.7	0.00162602		0.00139561	0.00129586
gi|489996011	MULTISPECIES: glycogen accumulation regulator GarA [Mycobacterium tuberculosis complex]	17240	4.29	88.56	2	2	12.3	0.00256082					0	114.8	2	2	12.3	0.00162602		0.00139561	0.00129586
gi|490009413	MULTISPECIES: PPOX class F420-dependent oxidoreductase [Mycobacterium tuberculosis complex]	14732	5.2	126.07	2	2	19.9	0.00256082					0	143.61	2	2	19.9	0.00162602		0.00139561	0.00129586
					781	464				697					1230

## Sheet: Hoja3
NCBI_Acc	Description	MW (Da)	pI	Protein Score	PSMs	Num. pept	emPAI	Coverage
gi|489504700	MULTISPECIES: isocitrate lyase [Mycobacterium tuberculosis complex]	85437	5.81	175.17	4	4	0.16	5	0.309358		#N/A
gi|489501269	MULTISPECIES: hypothetical protein [Mycobacterium tuberculosis complex]	10988	4.68	47.28	4	1	0.44	9.1	0.309358		#N/A
gi|489500895	MULTISPECIES: serine hydroxymethyltransferase [Mycobacterium tuberculosis complex]	45030	6.12	133.77	3	3	0.32	6.6	0.232019		#N/A
gi|489506691	MULTISPECIES: meromycolate extension acyl carrier protein [Mycobacterium tuberculosis complex]	12516	4	198.78	3	3	1.63	33	0.232019		#N/A
gi|489509107	MULTISPECIES: hypothetical protein [Mycobacterium tuberculosis complex]	24559	4.95	134.27	3	3	0.65	18.9	0.232019		#N/A
gi|489995552	MULTISPECIES: hypothetical protein [Mycobacterium tuberculosis complex]	12618	4.92	146.61	3	3	1.61	32.2	0.232019		#N/A
gi|554794065	2-isopropylmalate synthase [Mycobacterium bovis AN5]	76149	5.07	179.77	3	3	0.18	6.6	0.232019		#N/A
gi|554797815	elongation factor G [Mycobacterium bovis AN5]	77268	4.96	104.78	3	3	0.17	4.6	0.232019		#N/A
gi|490011357	MULTISPECIES: uncharacterized protein [Mycobacterium tuberculosis complex]	14641	5.77	130.61	3	2	0.74	12.9	0.232019		#N/A
gi|489497049	MULTISPECIES: uncharacterized protein [Mycobacterium tuberculosis complex]	21927	6.21	109.71	2	2	0.45	11.3	0.154679		#N/A
gi|489497373	MULTISPECIES: hypothetical protein [Mycobacterium tuberculosis complex]	16743	6.39	84.72	2	2	0.63	14.2	0.154679		#N/A
gi|489497933	MULTISPECIES: glutamate-1-semialdehyde 2,1-aminomutase [Mycobacterium tuberculosis complex]	47828	5.93	94.95	2	2	0.19	4.3	0.154679		#N/A
gi|489498442	MULTISPECIES: 50S ribosomal protein L7/L12 [Mycobacterium tuberculosis complex]	13432	4.59	101.48	2	2	0.83	16.9	0.154679		#N/A
gi|489500385	MULTISPECIES: enolase [Mycobacterium tuberculosis complex]	44892	4.47	121.04	2	2	0.2	4.9	0.154679		#N/A
gi|489507682	MULTISPECIES: PE family protein [Mycobacterium tuberculosis complex]	10681	5.76	121	2	2	1.13	33.3	0.154679		#N/A
gi|489509802	MULTISPECIES: ribosome recycling factor [Mycobacterium tuberculosis complex]	20815	5.71	130.76	2	2	0.48	12.4	0.154679		#N/A
gi|489514975	MULTISPECIES: sensor domain-containing protein [Mycobacterium tuberculosis complex]	22573	4.93	108.41	2	2	0.44	11.2	0.154679		#N/A
gi|489515710	MULTISPECIES: hypothetical protein [Mycobacterium tuberculosis complex]	15309	6.54	187.59	2	2	0.7	32.7	0.154679		#N/A
gi|489515766	MULTISPECIES: hypothetical protein [Mycobacterium tuberculosis complex]	18550	4.55	53.88	2	2	0.25	10.6	0.154679		#N/A
gi|489515941	MULTISPECIES: polyketide synthase [Mycobacterium tuberculosis complex]	186602	4.83	115.61	2	2	0.05	1.6	0.154679		#N/A
gi|499253217	MULTISPECIES: hypothetical protein [Mycobacterium tuberculosis complex]	18424	6.71	79.39	2	2	0.56	11	0.154679		#N/A
gi|554799059	acetyl-CoA acetyltransferase [Mycobacterium bovis AN5]	46308	5.88	59.22	2	1	0.09	3	0.154679		#N/A
gi|489509783	MULTISPECIES: cell surface protein [Mycobacterium tuberculosis complex]	19175	4.75	1293.23	310	12	2.59	29	23.9753		226
gi|489509769	MULTISPECIES: cell surface protein [Mycobacterium tuberculosis complex]	22227	4.86	1369.1	79	14	3.38	36.4	6.10982		37
gi|489497323	MULTISPECIES: molecular chaperone GroEL [Mycobacterium tuberculosis complex]	56692	4.85	1811.78	30	23	3.3	51.9	2.32019		24
gi|489505073	MULTISPECIES: hypothetical protein [Mycobacterium tuberculosis complex]	25068	4.84	1006.81	31	14	4.13	45.6	2.39753		20
gi|489501012	MULTISPECIES: 5-methyltetrahydropteroyltriglutamate--homocysteine methyltransferase [Mycobacterium tuberculosis complex]	81816	5.13	1012.14	17	16	1.14	25.8	1.31477		18
gi|489495023	MULTISPECIES: ESAT-6-like protein EsxB [Mycobacterium tuberculosis complex]	10787	4.59	1117.63	30	13	60.47	85	2.32019		16
gi|489498552	MULTISPECIES: elongation factor Tu [Mycobacterium tuberculosis complex]	43566	5.28	1464.45	26	21	4.02	52.5	2.01083		16
gi|489495046	MULTISPECIES: hypothetical protein [Mycobacterium tuberculosis complex]	9898	4.48	1165.57	92	14	57.52	98.9	7.11524		15
gi|489505308	MULTISPECIES: alpha-crystallin [Mycobacterium tuberculosis complex]	16217	5	856.83	18	11	11.35	61.1	1.39211		13
gi|489509793	MULTISPECIES: protein disulfide oxidoreductase [Mycobacterium tuberculosis complex]	18485	5.2	804.99	18	9	3.68	50.3	1.39211		10
gi|489504801	MULTISPECIES: hypothetical protein [Mycobacterium tuberculosis complex]	16504	4.92	678.06	18	8	3.39	57.2	1.39211		10
gi|489516779	MULTISPECIES: ESAT-6-like protein EsxL [Mycobacterium tuberculosis complex]	10023	4.72	472.64	15	5	4	50	1.16009		10
gi|489513185	MULTISPECIES: molecular chaperone GroES [Mycobacterium]	10798	4.62	441.01	11	6	8.45	80	0.850735		10
gi|489997754	MULTISPECIES: diacylglycerol acyltransferase [Mycobacterium tuberculosis complex]	35835	6.08	413.69	12	7	1.24	37.3	0.928074		9
gi|554796584	aconitate hydratase [Mycobacterium bovis AN5]	102728	4.95	524.52	10	9	0.38	13.7	0.773395		9
gi|489499868	MULTISPECIES: phosphate-binding protein PstS [Mycobacterium tuberculosis complex]	38215	5.76	314.35	6	5	0.54	12.7	0.464037		9
gi|489997833	MULTISPECIES: heat-shock protein Hsp20 [Mycobacterium tuberculosis complex]	17775	5.21	430.04	7	6	2.97	72.3	0.541377		8
gi|489505095	MULTISPECIES: cutinase [Mycobacterium tuberculosis complex]	21997	5.52	318.68	6	4	0.75	26.7	0.464037		8
gi|489506256	MULTISPECIES: cell wall synthesis protein Wag31 [Mycobacterium tuberculosis complex]	28260	4.8	944.97	19	13	4.71	35	1.46945		7
gi|499253276	MULTISPECIES: hypothetical protein [Mycobacterium tuberculosis complex]	24590	5.35	487.28	14	7	1.3	26.9	1.08275		7
gi|489996587	MULTISPECIES: secretion protein EspC [Mycobacterium tuberculosis complex]	10845	5.11	315.61	14	5	5.38	28.2	1.08275		7
gi|489504572	MULTISPECIES: diacylglycerol acyltransferase [Mycobacterium tuberculosis complex]	34730	5.62	638.51	13	9	1.29	27.1	1.00541		7
gi|489496900	MULTISPECIES: molecular chaperone DnaK [Mycobacterium tuberculosis complex]	66790	4.85	745.72	12	11	0.98	20.5	0.928074		7
gi|489501664	MULTISPECIES: hypothetical protein [Mycobacterium tuberculosis complex]	24973	5.26	543.76	9	6	1.68	38.1	0.696056		7
gi|489495247	MULTISPECIES: thiol reductase thioredoxin [Mycobacterium tuberculosis complex]	12651	5.06	291.42	8	5	3.95	41.4	0.618716		7
gi|489501322	MULTISPECIES: PE family protein [Mycobacterium tuberculosis complex]	9610	4.56	135.76	27	2	0.52	31.3	2.08817		6
gi|489503953	MULTISPECIES: ESAT-6-like protein EsxN [Mycobacterium tuberculosis complex]	9993	4.76	628.29	16	8	4	50	1.23743		6
gi|554797021	hypothetical protein O217_06580, partial [Mycobacterium bovis AN5]	16301	11.62	836.32	12	10	6.37	64.7	0.928074		6
gi|489496308	MULTISPECIES: acyl dehydratase [Mycobacterium tuberculosis complex]	35994	6.49	580.24	9	8	1.8	29.7	0.696056		6
gi|489504514	MULTISPECIES: bacterioferritin [Mycobacterium tuberculosis complex]	18443	4.5	495.28	8	6	2.78	57.2	0.618716		6
gi|499253275	MULTISPECIES: electron transfer flavoprotein subunit alpha [Mycobacterium tuberculosis complex]	31700	4.71	325.02	5	5	0.91	27.7	0.386698		6
gi|489500222	MULTISPECIES: molybdenum cofactor biosynthesis protein [Mycobacterium tuberculosis complex]	18487	4.53	227.34	3	3	0.94	23.2	0.232019		6
gi|489495992	MULTISPECIES: diacylglycerol acyltransferase [Mycobacterium tuberculosis complex]	36805	5.92	586.3	15	10	1.74	25	1.16009		5
gi|489504453	MULTISPECIES: alanine and proline-rich secreted protein Apa [Mycobacterium tuberculosis complex]	32667	4.93	671.46	13	9	1.42	35.4	1.00541		5
gi|499253317	MULTISPECIES: adenosylhomocysteinase [Mycobacterium tuberculosis complex]	54475	5.07	642.74	10	10	1.14	25.7	0.773395		5
gi|489513178	MULTISPECIES: molecular chaperone GroEL [Mycobacterium tuberculosis complex]	55843	4.98	511.53	8	8	0.68	16.1	0.618716		5
gi|499253407	MULTISPECIES: superoxide dismutase [Fe] [Mycobacterium tuberculosis complex]	23008	5.96	395.07	7	7	1.92	41.5	0.541377		5
gi|554794629	2,5-diketo-D-gluconic acid reductase [Mycobacterium bovis AN5]	30539	4.76	413.81	6	6	1.24	27.7	0.464037		5
gi|489497426	MULTISPECIES: heparin-binding hemagglutinin [Mycobacterium tuberculosis complex]	21522	9.17	282.1	6	4	1.14	27.6	0.464037		5
gi|489510308	MULTISPECIES: ketol-acid reductoisomerase [Mycobacterium tuberculosis complex]	36626	4.98	322.95	6	4	0.57	16.9	0.464037		5
gi|489496971	MULTISPECIES: calcium dodecin [Mycobacterium tuberculosis complex]	7961	8.09	193.9	6	2	1.71	18.3	0.464037		5
gi|489506244	MULTISPECIES: hypothetical protein [Mycobacterium tuberculosis complex]	18622	5.41	149.28	5	5	1.99	39.8	0.386698		5
gi|489501402	MULTISPECIES: malate dehydrogenase [Mycobacterium tuberculosis complex]	34358	4.65	230.55	5	3	0.43	13.4	0.386698		5
gi|489996861	MULTISPECIES: 3-oxoacyl-ACP reductase [Mycobacterium tuberculosis complex]	46916	6.04	104.28	2	2	0.19	6.6	0.154679		5
gi|489516087	MULTISPECIES: ferritin BfrB [Mycobacterium tuberculosis complex]	20429	4.73	355.43	9	5	1.72	34.8	0.696056		4
gi|489998280	MULTISPECIES: catalase peroxidase [Mycobacterium tuberculosis complex]	80682	5.05	305.58	8	6	0.36	10.8	0.618716		4
gi|489500440	MULTISPECIES: peptidase M22 [Mycobacterium tuberculosis complex]	10986	5.17	281.26	6	5	5.27	43.9	0.464037		4
gi|489495617	MULTISPECIES: single-stranded DNA-binding protein [Mycobacterium tuberculosis complex]	17400	5.12	248.1	5	5	1.55	34.8	0.386698		4
gi|489508727	MULTISPECIES: universal stress protein [Mycobacterium tuberculosis complex]	31747	5.46	181.81	4	4	0.48	13.5	0.309358		4
gi|489998779	MULTISPECIES: oxidoreductase [Mycobacterium tuberculosis complex]	49499	8.32	288.92	4	4	0.4	12.9	0.309358		4
gi|489496705	MULTISPECIES: beta-1,3-glucanase [Mycobacterium tuberculosis complex]	32252	4.83	199.46	4	3	0.47	15	0.309358		4
gi|489498348	MULTISPECIES: enoyl-CoA hydratase [Mycobacterium tuberculosis complex]	24454	5.52	181.29	3	3	0.66	11.7	0.232019		4
gi|489499879	MULTISPECIES: phosphate-binding protein [Mycobacterium tuberculosis complex]	38362	5.14	180.87	3	3	0.38	16	0.232019		4
gi|489508733	MULTISPECIES: hypoxic response protein 1 [Mycobacterium tuberculosis complex]	15679	4.96	266.56	3	3	1.18	29.4	0.232019		4
gi|489515950	MULTISPECIES: MPT51/MPB51 antigen [Mycobacterium tuberculosis complex]	31069	6.13	495.06	8	7	1.21	35.5	0.618716		3
gi|489506601	MULTISPECIES: glutamine synthetase 1 [Mycobacterium tuberculosis complex]	53707	5.04	334.13	7	7	0.85	17.8	0.541377		3
gi|489499877	MULTISPECIES: phosphate-binding protein [Mycobacterium tuberculosis complex]	38110	4.97	269.76	7	5	0.72	22.4	0.541377		3
gi|489497388	MULTISPECIES: dihydrolipoyl dehydrogenase [Mycobacterium tuberculosis complex]	49437	5.53	366.48	6	6	0.8	23.9	0.464037		3
gi|489997328	MULTISPECIES: S-adenosylmethionine synthase [Mycobacterium tuberculosis complex]	43134	4.95	344.41	6	6	0.77	20.3	0.464037		3
gi|489507394	MULTISPECIES: Low molecular weight antigen MTB12 [Mycobacterium tuberculosis complex]	16625	6.04	347.55	6	5	1.66	48.2	0.464037		0
gi|489514552	MULTISPECIES: uncharacterized protein [Mycobacterium tuberculosis complex]	19015	4.93	218.44	5	3	0.91	27.3	0.386698		3
gi|489496942	MULTISPECIES: class II fructose-bisphosphate aldolase [Mycobacterium tuberculosis complex]	36750	5.49	295.76	4	4	0.57	17.2	0.309358		3
gi|489500822	MULTISPECIES: acetyl-CoA acetyltransferase [Mycobacterium tuberculosis complex]	42857	4.92	351.12	4	4	0.47	17.5	0.309358		0
gi|489502497	MULTISPECIES: glyceraldehyde-3-phosphate dehydrogenase [Mycobacterium tuberculosis complex]	36105	5.19	196.97	4	4	0.58	12.4	0.309358		3
gi|499252920	MULTISPECIES: 3-hydroxyacyl-CoA dehydrogenase [Mycobacterium tuberculosis complex]	76200	5.42	158.23	4	4	0.24	7.2	0.309358		3
gi|489503193	MULTISPECIES: universal stress protein [Mycobacterium tuberculosis complex]	15303	5.51	165.36	4	3	1.22	24	0.309358		3
gi|489496532	MULTISPECIES: S-adenosylmethionine-dependent methyltransferase [Mycobacterium tuberculosis complex]	33092	4.88	168.53	3	3	0.45	14.2	0.232019		3
gi|489503632	MULTISPECIES: hypothetical protein [Mycobacterium tuberculosis complex]	10657	6.18	172.7	3	3	2.11	39.4	0.232019		3
gi|490008984	MULTISPECIES: pyruvate dehydrogenase E1 component [Mycobacterium tuberculosis complex]	103604	5.62	113.1	3	3	0.13	3.2	0.232019		3
gi|499253062	MULTISPECIES: PPE family protein [Mycobacterium tuberculosis complex]	38548	4.48	180.76	3	3	0.38	14.8	0.232019		0
gi|489501660	MULTISPECIES: hypothetical protein [Mycobacterium tuberculosis complex]	12770	8.76	132.24	3	2	0.89	17.7	0.232019		0
gi|489997788	MULTISPECIES: hypothetical protein [Mycobacterium tuberculosis complex]	31904	6.97	90.99	3	2	0.29	11.6	0.232019		3
gi|489501991	MULTISPECIES: co-chaperone YbbN [Mycobacterium tuberculosis complex]	32208	4.63	92.7	2	2	0.29	8.6	0.154679		0
gi|489506576	MULTISPECIES: dihydrolipoyllysine-residue acetyltransferase component of pyruvate dehydrogenase complex [Mycobacterium tuberculosis complex]	57110	4.9	185.23	2	2	0.16	3.1	0.154679		3
gi|489507723	MULTISPECIES: nucleoside-diphosphate kinase [Mycobacterium tuberculosis complex]	14499	5.34	151.73	2	2	0.75	19.9	0.154679		3
gi|489513510	MULTISPECIES: DNA-directed RNA polymerase subunit alpha [Mycobacterium tuberculosis complex]	37740	4.64	79.61	2	2	0.24	6.9	0.154679		3
gi|499253254	MULTISPECIES: elongation factor Ts [Mycobacterium tuberculosis complex]	28881	5.26	108.39	2	2	0.33	10.3	0.154679		3
gi|554798311	isocitrate lyase [Mycobacterium bovis AN5]	47242	5.03	148.53	2	2	0.19	7.5	0.154679		0
gi|489512014	MULTISPECIES: hypothetical protein [Mycobacterium tuberculosis complex]	9427	5.02	54.93	2	1	0.53	13.3	0.154679		#N/A
gi|489510012	MULTISPECIES: hypothetical protein [Mycobacterium tuberculosis complex]	24296	5.03	505.55	8	7	2.26	52.4	0.618716		2
gi|489509166	MULTISPECIES: hypothetical protein [Mycobacterium tuberculosis complex]	29240	5.71	406.53	6	6	1.33	30.7	0.464037		0
gi|489506480	MULTISPECIES: hypothetical protein [Mycobacterium tuberculosis complex]	16314	4.75	252.29	5	5	2.49	45.8	0.386698		2
gi|489997867	MULTISPECIES: hypothetical protein [Mycobacterium tuberculosis complex]	52496	4.76	259.1	5	5	0.37	10.5	0.386698		0
gi|499253075	MULTISPECIES: hypothetical protein [Mycobacterium tuberculosis complex]	69733	4.7	317.63	5	4	0.27	7.7	0.386698		2
gi|489496750	MULTISPECIES: hypothetical protein [Mycobacterium tuberculosis complex]	13066	4.46	244.83	4	4	2.45	39.5	0.309358		0
gi|489996047	MULTISPECIES: hypothetical protein [Mycobacterium tuberculosis complex]	20399	6.02	242.26	4	3	0.82	16.4	0.309358		2
gi|489498084	MULTISPECIES: hypothetical protein [Mycobacterium tuberculosis complex]	9517	5.7	195.78	3	3	2.53	35.2	0.232019		0
gi|489499385	MULTISPECIES: sulfurtransferase [Mycobacterium tuberculosis complex]	31110	5.14	96.51	3	3	0.49	12.6	0.232019		0
gi|489499716	MULTISPECIES: phosphoserine aminotransferase [Mycobacterium tuberculosis complex]	40266	4.77	139.4	3	3	0.36	13.3	0.232019		0
gi|489502422	MULTISPECIES: hypothetical protein [Mycobacterium tuberculosis complex]	24647	7.77	189.47	3	3	0.65	9.3	0.232019		2
gi|489502554	MULTISPECIES: transaldolase [Mycobacterium tuberculosis complex]	40723	4.87	151.4	3	3	0.36	10.5	0.232019		0
gi|489504387	MULTISPECIES: malate synthase G [Mycobacterium tuberculosis complex]	80581	5.03	170.46	3	3	0.17	4.7	0.232019		0
gi|554797149	hypothetical protein O217_06570, partial [Mycobacterium bovis AN5]	22804	3.8	179.52	3	3	0.43	16.6	0.232019		2
gi|489499504	MULTISPECIES: hypothetical protein [Mycobacterium tuberculosis complex]	16335	5.1	91.93	3	2	0.65	14.3	0.232019		2
gi|490015326	MULTISPECIES: cyclase [Mycobacterium tuberculosis complex]	16050	4.55	151.26	3	2	0.66	15.1	0.232019		2
gi|489495603	MULTISPECIES: 30S ribosomal protein S6 [Mycobacterium tuberculosis complex]	10928	8.01	111.01	2	2	1.1	26	0.154679		0
gi|489496681	MULTISPECIES: hypothetical protein [Mycobacterium tuberculosis complex]	22856	8.54	145.6	2	2	0.43	13.3	0.154679		0
gi|489498101	MULTISPECIES: hypothetical protein [Mycobacterium tuberculosis complex]	27382	4.41	174.42	2	2	0.35	14.9	0.154679		0
gi|489503959	MULTISPECIES: ESX secretion-associated protein EspG [Mycobacterium tuberculosis complex]	32493	4.86	103.35	2	2	0.29	7.7	0.154679		2
gi|489505156	MULTISPECIES: hypothetical protein [Mycobacterium tuberculosis complex]	27420	4.74	128.2	2	2	0.35	11.6	0.154679		2
gi|489506350	MULTISPECIES: division/cell wall cluster transcriptional repressor MraZ [Mycobacterium tuberculosis complex]	15959	6.06	105.08	2	2	0.66	18.9	0.154679		2
gi|489506697	MULTISPECIES: beta-ketoacyl-[acyl-carrier-protein] synthase II [Mycobacterium tuberculosis complex]	43460	5.11	122.25	2	2	0.33	8.4	0.154679		0
gi|489511113	MULTISPECIES: NADP-dependent alcohol dehydrogenase C [Mycobacterium tuberculosis complex]	37508	5.11	120.55	2	2	0.25	8.7	0.154679		2
gi|489514714	MULTISPECIES: ESX-1 secretion-associated protein EspA [Mycobacterium tuberculosis complex]	39933	5.19	80.84	2	2	0.23	9.7	0.154679		2
gi|489996011	MULTISPECIES: glycogen accumulation regulator GarA [Mycobacterium tuberculosis complex]	17240	4.29	114.8	2	2	0.61	12.3	0.154679		2
gi|490005593	MULTISPECIES: hypothetical protein [Mycobacterium tuberculosis complex]	36629	5.26	77.57	2	2	0.25	7.4	0.154679		#N/A
gi|490009413	MULTISPECIES: PPOX class F420-dependent oxidoreductase [Mycobacterium tuberculosis complex]	14743	5.2	143.61	2	2	0.73	19.9	0.154679		2
gi|490015893	MULTISPECIES: ATP-dependent Clp protease proteolytic subunit [Mycobacterium tuberculosis complex]	21147	4.88	112.61	2	2	0.47	13.9	0.154679		2
gi|554797776	transcription antitermination protein NusG [Mycobacterium bovis AN5]	25461	4.7	69.63	2	2	0.38	11.3	0.154679		0
gi|554799228	peptidyl-prolyl cis-trans isomerase [Mycobacterium bovis AN5]	19286	5.59	179.34	2	2	0.53	17	0.154679		2
gi|489502071	MULTISPECIES: uncharacterized protein [Mycobacterium tuberculosis complex]	12955	5.54	99.3	2	1	0.37	11.4	0.154679		#N/A
gi|489502905	MULTISPECIES: NLP/P60 family protein [Mycobacterium tuberculosis complex]	23950	10.23	68.59	2	1	0.19	7	0.154679		#N/A
					1293
