# Supplementary material for: Proteomic characterisation of bovine and avian purified protein derivatives and identification of specific antigens for serodiagnosis of bovine tuberculosis
Source: Clin Proteomics. 2017 Nov 2;14:36. doi: 10.1186/s12014-017-9171-z (PMC5669029; doi:10.1186/s12014-017-9171-z)
Supplement: Supplementary file 4 — Additional file 4. Proteins shared between bPPD and aPPD. [file 12014_2017_9171_MOESM4_ESM.xlsx]

## Sheet: Proteins shared bPPD-aPPD
bPPD				aPPD
NCBI_Acc	Description	MW (Da)	Relative abundance (%)	NCBI_Acc	Description	MW (Da)	Relative abundance (%)
gi|489513185	MULTISPECIES: molecular chaperone GroES [Mycobacterium]	10798	0.0364165	gi|4566238	10 kD heat shock protein [Mycobacterium avium subsp. avium ATCC 25291]	10742	0.0115054
gi|489497323	MULTISPECIES: molecular chaperone GroEL [Mycobacterium tuberculosis complex]	56692	0.0298456	gi|497665169	MULTISPECIES: molecular chaperone GroEL [Mycobacterium avium complex (MAC)]	56580	0.0162609
gi|489516779	MULTISPECIES: ESAT-6-like protein EsxL [Mycobacterium tuberculosis complex]	10012	0.0220563	gi|489971186	MULTISPECIES: hypothetical protein [Bacteria]	9926	0.00733243
gi|489503953	MULTISPECIES: ESAT-6-like protein EsxN [Mycobacterium tuberculosis complex]	9982	0.0205631	gi|489971186	MULTISPECIES: hypothetical protein [Bacteria]	9926	0.00733243
gi|489496900	MULTISPECIES: molecular chaperone DnaK [Mycobacterium tuberculosis complex]	66790	0.0151151	gi|497665296	MULTISPECIES: molecular chaperone DnaK [Mycobacterium avium complex (MAC)]	66487	0.0083101
gi|489500428	MULTISPECIES: ESAT-6-like protein EsxI [Mycobacterium tuberculosis complex]	9858	0.0137155	gi|489971186	MULTISPECIES: hypothetical protein [Bacteria]	9926	0.00733243
gi|489498552	MULTISPECIES: elongation factor Tu [Mycobacterium tuberculosis complex]	43566	0.0122808	gi|489970303	MULTISPECIES: elongation factor Tu [Mycobacterium avium complex (MAC)]	43744	0.0131519
gi|489506691	MULTISPECIES: meromycolate extension acyl carrier protein [Mycobacterium tuberculosis complex]	12516	0.0102776	gi|489969124	MULTISPECIES: acyl carrier protein [Mycobacterium avium complex (MAC)]	12477	0.00748624
gi|499253161	MULTISPECIES: secretion protein [Mycobacterium tuberculosis complex]	6304	0.00724055	gi|489971186	MULTISPECIES: hypothetical protein [Bacteria]	9926	0.00733243
gi|489506256	MULTISPECIES: cell wall synthesis protein Wag31 [Mycobacterium tuberculosis complex]	28260	0.00672844	gi|489968974	MULTISPECIES: DivIVA domain-containing protein [Mycobacterium avium complex (MAC)]	28033	0.00716925
gi|489501012	MULTISPECIES: 5-methyltetrahydropteroyltriglutamate--homocysteine methyltransferase [Mycobacterium tuberculosis complex]	81761	0.00557355	gi|497661234	5-methyltetrahydropteroyltriglutamate--homocysteine methyltransferase [Mycobacterium avium]	81785	0.000344346
gi|489500440	MULTISPECIES: peptidase M22 [Mycobacterium tuberculosis complex]	10986	0.00540927	gi|489971185	MULTISPECIES: peptidase M22 [Bacteria]	10973	0.00679509
gi|489498442	MULTISPECIES: 50S ribosomal protein L7/L12 [Mycobacterium tuberculosis complex]	13432	0.00496994	gi|489970321	MULTISPECIES: 50S ribosomal protein L7/L12 [Mycobacterium avium complex (MAC)]	13422	0.0139278
gi|489504514	MULTISPECIES: bacterioferritin [Mycobacterium tuberculosis complex]	18421	0.00488704	gi|489973362	MULTISPECIES: bacterioferritin [Mycobacterium avium complex (MAC)]	18559	0.0272247
gi|489495992	MULTISPECIES: diacylglycerol acyltransferase [Mycobacterium tuberculosis complex]	36794	0.00470584	gi|497665638	diacylglycerol acyltransferase [Mycobacterium avium]	37778	0.00565938
gi|489996011	MULTISPECIES: glycogen accumulation regulator GarA [Mycobacterium tuberculosis complex]	17240	0.00469403	gi|489973308	MULTISPECIES: peptide-binding protein [Mycobacterium avium complex (MAC)]	16737	0.00263126
gi|489504572	MULTISPECIES: diacylglycerol acyltransferase [Mycobacterium tuberculosis complex]	34697	0.0046278	gi|500042691	MULTISPECIES: diacylglycerol acyltransferase [Mycobacterium avium complex (MAC)]	36211	0.00928767
gi|489998054	MULTISPECIES: serine protease [Mycobacterium tuberculosis complex]	46408	0.00455019	gi|656316315	peptidase S1 [Mycobacterium avium]	47983	0.00919856
gi|489503193	MULTISPECIES: universal stress protein [Mycobacterium tuberculosis complex]	15303	0.00396095	gi|497663153	MULTISPECIES: universal stress protein [Mycobacterium avium complex (MAC)]	15400	0.0061537
gi|489513178	MULTISPECIES: molecular chaperone GroEL [Mycobacterium tuberculosis complex]	55843	0.00375694	gi|497664719	molecular chaperone GroEL [Mycobacterium avium]	55729	0.00686634
gi|554796584	aconitate hydratase [Mycobacterium bovis AN5]	102661	0.00351386	gi|656316442	aconitate hydratase [Mycobacterium avium]	101697	0.0056506
gi|489501402	MULTISPECIES: malate dehydrogenase [Mycobacterium tuberculosis complex]	34347	0.0034166	gi|497661410	MULTISPECIES: malate dehydrogenase [Mycobacterium avium complex (MAC)]	34629	0.00295688
gi|489500840	MULTISPECIES: transcription elongation factor GreA [Mycobacterium tuberculosis complex]	17844	0.00291839	gi|489969451	MULTISPECIES: transcription elongation factor GreA [Mycobacterium avium complex (MAC)]	17913	0.00122561
gi|489509166	MULTISPECIES: hypothetical protein [Mycobacterium tuberculosis complex]	29240	0.00286523	gi|497663814	hypothetical protein [Mycobacterium avium]	29431	0.00743862
gi|489997328	MULTISPECIES: S-adenosylmethionine synthase [Mycobacterium tuberculosis complex]	43112	0.00274276	gi|489969309	S-adenosylmethionine synthase [Mycobacterium avium]	43322	0.000807095
gi|489496413	MULTISPECIES: uncharacterized protein [Mycobacterium tuberculosis complex]	10935	0.00265035	gi|489970804	MULTISPECIES: hypothetical protein [Mycobacterium avium complex (MAC)]	11503	0.0016408
gi|489499370	MULTISPECIES: hypothetical protein [Mycobacterium tuberculosis complex]	10205	0.0023701	gi|489974013	MULTISPECIES: hypothetical protein [Mycobacterium avium complex (MAC)]	10177	0.00105269
gi|489495617	MULTISPECIES: single-stranded DNA-binding protein [Mycobacterium tuberculosis complex]	17389	0.00231172	gi|497660057	MULTISPECIES: single-stranded DNA-binding protein [Mycobacterium avium complex (MAC)]	17606	0.00160096
gi|489997754	MULTISPECIES: diacylglycerol acyltransferase [Mycobacterium tuberculosis complex]	35802	0.00230873	gi|500042691	MULTISPECIES: diacylglycerol acyltransferase [Mycobacterium avium complex (MAC)]	36211	0.00928767
gi|554796925	serine protease [Mycobacterium bovis AN5]	54150	0.0022472	gi|489975287	serine protease [Mycobacterium avium]	52123	0.00424318
gi|489502497	MULTISPECIES: glyceraldehyde-3-phosphate dehydrogenase [Mycobacterium tuberculosis complex]	36072	0.00222275	gi|489972857	MULTISPECIES: glyceraldehyde-3-phosphate dehydrogenase [Mycobacterium avium complex (MAC)]	36165	0.00491444
gi|489511069	MULTISPECIES: electron transfer flavoprotein subunit beta [Mycobacterium tuberculosis complex]	28064	0.00185019	gi|489975589	MULTISPECIES: electron transfer flavoprotein subunit beta [Mycobacterium avium complex (MAC)]	27830	0.00179385
gi|489501803	MULTISPECIES: ATP synthase subunit beta [Mycobacterium tuberculosis complex]	53153	0.00182446	gi|497661528	F0F1 ATP synthase subunit beta [Mycobacterium avium]	53096	0.00641309
gi|489500895	MULTISPECIES: serine hydroxymethyltransferase [Mycobacterium tuberculosis complex]	45019	0.00178609	gi|497661190	serine hydroxymethyltransferase [Mycobacterium avium]	44973	0.00150689
gi|489513510	MULTISPECIES: DNA-directed RNA polymerase subunit alpha [Mycobacterium tuberculosis complex]	37729	0.00171685	gi|497664769	DNA-directed RNA polymerase subunit alpha [Mycobacterium avium]	37754	0.00183105
gi|489506544	MULTISPECIES: hypothetical protein [Mycobacterium tuberculosis complex]	12674	0.00165403	gi|489969030	MULTISPECIES: hypothetical protein [Mycobacterium avium complex (MAC)]	12625	0.000718427
gi|499253317	MULTISPECIES: adenosylhomocysteinase [Mycobacterium tuberculosis complex]	54441	0.00162967	gi|489971349	MULTISPECIES: adenosylhomocysteinase [Mycobacterium avium complex (MAC)]	54598	0.00342383
gi|489996861	MULTISPECIES: 3-oxoacyl-ACP reductase [Mycobacterium tuberculosis complex]	46893	0.00162359	gi|497665436	beta-oxoacyl-ACP reductase [Mycobacterium avium]	47176	0.00186184
gi|489498816	MULTISPECIES: adenylate kinase [Mycobacterium tuberculosis complex]	20113	0.00151891	gi|489970243	MULTISPECIES: adenylate kinase [Mycobacterium avium complex (MAC)]	20009	0.00191061
gi|489502678	MULTISPECIES: hypothetical protein [Mycobacterium tuberculosis complex]	41257	0.00145574	gi|500044665	hypothetical protein [Mycobacterium avium]	40790	0.000713983
gi|499252845	MULTISPECIES: nucleotide exchange factor GrpE [Mycobacterium tuberculosis complex]	24544	0.00143744	gi|497665295	nucleotide exchange factor GrpE [Mycobacterium avium]	23667	0.00135824
gi|489509966	MULTISPECIES: hypothetical protein [Mycobacterium tuberculosis complex]	27107	0.00135155	gi|497664009	MULTISPECIES: hypothetical protein [Mycobacterium avium complex (MAC)]	27015	0.000343027
gi|489499758	MULTISPECIES: type II citrate synthase [Mycobacterium tuberculosis complex]	48010	0.00133197	gi|489969653	MULTISPECIES: citrate (Si)-synthase [Mycobacterium avium complex (MAC)]	48317	0.00129624
gi|489997555	MULTISPECIES: hypothetical protein [Mycobacterium tuberculosis complex]	72327	0.00126001	gi|497663790	membrane protein [Mycobacterium avium]	76094	0.00238039
gi|489496308	MULTISPECIES: acyl dehydratase [Mycobacterium tuberculosis complex]	35950	0.00123044	gi|564987547	acyl dehydratase [Mycobacterium avium]	36393	0.0138383
gi|489509802	MULTISPECIES: ribosome recycling factor [Mycobacterium tuberculosis complex]	20815	0.00118941	gi|489971905	MULTISPECIES: ribosome recycling factor [Mycobacterium avium complex (MAC)]	20639	0.00274495
gi|489500385	MULTISPECIES: enolase [Mycobacterium tuberculosis complex]	44881	0.00117292	gi|489974356	enolase [Mycobacterium avium]	44846	0.00332789
gi|489502554	MULTISPECIES: transaldolase [Mycobacterium tuberculosis complex]	40712	0.00115411	gi|497663399	transaldolase [Mycobacterium avium]	40434	0.00376073
gi|489498502	MULTISPECIES: DNA-directed RNA polymerase subunit beta~ [Mycobacterium tuberculosis complex]	147230	0.00114325	gi|497664944	DNA-directed RNA polymerase subunit beta~ [Mycobacterium avium]	147442	0.000937413
gi|489509098	MULTISPECIES: iron-dependent repressor IdeR [Mycobacterium tuberculosis complex]	25263	0.00113932	gi|489972034	dihydrofolate reductase [Mycobacterium avium]	25119	0.00217901
gi|489498684	MULTISPECIES: 50S ribosomal protein L29 [Mycobacterium tuberculosis complex]	8854	0.0011371	gi|489970275	50S ribosomal protein L29 [Mycobacterium avium]	8843	0.00146937
gi|489500822	MULTISPECIES: acetyl-CoA acetyltransferase [Mycobacterium tuberculosis complex]	42812	0.0011271	gi|489969457	MULTISPECIES: acetyl-CoA acetyltransferase [Mycobacterium avium complex (MAC)]	42902	0.00185669
gi|554797815	elongation factor G [Mycobacterium bovis AN5]	77246	0.0011036	gi|489976263	MULTISPECIES: elongation factor G [Mycobacterium avium complex (MAC)]	77322	0.00144667
gi|499253028	MULTISPECIES: 30S ribosomal protein S1 [Mycobacterium tuberculosis complex]	53199	0.00108702	gi|489973038	MULTISPECIES: 30S ribosomal protein S1 [Mycobacterium avium complex (MAC)]	52989	0.00198695
gi|489499963	MULTISPECIES: succinyl-CoA synthetase subunit alpha [Mycobacterium tuberculosis complex]	30858	0.0010748	gi|497661036	succinate--CoA ligase subunit alpha [Mycobacterium avium]	30772	0.00106045
gi|554799228	peptidyl-prolyl cis-trans isomerase [Mycobacterium bovis AN5]	19274	0.00105736	gi|497659975	MULTISPECIES: peptidyl-prolyl cis-trans isomerase [Mycobacterium avium complex (MAC)]	19350	0.00221756
gi|489502347	MULTISPECIES: hypothetical protein [Mycobacterium]	11499	0.00103728	gi|489969313	MULTISPECIES: uncharacterized protein [Mycobacterium avium complex (MAC)]	11428	0.00364047
gi|554794450	hypothetical protein O217_17035 [Mycobacterium bovis AN5]	9884	0.00101997	gi|489975732	MULTISPECIES: hypothetical protein [Mycobacterium avium complex (MAC)]	9557	0.000650924
gi|554799059	acetyl-CoA acetyltransferase [Mycobacterium bovis AN5]	46264	0.00101248	gi|564987523	acetyl-CoA acetyltransferase [Mycobacterium avium]	46948	0.000155121
gi|554798549	protein disaggregation chaperone [Mycobacterium bovis AN5]	95767	0.000990605	gi|489970627	MULTISPECIES: ATP-dependent chaperone ClpB [Mycobacterium avium complex (MAC)]	92576	0.0011894
gi|554797045	fructose 1,6-bisphosphatase [Mycobacterium bovis AN5]	38336	0.00097103	gi|656316326	fructose 1,6-bisphosphatase [Mycobacterium avium]	37928	0.000320568
gi|499253254	MULTISPECIES: elongation factor Ts [Mycobacterium tuberculosis complex]	28859	0.000949321	gi|497663934	elongation factor Ts [Mycobacterium avium]	29142	0.00196471
gi|489515575	MULTISPECIES: hypothetical protein [Mycobacterium tuberculosis complex]	24913	0.000916158	gi|489970131	MULTISPECIES: N-acetylmuramoyl-L-alanine amidase [Mycobacterium avium complex (MAC)]	25493	0.00443726
gi|489997196	MULTISPECIES: DNA-directed RNA polymerase subunit beta [Mycobacterium tuberculosis complex]	130244	0.000901374	gi|727257298	DNA-directed RNA polymerase subunit beta [Mycobacterium avium]	126721	0.00110283
gi|489997196	MULTISPECIES: DNA-directed RNA polymerase subunit beta [Mycobacterium tuberculosis complex]	130244	0.000901374	gi|3133491	RNA polymerase beta-subunit, partial [Mycobacterium avium subsp. avium ATCC 25291]	25583	0.000180974
gi|554797776	transcription antitermination protein NusG [Mycobacterium bovis AN5]	25461	0.000899585	gi|489970336	MULTISPECIES: transcription termination/antitermination protein NusG [Mycobacterium avium complex (MAC)]	27348	0.000780998
gi|489996564	MULTISPECIES: D-3-phosphoglycerate dehydrogenase [Mycobacterium tuberculosis complex]	54613	0.000881283	gi|497664056	MULTISPECIES: phosphoglycerate dehydrogenase [Mycobacterium avium complex (MAC)]	54507	0.00307556
gi|489501718	MULTISPECIES: carbonic anhydrase [Mycobacterium tuberculosis complex]	18315	0.000873422	gi|497661488	MULTISPECIES: carbonate dehydratase [Mycobacterium avium complex (MAC)]	18050	0.00155008
gi|489499515	MULTISPECIES: acetyl-CoA acetyltransferase [Mycobacterium tuberculosis complex]	42496	0.000862568	gi|497660915	MULTISPECIES: acetyl-CoA acetyltransferase [Mycobacterium avium complex (MAC)]	42676	0.000217935
gi|489510249	MULTISPECIES: DNA-binding protein HU homolog [Mycobacterium tuberculosis complex]	22174	0.000861201	gi|497664047	MULTISPECIES: DNA-binding protein [Mycobacterium avium complex (MAC)]	21923	0.00168367
gi|489503959	MULTISPECIES: ESX secretion-associated protein EspG [Mycobacterium tuberculosis complex]	32471	0.000845557	gi|489974709	MULTISPECIES: ESX secretion-associated protein EspG [Mycobacterium avium complex (MAC)]	32377	0.00111709
gi|489509260	MULTISPECIES: polyribonucleotide nucleotidyltransferase [Mycobacterium tuberculosis complex]	79823	0.000832054	gi|564987942	polynucleotide phosphorylase [Mycobacterium avium]	80643	0.00336158
gi|489500222	MULTISPECIES: molybdenum cofactor biosynthesis protein [Mycobacterium tuberculosis complex]	18476	0.000823341	gi|495529442	MULTISPECIES: molybdenum cofactor biosynthesis protein [Mycobacterium]	16654	0.000668796
gi|489507779	MULTISPECIES: ATP-dependent Clp protease proteolytic subunit [Mycobacterium tuberculosis complex]	23571	0.00080897	gi|489972650	MULTISPECIES: ATP-dependent Clp protease proteolytic subunit [Mycobacterium avium complex (MAC)]	23323	0.00157079
gi|489502558	MULTISPECIES: transketolase [Mycobacterium tuberculosis complex]	75632	0.0008059	gi|497663397	transketolase [Mycobacterium avium]	75489	0.00226387
gi|489514740	MULTISPECIES: inorganic pyrophosphatase [Mycobacterium tuberculosis complex]	18363	0.000798039	gi|497660545	MULTISPECIES: inorganic pyrophosphatase [Mycobacterium avium complex (MAC)]	18578	0.00113513
gi|554798936	acyl-CoA synthetase [Mycobacterium bovis AN5]	59829	0.000793679	gi|497665415	MULTISPECIES: acyl-CoA synthetase [Mycobacterium avium complex (MAC)]	60826	0.000255922
gi|489504387	MULTISPECIES: malate synthase G [Mycobacterium tuberculosis complex]	80537	0.000781036	gi|497662827	malate synthase G [Mycobacterium avium]	80507	0.00241775
gi|554797004	F0F1 ATP synthase subunit alpha [Mycobacterium bovis AN5]	59422	0.000774534	gi|489974104	MULTISPECIES: ATP synthase subunit alpha [Mycobacterium avium complex (MAC)]	60140	0.00289075
gi|489503153	MULTISPECIES: transcriptional regulator [Mycobacterium tuberculosis complex]	22655	0.000697353	gi|489973032	transcriptional regulator [Mycobacterium avium]	23046	0.000866516
gi|554795521	heat shock protein 90 [Mycobacterium bovis AN5]	72980	0.000689493	gi|497662165	MULTISPECIES: molecular chaperone HtpG [Mycobacterium avium complex (MAC)]	72933	0.00345659
gi|489496063	MULTISPECIES: short-chain type dehydrogenase/reductase [Mycobacterium tuberculosis complex]	29852	0.000670348	gi|497665596	serine/threonine protein kinase [Mycobacterium avium]	30186	0.00477873
gi|489512050	MULTISPECIES: short chain dehydrogenase [Mycobacterium tuberculosis complex]	30025	0.000635903	gi|497664504	short chain dehydrogenase [Mycobacterium avium]	30009	0.000718159
gi|489496532	MULTISPECIES: S-adenosylmethionine-dependent methyltransferase [Mycobacterium tuberculosis complex]	33070	0.000623252	gi|497665388	SAM-dependent methyltransferase [Mycobacterium avium]	32883	0.00396578
gi|489497388	MULTISPECIES: dihydrolipoyl dehydrogenase [Mycobacterium tuberculosis complex]	49392	0.000608897	gi|489970521	MULTISPECIES: dihydrolipoyl dehydrogenase [Mycobacterium avium complex (MAC)]	49688	0.00151134
gi|489512300	MULTISPECIES: thiosulfate sulfurtransferase SseA [Mycobacterium tuberculosis complex]	33392	0.000591455	gi|489975797	MULTISPECIES: sulfurtransferase [Mycobacterium avium complex (MAC)]	33444	0.00349778
gi|489506540	MULTISPECIES: adenosine kinase [Mycobacterium tuberculosis complex]	34588	0.000577952	gi|497662329	ribokinase [Mycobacterium avium]	34638	0.000256459
gi|554793963	hypothetical protein O217_19000 [Mycobacterium bovis AN5]	28252	0.00056881	gi|497660570	hypothetical protein [Mycobacterium avium]	28673	0.00360791
gi|489508089	MULTISPECIES: hypothetical protein [Mycobacterium tuberculosis complex]	25400	0.000565731	gi|497661693	MULTISPECIES: hypothetical protein [Mycobacterium avium complex (MAC)]	25442	0.000595311
gi|489501285	MULTISPECIES: ferredoxin FdxC [Mycobacterium tuberculosis complex]	12199	0.000565301	gi|497661326	ferredoxin [Mycobacterium avium]	12242	0.000688423
gi|489515766	MULTISPECIES: hypothetical protein [Mycobacterium tuberculosis complex]	18550	0.000558301	gi|497660310	MULTISPECIES: hypothetical protein [Mycobacterium avium complex (MAC)]	18500	0.00357548
gi|489514813	MULTISPECIES: cold-shock protein [Mycobacterium]	7366	0.000547438	gi|489514813	MULTISPECIES: cold-shock protein [Mycobacterium]	7366	0.0018448
gi|489496296	MULTISPECIES: phosphoenolpyruvate carboxykinase [Mycobacterium tuberculosis complex]	67624	0.000525214	gi|497665492	phosphoenolpyruvate carboxykinase [Mycobacterium avium]	67942	0.00164451
gi|489997334	MULTISPECIES: phosphoglycerate kinase [Mycobacterium tuberculosis complex]	42578	0.000525214	gi|497663425	phosphoglycerate kinase [Mycobacterium avium]	42504	0.00204564
gi|489500903	MULTISPECIES: class II fumarate hydratase [Mycobacterium tuberculosis complex]	50248	0.000521284	gi|489972178	MULTISPECIES: class II fumarate hydratase [Mycobacterium avium complex (MAC)]	49758	0.000985457
gi|489507795	MULTISPECIES: hypothetical protein [Mycobacterium tuberculosis complex]	23112	0.000520854	gi|497661749	MULTISPECIES: DSBA oxidoreductase [Mycobacterium avium complex (MAC)]	23128	0.000755657
gi|489998779	MULTISPECIES: oxidoreductase [Mycobacterium tuberculosis complex]	49455	0.000511711	gi|497660083	oxidoreductase [Mycobacterium avium]	49233	0.000697968
gi|489496406	MULTISPECIES: succinate dehydrogenase flavoprotein subunit [Mycobacterium tuberculosis complex]	71004	0.00049556	gi|497665430	fumarate reductase/succinate dehydrogenase flavoprotein subunit [Mycobacterium avium]	70802	0.00146603
gi|489495603	MULTISPECIES: 30S ribosomal protein S6 [Mycobacterium tuberculosis complex]	10928	0.000469406	gi|489971522	MULTISPECIES: 30S ribosomal protein S6 [Mycobacterium avium complex (MAC)]	10987	0.00120102
gi|489497373	MULTISPECIES: hypothetical protein [Mycobacterium tuberculosis complex]	16721	0.000465046	gi|489970531	MULTISPECIES: hypothetical protein [Bacteria]	17175	0.0117323
gi|489507797	MULTISPECIES: aminopeptidase [Mycobacterium tuberculosis complex]	94594	0.000459403	gi|497661747	MULTISPECIES: aminopeptidase N [Mycobacterium avium complex (MAC)]	94885	0.00251879
gi|489511277	MULTISPECIES: peptide chain release factor 2 [Mycobacterium tuberculosis complex]	41540	0.000443252	gi|497664258	peptide chain release factor 2 [Mycobacterium avium]	41226	0.000589941
gi|489995784	MULTISPECIES: ATP synthase subunit gamma [Mycobacterium tuberculosis complex]	33915	0.000442822	gi|489969985	MULTISPECIES: ATP synthase subunit gamma [Mycobacterium avium complex (MAC)]	33602	0.000908409
gi|489508121	MULTISPECIES: elongation factor P [Mycobacterium tuberculosis complex]	20395	0.000442822	gi|489969383	MULTISPECIES: elongation factor P [Mycobacterium avium complex (MAC)]	20459	0.000205778
gi|489498076	MULTISPECIES: YajQ family cyclic di-GMP-binding protein [Mycobacterium tuberculosis complex]	18067	0.000438891	gi|497665020	MULTISPECIES: YajQ family cyclic di-GMP-binding protein [Mycobacterium avium complex (MAC)]	18101	0.00224595
gi|489500810	MULTISPECIES: enoyl-CoA hydratase [Mycobacterium tuberculosis complex]	27348	0.000435889	gi|497661171	MULTISPECIES: enoyl-CoA hydratase [Mycobacterium avium complex (MAC)]	27978	0.00084977
gi|499252887	MULTISPECIES: 50S ribosomal protein L1 [Mycobacterium tuberculosis complex]	24711	0.000433249	gi|489970334	MULTISPECIES: 50S ribosomal protein L1 [Mycobacterium avium complex (MAC)]	24883	0.000549073
gi|489995395	MULTISPECIES: glucose-6-phosphate dehydrogenase (coenzyme-F420) [Mycobacterium tuberculosis complex]	37058	0.000420598	gi|5031428	F420-dependent glucose-6-phosphate dehydrogenase [Mycobacterium avium subsp. avium ATCC 25291]	37412	0.0048973
gi|489497220	MULTISPECIES: lipoprotein aminopeptidase LpqL [Mycobacterium tuberculosis complex]	52148	0.000416668	gi|497665212	amidohydrolase [Mycobacterium avium]	51658	0.00115735
gi|489995496	MULTISPECIES: antitoxin VapB [Mycobacterium tuberculosis complex]	8104	0.000411456	gi|489970342	MULTISPECIES: DUF2191 domain-containing protein [Mycobacterium avium complex (MAC)]	7809	0.0011116
gi|489497007	MULTISPECIES: hypothetical protein [Mycobacterium tuberculosis complex]	15474	0.000403165	gi|497665249	sulfurtransferase [Mycobacterium avium]	16071	0.000475689
gi|489499184	MULTISPECIES: hypothetical protein [Mycobacterium tuberculosis complex]	28859	0.000397523	gi|497660738	bacteriocin [Mycobacterium avium]	28620	0.00328556
gi|489511946	MULTISPECIES: membrane protein [Mycobacterium tuberculosis complex]	107499	0.000390514	gi|497664458	membrane protein [Mycobacterium avium]	107933	0.000546754
gi|489514891	MULTISPECIES: cAMP receptor protein [Mycobacterium tuberculosis complex]	24776	0.00037265	gi|489973861	MULTISPECIES: cAMP receptor protein [Mycobacterium avium complex (MAC)]	24780	0.00126308
gi|499253337	MULTISPECIES: bifunctional methylenetetrahydrofolate dehydrogenase/methenyltetrahydrofolate cyclohydrolase [Mycobacterium tuberculosis complex]	29619	0.00036915	gi|497664664	MULTISPECIES: bifunctional methylenetetrahydrofolate dehydrogenase/methenyltetrahydrofolate cyclohydrolase [Mycobacterium avium complex (MAC)]	29733	0.000715058
gi|489498767	MULTISPECIES: 50S ribosomal protein L18 [Mycobacterium tuberculosis complex]	13176	0.00036872	gi|489976291	50S ribosomal protein L18 [Mycobacterium avium]	13267	0.00105035
gi|489514674	MULTISPECIES: ATP-dependent Clp protease ATP-binding protein [Mycobacterium tuberculosis complex]	93495	0.000354787	gi|518514555	MULTISPECIES: ATP-dependent Clp protease ATP-binding protein [Mycobacterium avium complex (MAC)]	93276	0.000649655
gi|489496403	MULTISPECIES: fumarate reductase [Mycobacterium tuberculosis complex]	29205	0.000353075	gi|497665432	MULTISPECIES: succinate dehydrogenase/fumarate reductase iron-sulfur subunit [Mycobacterium avium complex (MAC)]	29171	0.00109998
gi|489498430	MULTISPECIES: 50S ribosomal protein L10 [Mycobacterium tuberculosis complex]	18513	0.000346496	gi|497664951	50S ribosomal protein L10 [Mycobacterium avium]	20130	0.000612694
gi|490009273	MULTISPECIES: CoA ester lyase [Mycobacterium tuberculosis complex]	32852	0.000336494	gi|497664208	MULTISPECIES: CoA ester lyase [Mycobacterium avium complex (MAC)]	33295	0.000565382
gi|489506976	MULTISPECIES: haloalkane dehalogenase [Mycobacterium tuberculosis complex]	33337	0.000329063	gi|489969183	MULTISPECIES: haloalkane dehalogenase [Mycobacterium avium complex (MAC)]	33821	0.000103926
gi|490007729	MULTISPECIES: NAD-glutamate dehydrogenase [Mycobacterium tuberculosis complex]	177011	0.0003112	gi|497661741	NAD-glutamate dehydrogenase [Mycobacterium avium]	177276	0.000178386
gi|489511518	MULTISPECIES: DNA-binding response regulator [Mycobacterium tuberculosis complex]	23371	0.000293337	gi|497664404	DNA-binding response regulator [Mycobacterium avium]	23948	6.43773e-05
gi|489996489	MULTISPECIES: translation initiation factor IF-2 [Mycobacterium tuberculosis complex]	94076	0.000288546	gi|497663870	translation initiation factor IF-2 [Mycobacterium avium]	66083	0.00012978
gi|489503910	MULTISPECIES: type VII secretion protein EccB [Mycobacterium tuberculosis complex]	53807	0.000284616	gi|489973268	MULTISPECIES: type VII secretion protein EccB [Mycobacterium avium complex (MAC)]	53461	0.00191532
gi|489504700	MULTISPECIES: isocitrate lyase [Mycobacterium tuberculosis complex]	85404	0.000278974	gi|497662711	MULTISPECIES: isocitrate lyase [Mycobacterium avium complex (MAC)]	85328	0.00261037
gi|489996640	MULTISPECIES: hypothetical protein [Mycobacterium tuberculosis complex]	15652	0.000276325	gi|497660418	MULTISPECIES: polyketide cyclase [Mycobacterium avium complex (MAC)]	15266	0.000549342
gi|489500828	MULTISPECIES: cystathionine beta-synthase [Mycobacterium tuberculosis complex]	48789	0.000271973	gi|489969454	MULTISPECIES: cystathionine beta-synthase [Mycobacterium avium complex (MAC)]	49346	0.000229287
gi|489996419	MULTISPECIES: hypothetical protein [Mycobacterium tuberculosis complex]	11093	0.00025368	gi|489972046	MULTISPECIES: hypothetical protein [Mycobacterium avium complex (MAC)]	11123	0.000571289
gi|489495626	MULTISPECIES: 50S ribosomal protein L9 [Mycobacterium tuberculosis complex]	16160	0.000232738	gi|497660061	MULTISPECIES: 50S ribosomal protein L9 [Mycobacterium avium complex (MAC)]	16016	0.000397347
gi|554799236	potassium-transporting ATPase subunit B [Mycobacterium bovis AN5]	53939	0.000231878	gi|497659998	serine/threonine protein phosphatase [Mycobacterium avium]	52850	9.02308e-05
gi|489997303	MULTISPECIES: hypothetical protein [Mycobacterium tuberculosis complex]	19089	0.000222305	gi|727257083	hypothetical protein [Mycobacterium avium]	19921	0.00022853
gi|489498508	MULTISPECIES: endonuclease [Mycobacterium tuberculosis complex]	27059	0.000215735	gi|497664943	deoxyribonuclease IV [Mycobacterium avium]	27350	0.000233706
gi|499252783	MULTISPECIES: DNA gyrase subunit A [Mycobacterium tuberculosis complex]	92337	0.000214875	gi|497659969	DNA gyrase subunit A [Mycobacterium avium]	92375	0.000578834
gi|554794065	2-isopropylmalate synthase [Mycobacterium bovis AN5]	76050	0.000214444	gi|497660423	2-isopropylmalate synthase [Mycobacterium avium]	66102	0.000486528
gi|490000900	MULTISPECIES: transcriptional repressor [Mycobacterium tuberculosis complex]	14638	0.000210944	gi|497662078	transcriptional repressor [Mycobacterium avium]	15119	0.000446466
gi|489498668	MULTISPECIES: 30S ribosomal protein S10 [Mycobacterium]	11470	0.00018872	gi|489970284	MULTISPECIES: 30S ribosomal protein S10 [Mycobacterium]	11470	0.000677291
gi|489995838	MULTISPECIES: 6,7-dimethyl-8-ribityllumazine synthase [Mycobacterium tuberculosis complex]	16499	0.00018872	gi|497663460	MULTISPECIES: 6,7-dimethyl-8-ribityllumazine synthase [Mycobacterium avium complex (MAC)]	16480	0.000102901
gi|489499084	MULTISPECIES: phosphoribosylformylglycinamidine synthase subunit PurS [Mycobacterium tuberculosis complex]	8616	0.00018829	gi|489972587	MULTISPECIES: phosphoribosylformylglycinamidine synthase subunit PurS [Mycobacterium avium complex (MAC)]	8512	0.00147172
gi|489510310	MULTISPECIES: acetolactate synthase large subunit IlvB1 [Mycobacterium tuberculosis complex]	66403	0.000169997	gi|497664059	MULTISPECIES: acetolactate synthase large subunit [Mycobacterium avium complex (MAC)]	66209	0.000330894
gi|489996512	MULTISPECIES: 30S ribosomal protein S2 [Mycobacterium tuberculosis complex]	31116	0.000154276	gi|489971891	MULTISPECIES: 30S ribosomal protein S2 [Mycobacterium avium complex (MAC)]	30181	0.000459161
gi|489510394	MULTISPECIES: ATP-dependent 6-phosphofructokinase [Mycobacterium tuberculosis complex]	37087	0.000145133	gi|489971793	MULTISPECIES: 6-phosphofructokinase [Mycobacterium avium complex (MAC)]	37198	0.000450079
gi|489997022	MULTISPECIES: bifunctional o-acetylhomoserine/o-acetylserine sulfhydrylase [Mycobacterium tuberculosis complex]	47342	0.000145133	gi|497664657	MULTISPECIES: bifunctional o-acetylhomoserine/o-acetylserine sulfhydrylase [Mycobacterium avium complex (MAC)]	47661	0.000702363
gi|489514645	MULTISPECIES: RNA polymerase-binding transcription factor CarD [Mycobacterium]	17896	0.000118979	gi|489514645	MULTISPECIES: RNA polymerase-binding transcription factor CarD [Mycobacterium]	17896	0.00112295
gi|489995519	MULTISPECIES: 30S ribosomal protein S17 [Mycobacterium tuberculosis complex]	14732	0.000118979	gi|489970273	MULTISPECIES: 30S ribosomal protein S17 [Mycobacterium avium complex (MAC)]	12888	0.000219498
gi|489498009	MULTISPECIES: hypothetical protein [Mycobacterium tuberculosis complex]	57672	0.000110258	gi|497665044	amidohydrolase [Mycobacterium avium]	58041	0.000190519
